# Supplementary material for: Global DNA Methylation and mRNA-miRNA Variations Activated by Heat Shock Boost Early Microspore Embryogenesis in Cabbage (Brassica oleracea)
Source: Int J Mol Sci. 2022 May 5;23(9):5147. doi: 10.3390/ijms23095147 (PMC9103256; doi:10.3390/ijms23095147)
Supplement: Supplementary file 1 [file ijms-23-05147-s001.zip]

Archive with 9 entries (8 files):
- ijms-1634790-supplementary/
- ijms-1634790-supplementary/Supplementary Figures.pdf
- ijms-1634790-supplementary/Table S1 The genomic regions associated with hypermethylation or hypomethylation.xlsx
- ijms-1634790-supplementary/Table S2 A total of 7,226 DEGs in HT32 and NT25.xlsx
- ijms-1634790-supplementary/Table S3 The primer sequences of 9  genes used for qRT-PCR.xlsx
- ijms-1634790-supplementary/Table S4 Overview of reads from raw data to cleaned sequences.xls
- ijms-1634790-supplementary/Table S5 A total of 870 DERs in HT32 and NT25.xlsx
- ijms-1634790-supplementary/Table S6 The annotation of predicted target genes.xlsx
- ijms-1634790-supplementary/Table S7 Integrated methylation among differential methylated regions, microRNA, and mRNA.xlsx
