# Supplementary material for: Global DNA Methylation and mRNA-miRNA Variations Activated by Heat Shock Boost Early Microspore Embryogenesis in Cabbage (Brassica oleracea)
Source: Int J Mol Sci. 2022 May 5;23(9):5147. doi: 10.3390/ijms23095147 (PMC9103256; doi:10.3390/ijms23095147)
Supplement: Supplementary file 1 [file ijms-23-05147-s001.zip › ijms-1634790-supplementary/Table S1 The genomic regions associated with hypermethylation or hypomethylation.xlsx]

## Sheet: Sheet1
			HT32										NT25
chr	start	end	mCpG	#CpG	mCHG	#CHG	mCHH	#CHH	total mC	total C	methylation level	mean_methy_level_HT32	mCpG	#CpG	mCHG	#CHG	mCHH	#CHH	total mC	total C	methylation level	mean_methy_level_RT25	fold-change	hyper/hypo	pvalue	FDR	strand	Gene_Info1	Gene_Info2	Gene_Info3	GeneID	GeneSymbol	Annotation	GO	KEGG
chrC01	270501	271500	44	246	28	164	168	861	240	1271	18.88	18.88	61	316	99	257	711	1483	871	2056	42.36	42.36	0.45	hypo-methylated	0	0	+	promoter	Distal	LCP	Bol028829	AGT2	alanine:glyoxylate aminotransferase 2	GO:0008483(transaminase activity),GO:0030170(pyridoxal phosphate binding)	ko00260(Glycine, serine and threonine metabolism)
chrC01	270501	271500	44	246	28	164	168	861	240	1271	18.88	18.88	61	316	99	257	711	1483	871	2056	42.36	42.36	0.45	hypo-methylated	0	0	+	intron	last intron	NA	Bol028828	GGT1	gamma-glutamyl transpeptidase 1	GO:0006749(glutathione metabolic process),GO:0003840(gamma-glutamyltransferase activity)	ko00480(Glutathione metabolism)
chrC01	270501	271500	44	246	28	164	168	861	240	1271	18.88	18.88	61	316	99	257	711	1483	871	2056	42.36	42.36	0.45	hypo-methylated	0	0	+	exon	last exon	NA	Bol028828	GGT1	gamma-glutamyl transpeptidase 1	GO:0006749(glutathione metabolic process),GO:0003840(gamma-glutamyltransferase activity)	ko00480(Glutathione metabolism)
chrC01	270501	271500	44	246	28	164	168	861	240	1271	18.88	18.88	61	316	99	257	711	1483	871	2056	42.36	42.36	0.45	hypo-methylated	0	0	+	downstream	NA	NA	Bol028828	GGT1	gamma-glutamyl transpeptidase 1	GO:0006749(glutathione metabolic process),GO:0003840(gamma-glutamyltransferase activity)	ko00480(Glutathione metabolism)
chrC01	2402001	2403000	22	57	14	58	212	576	248	691	35.89	35.89	24	36	11	43	22	270	57	349	16.33	16.33	2.2	hyper-methylated	0	0	-	downstream	NA	NA	Bol013647	ALDH3,ALDH3I1	aldehyde dehydrogenase 3I1,aldehyde dehydrogenase 3I1	GO:0055114(oxidation-reduction process),GO:0008152(metabolic process),GO:0016491(oxidoreductase activity)	NA
chrC01	3197501	3198500	91	133	72	329	258	1586	421	2048	20.56	20.56	163	194	195	424	757	2062	1115	2680	41.6	41.6	0.49	hypo-methylated	0	0	+	exon	last exon	NA	Bol017881	.	RING/FYVE/PHD zinc finger superfamily protein	GO:0008270(zinc ion binding)	NA
chrC01	3197501	3198500	91	133	72	329	258	1586	421	2048	20.56	20.56	163	194	195	424	757	2062	1115	2680	41.6	41.6	0.49	hypo-methylated	0	0	+	downstream	NA	NA	Bol017881	.	RING/FYVE/PHD zinc finger superfamily protein	GO:0008270(zinc ion binding)	NA
chrC01	3197501	3198500	91	133	72	329	258	1586	421	2048	20.56	20.56	163	194	195	424	757	2062	1115	2680	41.6	41.6	0.49	hypo-methylated	0	0	+	downstream	NA	NA	Bol017880	.	RING/FYVE/PHD zinc finger superfamily protein	GO:0008270(zinc ion binding)	ko04141(Protein processing in endoplasmic reticulum)
chrC01	4172001	4173000	113	130	214	330	408	1390	735	1850	39.73	39.73	41	68	86	182	64	747	191	997	19.16	19.16	2.07	hyper-methylated	0	0	-	promoter	Proximal	ICP	Bol018052	scpl29	serine carboxypeptidase-like 29	GO:0006508(proteolysis),GO:0004185(serine-type carboxypeptidase activity)	NA
chrC01	4172001	4173000	113	130	214	330	408	1390	735	1850	39.73	39.73	41	68	86	182	64	747	191	997	19.16	19.16	2.07	hyper-methylated	0	0	-	promoter	Intermediate	ICP	Bol018052	scpl29	serine carboxypeptidase-like 29	GO:0006508(proteolysis),GO:0004185(serine-type carboxypeptidase activity)	NA
chrC01	4172001	4173000	113	130	214	330	408	1390	735	1850	39.73	39.73	41	68	86	182	64	747	191	997	19.16	19.16	2.07	hyper-methylated	0	0	-	downstream	NA	NA	Bol018053	scpl29	serine carboxypeptidase-like 29	GO:0006508(proteolysis),GO:0004185(serine-type carboxypeptidase activity)	NA
chrC01	4231501	4232500	93	240	35	124	71	825	199	1189	16.74	16.74	199	296	82	178	230	969	511	1443	35.41	35.41	0.47	hypo-methylated	0	0	+	promoter	Intermediate	HCP	Bol018066	.	Pentatricopeptide repeat (PPR) superfamily protein	NA	NA
chrC01	4231501	4232500	93	240	35	124	71	825	199	1189	16.74	16.74	199	296	82	178	230	969	511	1443	35.41	35.41	0.47	hypo-methylated	0	0	+	promoter	Distal	HCP	Bol018066	.	Pentatricopeptide repeat (PPR) superfamily protein	NA	NA
chrC01	4231501	4232500	93	240	35	124	71	825	199	1189	16.74	16.74	199	296	82	178	230	969	511	1443	35.41	35.41	0.47	hypo-methylated	0	0	-	promoter	Intermediate	HCP	Bol018065	.	RNI-like superfamily protein	NA	NA
chrC01	4231501	4232500	93	240	35	124	71	825	199	1189	16.74	16.74	199	296	82	178	230	969	511	1443	35.41	35.41	0.47	hypo-methylated	0	0	-	promoter	Distal	HCP	Bol018064	.	Low temperature and salt responsive protein family	GO:0016021(integral component of membrane)	NA
chrC01	4231501	4232500	93	240	35	124	71	825	199	1189	16.74	16.74	199	296	82	178	230	969	511	1443	35.41	35.41	0.47	hypo-methylated	0	0	-	promoter	Distal	HCP	Bol018065	.	RNI-like superfamily protein	NA	NA
chrC01	4302001	4303000	91	99	127	166	82	576	300	841	35.67	35.67	56	57	24	101	8	410	88	568	15.49	15.49	2.3	hyper-methylated	0	0	+	downstream	NA	NA	Bol020992	DGK7,ATDGK7	diacylglycerol kinase 7,diacylglycerol kinase 7	GO:0004143(diacylglycerol kinase activity),GO:0007205(protein kinase C-activating G-protein coupled receptor signaling pathway),GO:0016301(kinase activity)	ko04070(Phosphatidylinositol signaling system)
chrC01	4623001	4624000	113	464	111	218	199	1903	423	2585	16.36	16.36	404	886	277	445	691	2751	1372	4082	33.61	33.61	0.49	hypo-methylated	0	0	-	promoter	Distal	LCP	Bol020958	.	Ypt/Rab-GAP domain of gyp1p superfamily protein	NA	NA
chrC01	5086001	5087000	17	17	14	16	20	68	51	101	50.5	50.5	10	10	17	18	15	150	42	178	23.6	23.6	2.14	hyper-methylated	0	0	+	promoter	Distal	HCP	Bol019584	.	O-Glycosyl hydrolases family 17 protein	GO:0005975(carbohydrate metabolic process),GO:0004553(hydrolase activity, hydrolyzing O-glycosyl compounds)	NA
chrC01	6380501	6381500	116	336	64	209	137	1047	317	1592	19.91	19.91	203	373	142	272	317	981	662	1626	40.71	40.71	0.49	hypo-methylated	0	0	+	downstream	NA	NA	Bol009431	HHOA,DEG5,DEGP5	DEGP protease 5,DEGP protease 5,DEGP protease 5	GO:0006508(proteolysis),GO:0004252(serine-type endopeptidase activity)	NA
chrC01	6380501	6381500	116	336	64	209	137	1047	317	1592	19.91	19.91	203	373	142	272	317	981	662	1626	40.71	40.71	0.49	hypo-methylated	0	0	-	promoter	Proximal	HCP	Bol009430	.	Small nuclear ribonucleoprotein family protein	NA	NA
chrC01	6380501	6381500	116	336	64	209	137	1047	317	1592	19.91	19.91	203	373	142	272	317	981	662	1626	40.71	40.71	0.49	hypo-methylated	0	0	-	exon	first exon	NA	Bol009430	.	Small nuclear ribonucleoprotein family protein	NA	NA
chrC01	6380501	6381500	116	336	64	209	137	1047	317	1592	19.91	19.91	203	373	142	272	317	981	662	1626	40.71	40.71	0.49	hypo-methylated	0	0	-	downstream	NA	NA	Bol009430	.	Small nuclear ribonucleoprotein family protein	NA	NA
chrC01	6380501	6381500	116	336	64	209	137	1047	317	1592	19.91	19.91	203	373	142	272	317	981	662	1626	40.71	40.71	0.49	hypo-methylated	0	0	-	promoter	Intermediate	HCP	Bol009430	.	Small nuclear ribonucleoprotein family protein	NA	NA
chrC01	6711501	6712500	138	326	64	310	65	978	267	1614	16.54	16.54	301	418	142	343	93	838	536	1599	33.52	33.52	0.49	hypo-methylated	0	0	+	promoter	Distal	HCP	Bol009385	SK21,DWF12,UCU1,ATSK21,BIN2	Protein kinase superfamily protein,Protein kinase superfamily protein,Protein kinase superfamily protein,Protein kinase superfamily protein,Protein kinase superfamily protein	GO:0004672(protein kinase activity),GO:0006468(protein phosphorylation)	NA
chrC01	7290001	7291000	4	43	5	25	79	378	88	446	19.73	19.73	1	19	18	36	211	354	230	409	56.23	56.23	0.35	hypo-methylated	0	0	+	downstream	NA	NA	Bol028337	BAM3	Leucine-rich receptor-like protein kinase family protein	GO:0004672(protein kinase activity),GO:0006468(protein phosphorylation),GO:0005515(protein binding),GO:0005524(ATP binding)	NA
chrC01	7290501	7291500	5	30	6	6	93	368	104	404	25.74	25.74	1	13	18	25	281	523	300	561	53.48	53.48	0.48	hypo-methylated	0	0	+	downstream	NA	NA	Bol028337	BAM3	Leucine-rich receptor-like protein kinase family protein	GO:0004672(protein kinase activity),GO:0006468(protein phosphorylation),GO:0005515(protein binding),GO:0005524(ATP binding)	NA
chrC01	8588001	8589000	54	126	31	110	27	382	112	618	18.12	18.12	87	108	73	115	24	140	184	363	50.69	50.69	0.36	hypo-methylated	0	0	-	exon	last exon	NA	Bol028488	.	ERD (early-responsive to dehydration stress) family protein	GO:0016020(membrane)	NA
chrC01	11188001	11189000	10	10	10	15	12	34	32	59	54.24	54.24	26	30	18	48	5	147	49	225	21.78	21.78	2.49	hyper-methylated	0	0	-	downstream	NA	NA	Bol039470	PAP24,ATPAP24	purple acid phosphatase 24,purple acid phosphatase 24	GO:0016787(hydrolase activity)	NA
chrC01	11686501	11687500	27	28	0	2	15	166	42	196	21.43	21.43	50	51	0	0	182	408	232	459	50.54	50.54	0.42	hypo-methylated	0	0	-	promoter	Proximal	ICP	Bol039529	.	peptidoglycan-binding LysM domain-containing protein	NA	NA
chrC01	11940001	11941000	53	238	10	121	181	984	244	1343	18.17	18.17	72	204	13	107	578	1298	663	1609	41.21	41.21	0.44	hypo-methylated	0	0	+	exon	internal exon	NA	Bol039567	ORP4B	OSBP(oxysterol binding protein)-related protein 4B	NA	NA
chrC01	11940001	11941000	53	238	10	121	181	984	244	1343	18.17	18.17	72	204	13	107	578	1298	663	1609	41.21	41.21	0.44	hypo-methylated	0	0	+	promoter	Distal	ICP	Bol039568	ORP4B	OSBP(oxysterol binding protein)-related protein 4B	NA	NA
chrC01	11940001	11941000	53	238	10	121	181	984	244	1343	18.17	18.17	72	204	13	107	578	1298	663	1609	41.21	41.21	0.44	hypo-methylated	0	0	+	intron	internal intron	NA	Bol039567	ORP4B	OSBP(oxysterol binding protein)-related protein 4B	NA	NA
chrC01	12349501	12350500	19	19	7	21	15	72	41	112	36.61	36.61	35	35	20	79	1	192	56	306	18.3	18.3	2	hyper-methylated	0	0	+	promoter	Distal	ICP	Bol039594	RPS2	NB-ARC domain-containing disease resistance protein	GO:0005515(protein binding),GO:0043531(ADP binding)	ko04626(Plant-pathogen interaction)
chrC01	12932001	12933000	11	23	2	6	72	290	85	319	26.65	26.65	50	61	3	5	195	393	248	459	54.03	54.03	0.49	hypo-methylated	0	0	-	promoter	Distal	LCP	Bol039662	AtWRKY20,WRKY20	WRKY family transcription factor family protein,WRKY family transcription factor family protein	NA	NA
chrC01	12932501	12933500	9	19	2	4	87	416	98	439	22.32	22.32	28	32	3	3	248	481	279	516	54.07	54.07	0.41	hypo-methylated	0	0	-	promoter	Distal	LCP	Bol039662	AtWRKY20,WRKY20	WRKY family transcription factor family protein,WRKY family transcription factor family protein	NA	NA
chrC01	13201501	13202500	21	24	19	33	57	291	97	348	27.87	27.87	32	33	66	78	204	425	302	536	56.34	56.34	0.49	hypo-methylated	0	0	+	promoter	Distal	HCP	Bol039694	AT-HF,HISN4	HIS HF,HIS HF	NA	ko00340(Histidine metabolism)
chrC01	14147501	14148500	370	527	115	325	275	1531	760	2383	31.89	31.89	250	588	56	323	193	2378	499	3289	15.17	15.17	2.1	hyper-methylated	0	0	-	promoter	Intermediate	LCP	Bol013128	CRF4	cytokinin response factor 4	GO:0003700(transcription factor activity, sequence-specific DNA binding),GO:0006355(regulation of transcription, DNA-templated)	NA
chrC01	14147501	14148500	370	527	115	325	275	1531	760	2383	31.89	31.89	250	588	56	323	193	2378	499	3289	15.17	15.17	2.1	hyper-methylated	0	0	-	downstream	NA	NA	Bol013128	CRF4	cytokinin response factor 4	GO:0003700(transcription factor activity, sequence-specific DNA binding),GO:0006355(regulation of transcription, DNA-templated)	NA
chrC01	14147501	14148500	370	527	115	325	275	1531	760	2383	31.89	31.89	250	588	56	323	193	2378	499	3289	15.17	15.17	2.1	hyper-methylated	0	0	-	promoter	Distal	LCP	Bol013128	CRF4	cytokinin response factor 4	GO:0003700(transcription factor activity, sequence-specific DNA binding),GO:0006355(regulation of transcription, DNA-templated)	NA
chrC01	14235501	14236500	80	89	24	62	33	96	137	247	55.47	55.47	63	74	9	96	7	127	79	297	26.6	26.6	2.09	hyper-methylated	0	0	-	exon	first exon	NA	Bol013139	.	Integrase-type DNA-binding superfamily protein	GO:0003700(transcription factor activity, sequence-specific DNA binding),GO:0006355(regulation of transcription, DNA-templated)	NA
chrC01	14236001	14237000	73	79	21	57	31	90	125	226	55.31	55.31	61	75	8	107	1	156	70	338	20.71	20.71	2.67	hyper-methylated	0	0	-	exon	first exon	NA	Bol013139	.	Integrase-type DNA-binding superfamily protein	GO:0003700(transcription factor activity, sequence-specific DNA binding),GO:0006355(regulation of transcription, DNA-templated)	NA
chrC01	14236001	14237000	73	79	21	57	31	90	125	226	55.31	55.31	61	75	8	107	1	156	70	338	20.71	20.71	2.67	hyper-methylated	0	0	-	promoter	Proximal	ICP	Bol013139	.	Integrase-type DNA-binding superfamily protein	GO:0003700(transcription factor activity, sequence-specific DNA binding),GO:0006355(regulation of transcription, DNA-templated)	NA
chrC01	15914001	15915000	18	19	4	5	79	244	101	268	37.69	37.69	36	43	2	5	9	253	47	301	15.61	15.61	2.41	hyper-methylated	0	0	+	downstream	NA	NA	Bol018741	PYE	basic helix-loop-helix (bHLH) DNA-binding superfamily protein	NA	NA
chrC01	18806501	18807500	116	130	75	129	82	376	273	635	42.99	42.99	187	278	103	348	124	1382	414	2008	20.62	20.62	2.08	hyper-methylated	0	0	-	downstream	NA	NA	Bol014030	eIFiso4E,LSP,LSP1,EIF(ISO)4E,EIF4E2	Eukaryotic initiation factor 4E protein,Eukaryotic initiation factor 4E protein,Eukaryotic initiation factor 4E protein,Eukaryotic initiation factor 4E protein,Eukaryotic initiation factor 4E protein	GO:0005737(cytoplasm),GO:0006413(translational initiation),GO:0003723(RNA binding),GO:0003743(translation initiation factor activity)	ko04910(Insulin signaling pathway)
chrC01	21630501	21631500	58	58	53	72	36	175	147	305	48.2	48.2	93	97	32	92	20	416	145	605	23.97	23.97	2.01	hyper-methylated	0	0	+	exon	first exon	NA	Bol036577	.	Arabidopsis retrotransposon ORF-1 protein	NA	NA
chrC01	21630501	21631500	58	58	53	72	36	175	147	305	48.2	48.2	93	97	32	92	20	416	145	605	23.97	23.97	2.01	hyper-methylated	0	0	+	downstream	NA	NA	Bol036577	.	Arabidopsis retrotransposon ORF-1 protein	NA	NA
chrC01	22779001	22780000	32	33	4	5	4	60	40	98	40.82	40.82	149	240	6	125	16	530	171	895	19.11	19.11	2.14	hyper-methylated	0	0	-	exon	last exon	NA	Bol013756	.	Protein kinase superfamily protein	GO:0004672(protein kinase activity),GO:0006468(protein phosphorylation)	NA
chrC01	22779001	22780000	32	33	4	5	4	60	40	98	40.82	40.82	149	240	6	125	16	530	171	895	19.11	19.11	2.14	hyper-methylated	0	0	-	intron	last intron	NA	Bol013756	.	Protein kinase superfamily protein	GO:0004672(protein kinase activity),GO:0006468(protein phosphorylation)	NA
chrC01	23126001	23127000	99	133	14	70	3	231	116	434	26.73	26.73	172	205	27	65	128	303	327	573	57.07	57.07	0.47	hypo-methylated	0	0	-	promoter	Intermediate	HCP	Bol013776	BAN	NAD(P)-binding Rossmann-fold superfamily protein	GO:0050662(coenzyme binding),GO:0003824(catalytic activity)	ko00941(Flavonoid biosynthesis)
chrC01	23126001	23127000	99	133	14	70	3	231	116	434	26.73	26.73	172	205	27	65	128	303	327	573	57.07	57.07	0.47	hypo-methylated	0	0	-	promoter	Distal	HCP	Bol013776	BAN	NAD(P)-binding Rossmann-fold superfamily protein	GO:0050662(coenzyme binding),GO:0003824(catalytic activity)	ko00941(Flavonoid biosynthesis)
chrC01	23145001	23146000	0	3	0	96	68	300	68	399	17.04	17.04	0	33	0	93	382	850	382	976	39.14	39.14	0.44	hypo-methylated	0	0	-	exon	internal exon	NA	Bol013777	.	Sulfite exporter TauE/SafE family protein	GO:0016021(integral component of membrane)	NA
chrC01	23145001	23146000	0	3	0	96	68	300	68	399	17.04	17.04	0	33	0	93	382	850	382	976	39.14	39.14	0.44	hypo-methylated	0	0	-	intron	internal intron	NA	Bol013777	.	Sulfite exporter TauE/SafE family protein	GO:0016021(integral component of membrane)	NA
chrC01	23145001	23146000	0	3	0	96	68	300	68	399	17.04	17.04	0	33	0	93	382	850	382	976	39.14	39.14	0.44	hypo-methylated	0	0	-	intron	first intron	NA	Bol013777	.	Sulfite exporter TauE/SafE family protein	GO:0016021(integral component of membrane)	NA
chrC01	23957001	23958000	96	102	132	140	157	259	385	501	76.85	76.85	16	16	16	27	37	193	69	236	29.24	29.24	2.63	hyper-methylated	0	0	+	downstream	NA	NA	Bol009092	.	GAG/POL/ENV polyprotein	NA	NA
chrC01	25836001	25837000	85	124	15	43	97	977	197	1144	17.22	17.22	223	252	68	106	329	1390	620	1748	35.47	35.47	0.49	hypo-methylated	0	0	+	promoter	Distal	ICP	Bol028690	PMP	putative type 1 membrane protein	NA	NA
chrC01	25979001	25980000	122	127	75	110	112	551	309	788	39.21	39.21	18	21	16	23	5	155	39	199	19.6	19.6	2	hyper-methylated	0	0	+	promoter	Distal	HCP	Bol028697	.	glycine-rich protein	NA	NA
chrC01	26415501	26416500	114	190	85	204	405	1304	604	1698	35.57	35.57	88	211	52	232	196	1532	336	1975	17.01	17.01	2.09	hyper-methylated	0	0	-	promoter	Proximal	ICP	Bol028723	.	alpha/beta-Hydrolases superfamily protein	GO:0016787(hydrolase activity)	NA
chrC01	26415501	26416500	114	190	85	204	405	1304	604	1698	35.57	35.57	88	211	52	232	196	1532	336	1975	17.01	17.01	2.09	hyper-methylated	0	0	-	exon	internal exon	NA	Bol028723	.	alpha/beta-Hydrolases superfamily protein	GO:0016787(hydrolase activity)	NA
chrC01	26415501	26416500	114	190	85	204	405	1304	604	1698	35.57	35.57	88	211	52	232	196	1532	336	1975	17.01	17.01	2.09	hyper-methylated	0	0	-	intron	first intron	NA	Bol028723	.	alpha/beta-Hydrolases superfamily protein	GO:0016787(hydrolase activity)	NA
chrC01	26415501	26416500	114	190	85	204	405	1304	604	1698	35.57	35.57	88	211	52	232	196	1532	336	1975	17.01	17.01	2.09	hyper-methylated	0	0	-	exon	first exon	NA	Bol028723	.	alpha/beta-Hydrolases superfamily protein	GO:0016787(hydrolase activity)	NA
chrC01	26415501	26416500	114	190	85	204	405	1304	604	1698	35.57	35.57	88	211	52	232	196	1532	336	1975	17.01	17.01	2.09	hyper-methylated	0	0	-	promoter	Intermediate	ICP	Bol028723	.	alpha/beta-Hydrolases superfamily protein	GO:0016787(hydrolase activity)	NA
chrC01	29213001	29214000	6	9	6	13	44	101	56	123	45.53	45.53	19	19	12	41	3	143	34	203	16.75	16.75	2.72	hyper-methylated	0	0	+	downstream	NA	NA	Bol018795	ATMRP6,MRP6	multidrug resistance-associated protein 6,multidrug resistance-associated protein 6	GO:0006810(transport),GO:0016887(ATPase activity),GO:0016021(integral component of membrane),GO:0005524(ATP binding),GO:0042626(ATPase activity, coupled to transmembrane movement of substances),GO:0055085(transmembrane transport)	NA
chrC01	33242001	33243000	36	82	18	56	121	395	175	533	32.83	32.83	46	113	14	58	23	336	83	507	16.37	16.37	2.01	hyper-methylated	0	0	-	promoter	Distal	HCP	Bol034729	PLD,PLDALPHA1	phospholipase D alpha 1,phospholipase D alpha 1	NA	NA
chrC01	34202001	34203000	0	37	13	34	276	659	289	730	39.59	39.59	0	37	1	25	129	695	130	757	17.17	17.17	2.31	hyper-methylated	0	0	+	downstream	NA	NA	Bol034652	.	PLC-like phosphodiesterases superfamily protein	NA	NA
chrC01	34202001	34203000	0	37	13	34	276	659	289	730	39.59	39.59	0	37	1	25	129	695	130	757	17.17	17.17	2.31	hyper-methylated	0	0	+	exon	first exon	NA	Bol034651	.	PLC-like phosphodiesterases superfamily protein	NA	NA
chrC01	34202001	34203000	0	37	13	34	276	659	289	730	39.59	39.59	0	37	1	25	129	695	130	757	17.17	17.17	2.31	hyper-methylated	0	0	+	downstream	NA	NA	Bol034651	.	PLC-like phosphodiesterases superfamily protein	NA	NA
chrC01	35161501	35162500	91	220	16	108	87	703	194	1031	18.82	18.82	142	204	76	154	247	857	465	1215	38.27	38.27	0.49	hypo-methylated	0	0	+	promoter	Intermediate	LCP	Bol005949	PRA8,PRA1.F3	PRA1 (Prenylated rab acceptor) family protein,PRA1 (Prenylated rab acceptor) family protein	NA	NA
chrC01	35161501	35162500	91	220	16	108	87	703	194	1031	18.82	18.82	142	204	76	154	247	857	465	1215	38.27	38.27	0.49	hypo-methylated	0	0	+	promoter	Proximal	LCP	Bol005949	PRA8,PRA1.F3	PRA1 (Prenylated rab acceptor) family protein,PRA1 (Prenylated rab acceptor) family protein	NA	NA
chrC01	35161501	35162500	91	220	16	108	87	703	194	1031	18.82	18.82	142	204	76	154	247	857	465	1215	38.27	38.27	0.49	hypo-methylated	0	0	+	exon	first exon	NA	Bol005949	PRA8,PRA1.F3	PRA1 (Prenylated rab acceptor) family protein,PRA1 (Prenylated rab acceptor) family protein	NA	NA
chrC01	36343501	36344500	0	40	10	27	113	537	123	604	20.36	20.36	0	10	43	54	358	690	401	754	53.18	53.18	0.38	hypo-methylated	0	0	+	promoter	Intermediate	LCP	Bol007263	RABD1,ATFP8,ATRABD1	Ras-related small GTP-binding family protein,Ras-related small GTP-binding family protein,Ras-related small GTP-binding family protein	GO:0005525(GTP binding)	NA
chrC01	36343501	36344500	0	40	10	27	113	537	123	604	20.36	20.36	0	10	43	54	358	690	401	754	53.18	53.18	0.38	hypo-methylated	0	0	+	promoter	Distal	LCP	Bol007263	RABD1,ATFP8,ATRABD1	Ras-related small GTP-binding family protein,Ras-related small GTP-binding family protein,Ras-related small GTP-binding family protein	GO:0005525(GTP binding)	NA
chrC01	36343501	36344500	0	40	10	27	113	537	123	604	20.36	20.36	0	10	43	54	358	690	401	754	53.18	53.18	0.38	hypo-methylated	0	0	-	promoter	Distal	LCP	Bol007264	.	Protein of unknown function (DUF567)	NA	NA
chrC01	38539501	38540500	35	115	4	82	41	240	80	437	18.31	18.31	114	170	62	114	169	407	345	691	49.93	49.93	0.37	hypo-methylated	0	0	+	promoter	Intermediate	ICP	Bol008141	ATGSL10,gsl10,CALS9	glucan synthase-like 10,glucan synthase-like 10,glucan synthase-like 10	GO:0016020(membrane)	NA
chrC01	38539501	38540500	35	115	4	82	41	240	80	437	18.31	18.31	114	170	62	114	169	407	345	691	49.93	49.93	0.37	hypo-methylated	0	0	-	promoter	Distal	ICP	Bol008143	.	RING/U-box superfamily protein	GO:0005515(protein binding),GO:0008270(zinc ion binding)	NA
chrC01	38539501	38540500	35	115	4	82	41	240	80	437	18.31	18.31	114	170	62	114	169	407	345	691	49.93	49.93	0.37	hypo-methylated	0	0	+	promoter	Proximal	ICP	Bol008141	ATGSL10,gsl10,CALS9	glucan synthase-like 10,glucan synthase-like 10,glucan synthase-like 10	GO:0016020(membrane)	NA
chrC01	38539501	38540500	35	115	4	82	41	240	80	437	18.31	18.31	114	170	62	114	169	407	345	691	49.93	49.93	0.37	hypo-methylated	0	0	+	exon	first exon	NA	Bol008141	ATGSL10,gsl10,CALS9	glucan synthase-like 10,glucan synthase-like 10,glucan synthase-like 10	GO:0016020(membrane)	NA
chrC01	38572501	38573500	0	173	47	312	393	2412	440	2897	15.19	15.19	3	182	63	365	1361	4106	1427	4653	30.67	30.67	0.5	hypo-methylated	0	0	-	promoter	Proximal	HCP	Bol008135	.	Protein kinase superfamily protein	GO:0004672(protein kinase activity),GO:0006468(protein phosphorylation),GO:0005524(ATP binding)	NA
chrC01	38572501	38573500	0	173	47	312	393	2412	440	2897	15.19	15.19	3	182	63	365	1361	4106	1427	4653	30.67	30.67	0.5	hypo-methylated	0	0	-	promoter	Intermediate	HCP	Bol008135	.	Protein kinase superfamily protein	GO:0004672(protein kinase activity),GO:0006468(protein phosphorylation),GO:0005524(ATP binding)	NA
chrC01	38572501	38573500	0	173	47	312	393	2412	440	2897	15.19	15.19	3	182	63	365	1361	4106	1427	4653	30.67	30.67	0.5	hypo-methylated	0	0	-	intron	first intron	NA	Bol008135	.	Protein kinase superfamily protein	GO:0004672(protein kinase activity),GO:0006468(protein phosphorylation),GO:0005524(ATP binding)	NA
chrC01	38572501	38573500	0	173	47	312	393	2412	440	2897	15.19	15.19	3	182	63	365	1361	4106	1427	4653	30.67	30.67	0.5	hypo-methylated	0	0	-	exon	first exon	NA	Bol008135	.	Protein kinase superfamily protein	GO:0004672(protein kinase activity),GO:0006468(protein phosphorylation),GO:0005524(ATP binding)	NA
chrC01	38572501	38573500	0	173	47	312	393	2412	440	2897	15.19	15.19	3	182	63	365	1361	4106	1427	4653	30.67	30.67	0.5	hypo-methylated	0	0	+	promoter	Distal	HCP	Bol008134	.	GTP-binding family protein	GO:0005525(GTP binding)	ko03008(Ribosome biogenesis in eukaryotes)
chrC02	1067501	1068500	97	257	44	275	184	1310	325	1842	17.64	17.64	154	247	119	259	543	1653	816	2159	37.8	37.8	0.47	hypo-methylated	0	0	-	promoter	Proximal	HCP	Bol005426	LAC11	laccase 11	GO:0005507(copper ion binding),GO:0055114(oxidation-reduction process),GO:0016491(oxidoreductase activity)	NA
chrC02	1067501	1068500	97	257	44	275	184	1310	325	1842	17.64	17.64	154	247	119	259	543	1653	816	2159	37.8	37.8	0.47	hypo-methylated	0	0	-	promoter	Intermediate	LCP	Bol005425	LAC11	laccase 11	GO:0005507(copper ion binding),GO:0055114(oxidation-reduction process),GO:0016491(oxidoreductase activity)	NA
chrC02	1067501	1068500	97	257	44	275	184	1310	325	1842	17.64	17.64	154	247	119	259	543	1653	816	2159	37.8	37.8	0.47	hypo-methylated	0	0	-	intron	internal intron	NA	Bol005426	LAC11	laccase 11	GO:0005507(copper ion binding),GO:0055114(oxidation-reduction process),GO:0016491(oxidoreductase activity)	NA
chrC02	1067501	1068500	97	257	44	275	184	1310	325	1842	17.64	17.64	154	247	119	259	543	1653	816	2159	37.8	37.8	0.47	hypo-methylated	0	0	-	exon	internal exon	NA	Bol005426	LAC11	laccase 11	GO:0005507(copper ion binding),GO:0055114(oxidation-reduction process),GO:0016491(oxidoreductase activity)	NA
chrC02	1067501	1068500	97	257	44	275	184	1310	325	1842	17.64	17.64	154	247	119	259	543	1653	816	2159	37.8	37.8	0.47	hypo-methylated	0	0	-	intron	first intron	NA	Bol005426	LAC11	laccase 11	GO:0005507(copper ion binding),GO:0055114(oxidation-reduction process),GO:0016491(oxidoreductase activity)	NA
chrC02	1067501	1068500	97	257	44	275	184	1310	325	1842	17.64	17.64	154	247	119	259	543	1653	816	2159	37.8	37.8	0.47	hypo-methylated	0	0	-	promoter	Intermediate	HCP	Bol005426	LAC11	laccase 11	GO:0005507(copper ion binding),GO:0055114(oxidation-reduction process),GO:0016491(oxidoreductase activity)	NA
chrC02	1067501	1068500	97	257	44	275	184	1310	325	1842	17.64	17.64	154	247	119	259	543	1653	816	2159	37.8	37.8	0.47	hypo-methylated	0	0	-	promoter	Distal	LCP	Bol005425	LAC11	laccase 11	GO:0005507(copper ion binding),GO:0055114(oxidation-reduction process),GO:0016491(oxidoreductase activity)	NA
chrC02	1067501	1068500	97	257	44	275	184	1310	325	1842	17.64	17.64	154	247	119	259	543	1653	816	2159	37.8	37.8	0.47	hypo-methylated	0	0	-	exon	first exon	NA	Bol005426	LAC11	laccase 11	GO:0005507(copper ion binding),GO:0055114(oxidation-reduction process),GO:0016491(oxidoreductase activity)	NA
chrC02	1445001	1446000	77	77	29	41	39	189	145	307	47.23	47.23	29	32	10	28	25	366	64	426	15.02	15.02	3.14	hyper-methylated	0	0	-	downstream	NA	NA	Bol005471	TFL-1,TFL1	PEBP (phosphatidylethanolamine-binding protein) family protein,PEBP (phosphatidylethanolamine-binding protein) family protein	GO:0003712(transcription cofactor activity)	NA
chrC02	1664001	1665000	114	137	39	135	61	288	214	560	38.21	38.21	58	96	21	115	28	435	107	646	16.56	16.56	2.31	hyper-methylated	0	0	-	downstream	NA	NA	Bol024453	.	Duplicated homeodomain-like superfamily protein	NA	NA
chrC02	1664001	1665000	114	137	39	135	61	288	214	560	38.21	38.21	58	96	21	115	28	435	107	646	16.56	16.56	2.31	hyper-methylated	0	0	-	exon	last exon	NA	Bol024453	.	Duplicated homeodomain-like superfamily protein	NA	NA
chrC02	1808001	1809000	15	20	14	47	19	210	48	277	17.33	17.33	81	104	81	124	73	341	235	569	41.3	41.3	0.42	hypo-methylated	0	0	+	promoter	Intermediate	LCP	Bol024479	.	P-loop containing nucleoside triphosphate hydrolases superfamily protein	GO:0003677(DNA binding),GO:0005524(ATP binding),GO:0016787(hydrolase activity)	NA
chrC02	1808001	1809000	15	20	14	47	19	210	48	277	17.33	17.33	81	104	81	124	73	341	235	569	41.3	41.3	0.42	hypo-methylated	0	0	+	promoter	Distal	LCP	Bol024479	.	P-loop containing nucleoside triphosphate hydrolases superfamily protein	GO:0003677(DNA binding),GO:0005524(ATP binding),GO:0016787(hydrolase activity)	NA
chrC02	1911001	1912000	49	233	162	454	309	1722	520	2409	21.59	21.59	55	130	235	365	688	1584	978	2079	47.04	47.04	0.46	hypo-methylated	0	0	-	promoter	Distal	ICP	Bol024493	EDA22,DHS	deoxyhypusine synthase,deoxyhypusine synthase	GO:0008612(peptidyl-lysine modification to peptidyl-hypusine)	NA
chrC02	1911001	1912000	49	233	162	454	309	1722	520	2409	21.59	21.59	55	130	235	365	688	1584	978	2079	47.04	47.04	0.46	hypo-methylated	0	0	-	downstream	NA	NA	Bol024494	DFB,ATDFB	DHFS-FPGS homolog B,DHFS-FPGS homolog B	GO:0004326(tetrahydrofolylpolyglutamate synthase activity),GO:0009058(biosynthetic process),GO:0005524(ATP binding),GO:0009396(folic acid-containing compound biosynthetic process)	NA
chrC02	1925001	1926000	74	86	27	62	22	70	123	218	56.42	56.42	131	230	19	171	16	223	166	624	26.6	26.6	2.12	hyper-methylated	0	0	+	promoter	Distal	LCP	Bol024497	.	ARM repeat superfamily protein	GO:0006886(intracellular protein transport),GO:0008536(Ran GTPase binding)	NA
chrC02	1925001	1926000	74	86	27	62	22	70	123	218	56.42	56.42	131	230	19	171	16	223	166	624	26.6	26.6	2.12	hyper-methylated	0	0	+	promoter	Intermediate	LCP	Bol024497	.	ARM repeat superfamily protein	GO:0006886(intracellular protein transport),GO:0008536(Ran GTPase binding)	NA
chrC02	2208501	2209500	18	70	5	36	225	620	248	726	34.16	34.16	36	191	10	83	124	744	170	1018	16.7	16.7	2.05	hyper-methylated	0	0	-	downstream	NA	NA	Bol024537	Tudor1,TSN1,AtTudor1	TUDOR-SN protein 1,TUDOR-SN protein 1,TUDOR-SN protein 1	GO:0003712(transcription cofactor activity)	NA
chrC02	2612001	2613000	28	76	1	16	141	572	170	664	25.6	25.6	46	71	22	42	494	964	562	1077	52.18	52.18	0.49	hypo-methylated	0	0	-	promoter	Intermediate	HCP	Bol024622	HEC3	basic helix-loop-helix (bHLH) DNA-binding superfamily protein	GO:0046983(protein dimerization activity)	NA
chrC02	2612001	2613000	28	76	1	16	141	572	170	664	25.6	25.6	46	71	22	42	494	964	562	1077	52.18	52.18	0.49	hypo-methylated	0	0	-	promoter	Distal	HCP	Bol024622	HEC3	basic helix-loop-helix (bHLH) DNA-binding superfamily protein	GO:0046983(protein dimerization activity)	NA
chrC02	2612001	2613000	28	76	1	16	141	572	170	664	25.6	25.6	46	71	22	42	494	964	562	1077	52.18	52.18	0.49	hypo-methylated	0	0	-	downstream	NA	NA	Bol024622	HEC3	basic helix-loop-helix (bHLH) DNA-binding superfamily protein	GO:0046983(protein dimerization activity)	NA
chrC02	3804501	3805500	32	59	97	108	322	907	451	1074	41.99	41.99	51	99	99	140	186	1647	336	1886	17.82	17.82	2.36	hyper-methylated	0	0	+	downstream	NA	NA	Bol021276	.	SWAP (Suppressor-of-White-APricot)/surp domain-containing protein	GO:0006396(RNA processing),GO:0003723(RNA binding)	ko03040(Spliceosome)
chrC02	3957001	3958000	275	283	101	213	169	693	545	1189	45.84	45.84	142	305	46	230	176	1349	364	1884	19.32	19.32	2.37	hyper-methylated	0	0	-	promoter	Proximal	LCP	Bol021296	ATMTP3,MTPA2,MTP3,ATMTPA2	metal tolerance protein A2,metal tolerance protein A2,metal tolerance protein A2,metal tolerance protein A2	GO:0006812(cation transport),GO:0016021(integral component of membrane),GO:0008324(cation transmembrane transporter activity),GO:0055085(transmembrane transport)	NA
chrC02	3957001	3958000	275	283	101	213	169	693	545	1189	45.84	45.84	142	305	46	230	176	1349	364	1884	19.32	19.32	2.37	hyper-methylated	0	0	-	exon	first exon	NA	Bol021296	ATMTP3,MTPA2,MTP3,ATMTPA2	metal tolerance protein A2,metal tolerance protein A2,metal tolerance protein A2,metal tolerance protein A2	GO:0006812(cation transport),GO:0016021(integral component of membrane),GO:0008324(cation transmembrane transporter activity),GO:0055085(transmembrane transport)	NA
chrC02	3957001	3958000	275	283	101	213	169	693	545	1189	45.84	45.84	142	305	46	230	176	1349	364	1884	19.32	19.32	2.37	hyper-methylated	0	0	-	promoter	Intermediate	LCP	Bol021296	ATMTP3,MTPA2,MTP3,ATMTPA2	metal tolerance protein A2,metal tolerance protein A2,metal tolerance protein A2,metal tolerance protein A2	GO:0006812(cation transport),GO:0016021(integral component of membrane),GO:0008324(cation transmembrane transporter activity),GO:0055085(transmembrane transport)	NA
chrC02	3957001	3958000	275	283	101	213	169	693	545	1189	45.84	45.84	142	305	46	230	176	1349	364	1884	19.32	19.32	2.37	hyper-methylated	0	0	-	downstream	NA	NA	Bol021296	ATMTP3,MTPA2,MTP3,ATMTPA2	metal tolerance protein A2,metal tolerance protein A2,metal tolerance protein A2,metal tolerance protein A2	GO:0006812(cation transport),GO:0016021(integral component of membrane),GO:0008324(cation transmembrane transporter activity),GO:0055085(transmembrane transport)	NA
chrC02	3986001	3987000	30	36	15	24	8	142	53	202	26.24	26.24	60	67	31	35	12	30	103	132	78.03	78.03	0.34	hypo-methylated	0	0	+	promoter	Distal	HCP	Bol021301	BIR1	BAK1-interacting receptor-like kinase 1	GO:0005515(protein binding)	NA
chrC02	3986001	3987000	30	36	15	24	8	142	53	202	26.24	26.24	60	67	31	35	12	30	103	132	78.03	78.03	0.34	hypo-methylated	0	0	+	promoter	Intermediate	HCP	Bol021301	BIR1	BAK1-interacting receptor-like kinase 1	GO:0005515(protein binding)	NA
chrC02	4231501	4232500	16	21	13	28	3	117	32	166	19.28	19.28	19	22	27	34	78	186	124	242	51.24	51.24	0.38	hypo-methylated	0	0	+	promoter	Distal	HCP	Bol021344	.	LUC7 related protein	GO:0006376(mRNA splice site selection),GO:0003729(mRNA binding),GO:0005685(U1 snRNP)	NA
chrC02	4563001	4564000	80	85	16	54	23	445	119	584	20.38	20.38	87	88	16	33	44	226	147	347	42.36	42.36	0.48	hypo-methylated	0	0	+	promoter	Distal	ICP	Bol021393	.	SAUR-like auxin-responsive protein family	NA	ko04075(Plant hormone signal transduction)
chrC02	5105001	5106000	21	28	3	44	48	349	72	421	17.1	17.1	26	26	14	32	171	253	211	311	67.85	67.85	0.25	hypo-methylated	0	0	+	promoter	Intermediate	ICP	Bol007130	.	P-loop containing nucleoside triphosphate hydrolases superfamily protein	GO:0003677(DNA binding),GO:0005524(ATP binding),GO:0016787(hydrolase activity)	NA
chrC02	5105001	5106000	21	28	3	44	48	349	72	421	17.1	17.1	26	26	14	32	171	253	211	311	67.85	67.85	0.25	hypo-methylated	0	0	+	promoter	Distal	ICP	Bol007130	.	P-loop containing nucleoside triphosphate hydrolases superfamily protein	GO:0003677(DNA binding),GO:0005524(ATP binding),GO:0016787(hydrolase activity)	NA
chrC02	6849501	6850500	79	162	32	127	47	686	158	975	16.21	16.21	311	420	127	309	272	1439	710	2168	32.75	32.75	0.49	hypo-methylated	0	0	+	promoter	Distal	HCP	Bol035989	.	Mitochondrial transcription termination factor family protein	NA	NA
chrC02	6849501	6850500	79	162	32	127	47	686	158	975	16.21	16.21	311	420	127	309	272	1439	710	2168	32.75	32.75	0.49	hypo-methylated	0	0	-	promoter	Distal	LCP	Bol035990	IFL,REV,IFL1	Homeobox-leucine zipper family protein / lipid-binding START domain-containing protein,Homeobox-leucine zipper family protein / lipid-binding START domain-containing protein,Homeobox-leucine zipper family protein / lipid-binding START domain-containing protein	GO:0008289(lipid binding),GO:0003677(DNA binding)	NA
chrC02	8089501	8090500	38	54	29	53	121	983	188	1090	17.25	17.25	51	57	19	48	379	1161	449	1266	35.47	35.47	0.49	hypo-methylated	0	0	-	promoter	Distal	HCP	Bol015497	SBT4.13,ATSBT4.13	subtilase 4.13,subtilase 4.13	GO:0006508(proteolysis),GO:0004252(serine-type endopeptidase activity)	NA
chrC02	8685001	8686000	0	42	0	64	254	732	254	838	30.31	30.31	0	8	0	15	508	750	508	773	65.72	65.72	0.46	hypo-methylated	0	0	+	promoter	Distal	ICP	Bol015555	SVL5	SHV3-like 5	GO:0006629(lipid metabolic process),GO:0008081(phosphoric diester hydrolase activity),GO:0008889(glycerophosphodiester phosphodiesterase activity)	NA
chrC02	8685001	8686000	0	42	0	64	254	732	254	838	30.31	30.31	0	8	0	15	508	750	508	773	65.72	65.72	0.46	hypo-methylated	0	0	-	promoter	Distal	ICP	Bol015553	ECT10	evolutionarily conserved C-terminal region 10	NA	NA
chrC02	8685001	8686000	0	42	0	64	254	732	254	838	30.31	30.31	0	8	0	15	508	750	508	773	65.72	65.72	0.46	hypo-methylated	0	0	-	downstream	NA	NA	Bol015554	ATGP1,YKT61,ATYKT61	SNARE-like superfamily protein,SNARE-like superfamily protein,SNARE-like superfamily protein	GO:0016021(integral component of membrane),GO:0016192(vesicle-mediated transport)	NA
chrC02	8685001	8686000	0	42	0	64	254	732	254	838	30.31	30.31	0	8	0	15	508	750	508	773	65.72	65.72	0.46	hypo-methylated	0	0	-	exon	last exon	NA	Bol015554	ATGP1,YKT61,ATYKT61	SNARE-like superfamily protein,SNARE-like superfamily protein,SNARE-like superfamily protein	GO:0016021(integral component of membrane),GO:0016192(vesicle-mediated transport)	NA
chrC02	8685001	8686000	0	42	0	64	254	732	254	838	30.31	30.31	0	8	0	15	508	750	508	773	65.72	65.72	0.46	hypo-methylated	0	0	-	intron	last intron	NA	Bol015554	ATGP1,YKT61,ATYKT61	SNARE-like superfamily protein,SNARE-like superfamily protein,SNARE-like superfamily protein	GO:0016021(integral component of membrane),GO:0016192(vesicle-mediated transport)	NA
chrC02	10107001	10108000	65	194	9	101	95	778	169	1073	15.75	15.75	254	342	41	126	367	1269	662	1737	38.11	38.11	0.41	hypo-methylated	0	0	+	promoter	Proximal	HCP	Bol018177	OLI2	S-adenosyl-L-methionine-dependent methyltransferases superfamily protein	GO:0008168(methyltransferase activity)	NA
chrC02	10107001	10108000	65	194	9	101	95	778	169	1073	15.75	15.75	254	342	41	126	367	1269	662	1737	38.11	38.11	0.41	hypo-methylated	0	0	+	promoter	Intermediate	HCP	Bol018177	OLI2	S-adenosyl-L-methionine-dependent methyltransferases superfamily protein	GO:0008168(methyltransferase activity)	NA
chrC02	10107001	10108000	65	194	9	101	95	778	169	1073	15.75	15.75	254	342	41	126	367	1269	662	1737	38.11	38.11	0.41	hypo-methylated	0	0	+	exon	first exon	NA	Bol018177	OLI2	S-adenosyl-L-methionine-dependent methyltransferases superfamily protein	GO:0008168(methyltransferase activity)	NA
chrC02	10536501	10537500	2	2	0	0	32	122	34	124	27.42	27.42	8	12	2	6	51	75	61	93	65.59	65.59	0.42	hypo-methylated	0	0	-	promoter	Distal	HCP	Bol018218	.	ribosomal protein L30 family protein	NA	ko03010(Ribosome)
chrC02	12129001	12130000	32	32	3	10	0	140	35	182	19.23	19.23	29	32	11	13	26	120	66	165	40	40	0.48	hypo-methylated	0	0	-	promoter	Intermediate	ICP	Bol028669	JAG	C2H2 and C2HC zinc fingers superfamily protein	NA	NA
chrC02	12129001	12130000	32	32	3	10	0	140	35	182	19.23	19.23	29	32	11	13	26	120	66	165	40	40	0.48	hypo-methylated	0	0	-	promoter	Distal	ICP	Bol028669	JAG	C2H2 and C2HC zinc fingers superfamily protein	NA	NA
chrC02	12565501	12566500	21	21	27	39	25	139	73	199	36.68	36.68	25	26	29	76	8	252	62	354	17.51	17.51	2.09	hyper-methylated	0	0	+	promoter	Intermediate	ICP	Bol028647	.	Plant transposase (Ptta/En/Spm family)	NA	NA
chrC02	12565501	12566500	21	21	27	39	25	139	73	199	36.68	36.68	25	26	29	76	8	252	62	354	17.51	17.51	2.09	hyper-methylated	0	0	+	promoter	Proximal	ICP	Bol028647	.	Plant transposase (Ptta/En/Spm family)	NA	NA
chrC02	12837001	12838000	633	709	106	251	204	1313	943	2273	41.49	41.49	379	541	113	245	96	2079	588	2865	20.52	20.52	2.02	hyper-methylated	0	0	+	downstream	NA	NA	Bol028635	ATSOFL2,SOFL2	SOB five-like 2,SOB five-like 2	NA	NA
chrC02	15765001	15766000	34	169	43	237	144	1004	221	1410	15.67	15.67	21	87	78	153	284	764	383	1004	38.15	38.15	0.41	hypo-methylated	0	0	-	downstream	NA	NA	Bol034882	P40,AP40,RPSAA,RP40	40s ribosomal protein SA,40s ribosomal protein SA,40s ribosomal protein SA,40s ribosomal protein SA	GO:0015935(small ribosomal subunit),GO:0003735(structural constituent of ribosome),GO:0005622(intracellular),GO:0005840(ribosome),GO:0006412(translation)	ko03010(Ribosome)
chrC02	15765001	15766000	34	169	43	237	144	1004	221	1410	15.67	15.67	21	87	78	153	284	764	383	1004	38.15	38.15	0.41	hypo-methylated	0	0	-	exon	last exon	NA	Bol034882	P40,AP40,RPSAA,RP40	40s ribosomal protein SA,40s ribosomal protein SA,40s ribosomal protein SA,40s ribosomal protein SA	GO:0015935(small ribosomal subunit),GO:0003735(structural constituent of ribosome),GO:0005622(intracellular),GO:0005840(ribosome),GO:0006412(translation)	ko03010(Ribosome)
chrC02	15765001	15766000	34	169	43	237	144	1004	221	1410	15.67	15.67	21	87	78	153	284	764	383	1004	38.15	38.15	0.41	hypo-methylated	0	0	-	intron	last intron	NA	Bol034882	P40,AP40,RPSAA,RP40	40s ribosomal protein SA,40s ribosomal protein SA,40s ribosomal protein SA,40s ribosomal protein SA	GO:0015935(small ribosomal subunit),GO:0003735(structural constituent of ribosome),GO:0005622(intracellular),GO:0005840(ribosome),GO:0006412(translation)	ko03010(Ribosome)
chrC02	16130501	16131500	8	14	4	4	32	96	44	114	38.6	38.6	19	41	3	58	71	518	93	617	15.07	15.07	2.56	hyper-methylated	0	0	-	promoter	Intermediate	ICP	Bol034857	.	Protein kinase superfamily protein	NA	NA
chrC02	16130501	16131500	8	14	4	4	32	96	44	114	38.6	38.6	19	41	3	58	71	518	93	617	15.07	15.07	2.56	hyper-methylated	0	0	-	promoter	Distal	ICP	Bol034857	.	Protein kinase superfamily protein	NA	NA
chrC02	16214001	16215000	99	106	119	229	257	864	475	1199	39.62	39.62	60	79	37	198	86	725	183	1002	18.26	18.26	2.17	hyper-methylated	0	0	-	intron	last intron	NA	Bol034852	NF-YA3,HAP2C,ATHAP2C	nuclear factor Y, subunit A3,nuclear factor Y, subunit A3,nuclear factor Y, subunit A3	GO:0003700(transcription factor activity, sequence-specific DNA binding),GO:0006355(regulation of transcription, DNA-templated)	ko04612(Antigen processing and presentation)
chrC02	16214001	16215000	99	106	119	229	257	864	475	1199	39.62	39.62	60	79	37	198	86	725	183	1002	18.26	18.26	2.17	hyper-methylated	0	0	-	exon	internal exon	NA	Bol034852	NF-YA3,HAP2C,ATHAP2C	nuclear factor Y, subunit A3,nuclear factor Y, subunit A3,nuclear factor Y, subunit A3	GO:0003700(transcription factor activity, sequence-specific DNA binding),GO:0006355(regulation of transcription, DNA-templated)	ko04612(Antigen processing and presentation)
chrC02	16214001	16215000	99	106	119	229	257	864	475	1199	39.62	39.62	60	79	37	198	86	725	183	1002	18.26	18.26	2.17	hyper-methylated	0	0	-	promoter	Proximal	LCP	Bol034852	NF-YA3,HAP2C,ATHAP2C	nuclear factor Y, subunit A3,nuclear factor Y, subunit A3,nuclear factor Y, subunit A3	GO:0003700(transcription factor activity, sequence-specific DNA binding),GO:0006355(regulation of transcription, DNA-templated)	ko04612(Antigen processing and presentation)
chrC02	16214001	16215000	99	106	119	229	257	864	475	1199	39.62	39.62	60	79	37	198	86	725	183	1002	18.26	18.26	2.17	hyper-methylated	0	0	-	intron	internal intron	NA	Bol034852	NF-YA3,HAP2C,ATHAP2C	nuclear factor Y, subunit A3,nuclear factor Y, subunit A3,nuclear factor Y, subunit A3	GO:0003700(transcription factor activity, sequence-specific DNA binding),GO:0006355(regulation of transcription, DNA-templated)	ko04612(Antigen processing and presentation)
chrC02	16214001	16215000	99	106	119	229	257	864	475	1199	39.62	39.62	60	79	37	198	86	725	183	1002	18.26	18.26	2.17	hyper-methylated	0	0	-	intron	first intron	NA	Bol034852	NF-YA3,HAP2C,ATHAP2C	nuclear factor Y, subunit A3,nuclear factor Y, subunit A3,nuclear factor Y, subunit A3	GO:0003700(transcription factor activity, sequence-specific DNA binding),GO:0006355(regulation of transcription, DNA-templated)	ko04612(Antigen processing and presentation)
chrC02	16277501	16278500	194	309	235	368	633	1671	1062	2348	45.23	45.23	113	376	118	383	252	2164	483	2923	16.52	16.52	2.74	hyper-methylated	0	0	+	downstream	NA	NA	Bol034846	PYL3,RCAR13	PYR1-like 3,PYR1-like 3	NA	ko04075(Plant hormone signal transduction)
chrC02	16869501	16870500	23	31	7	26	23	187	53	244	21.72	21.72	6	11	8	9	31	79	45	99	45.45	45.45	0.48	hypo-methylated	0	0	-	promoter	Proximal	ICP	Bol039415	.	Galactose oxidase/kelch repeat superfamily protein	GO:0005515(protein binding)	NA
chrC02	16869501	16870500	23	31	7	26	23	187	53	244	21.72	21.72	6	11	8	9	31	79	45	99	45.45	45.45	0.48	hypo-methylated	0	0	-	promoter	Intermediate	ICP	Bol039415	.	Galactose oxidase/kelch repeat superfamily protein	GO:0005515(protein binding)	NA
chrC02	16869501	16870500	23	31	7	26	23	187	53	244	21.72	21.72	6	11	8	9	31	79	45	99	45.45	45.45	0.48	hypo-methylated	0	0	-	exon	first exon	NA	Bol039415	.	Galactose oxidase/kelch repeat superfamily protein	GO:0005515(protein binding)	NA
chrC02	17205501	17206500	0	22	0	24	41	165	41	211	19.43	19.43	0	20	0	26	109	187	109	233	46.78	46.78	0.42	hypo-methylated	0	0	+	promoter	Intermediate	ICP	Bol039392	.	Galactose oxidase/kelch repeat superfamily protein	GO:0005515(protein binding)	NA
chrC02	17205501	17206500	0	22	0	24	41	165	41	211	19.43	19.43	0	20	0	26	109	187	109	233	46.78	46.78	0.42	hypo-methylated	0	0	+	promoter	Proximal	ICP	Bol039392	.	Galactose oxidase/kelch repeat superfamily protein	GO:0005515(protein binding)	NA
chrC02	17205501	17206500	0	22	0	24	41	165	41	211	19.43	19.43	0	20	0	26	109	187	109	233	46.78	46.78	0.42	hypo-methylated	0	0	+	promoter	Distal	ICP	Bol039391	.	Galactose oxidase/kelch repeat superfamily protein	NA	NA
chrC02	17205501	17206500	0	22	0	24	41	165	41	211	19.43	19.43	0	20	0	26	109	187	109	233	46.78	46.78	0.42	hypo-methylated	0	0	+	exon	first exon	NA	Bol039392	.	Galactose oxidase/kelch repeat superfamily protein	GO:0005515(protein binding)	NA
chrC02	20026501	20027500	23	23	38	64	18	161	79	248	31.85	31.85	48	49	79	175	17	685	144	909	15.84	15.84	2.01	hyper-methylated	0	0	-	intron	internal intron	NA	Bol019005	.	P-loop containing nucleoside triphosphate hydrolases superfamily protein	GO:0007049(cell cycle),GO:0005634(nucleus),GO:0006281(DNA repair)	NA
chrC02	20026501	20027500	23	23	38	64	18	161	79	248	31.85	31.85	48	49	79	175	17	685	144	909	15.84	15.84	2.01	hyper-methylated	0	0	-	exon	internal exon	NA	Bol019005	.	P-loop containing nucleoside triphosphate hydrolases superfamily protein	GO:0007049(cell cycle),GO:0005634(nucleus),GO:0006281(DNA repair)	NA
chrC02	21781001	21782000	19	56	18	42	81	471	118	569	20.74	20.74	37	95	88	102	334	859	459	1056	43.47	43.47	0.48	hypo-methylated	0	0	-	promoter	Proximal	LCP	Bol011808	.	Stress responsive alpha-beta barrel domain protein	NA	NA
chrC02	21781001	21782000	19	56	18	42	81	471	118	569	20.74	20.74	37	95	88	102	334	859	459	1056	43.47	43.47	0.48	hypo-methylated	0	0	-	exon	first exon	NA	Bol011808	.	Stress responsive alpha-beta barrel domain protein	NA	NA
chrC02	23200001	23201000	23	24	11	14	33	67	67	105	63.81	63.81	15	26	12	22	45	197	72	245	29.39	29.39	2.17	hyper-methylated	0	0	+	downstream	NA	NA	Bol020815	GONST5	golgi nucleotide sugar transporter 5	NA	NA
chrC02	23200501	23201500	22	23	11	14	29	56	62	93	66.67	66.67	12	22	14	24	23	152	49	198	24.75	24.75	2.69	hyper-methylated	0	0	+	downstream	NA	NA	Bol020815	GONST5	golgi nucleotide sugar transporter 5	NA	NA
chrC02	24730501	24731500	125	159	18	83	19	673	162	915	17.7	17.7	315	317	106	229	293	1211	714	1757	40.64	40.64	0.44	hypo-methylated	0	0	+	downstream	NA	NA	Bol016561	emb2386	Ribosomal protein L19e family protein	GO:0003735(structural constituent of ribosome),GO:0005622(intracellular),GO:0005840(ribosome),GO:0006412(translation)	NA
chrC02	30112001	30113000	29	29	0	6	27	269	56	304	18.42	18.42	28	32	2	3	142	401	172	436	39.45	39.45	0.47	hypo-methylated	0	0	-	downstream	NA	NA	Bol012368	.	Protein of Unknown Function (DUF239)	NA	NA
chrC02	30112001	30113000	29	29	0	6	27	269	56	304	18.42	18.42	28	32	2	3	142	401	172	436	39.45	39.45	0.47	hypo-methylated	0	0	-	exon	last exon	NA	Bol012368	.	Protein of Unknown Function (DUF239)	NA	NA
chrC02	32737501	32738500	0	6	0	20	290	507	290	533	54.41	54.41	0	18	0	30	80	299	80	347	23.05	23.05	2.36	hyper-methylated	0	0	+	promoter	Intermediate	ICP	Bol020148	.	Protein of unknown function (DUF581)	NA	NA
chrC02	32737501	32738500	0	6	0	20	290	507	290	533	54.41	54.41	0	18	0	30	80	299	80	347	23.05	23.05	2.36	hyper-methylated	0	0	-	downstream	NA	NA	Bol020149	.	Protein kinase superfamily protein	GO:0004672(protein kinase activity),GO:0006468(protein phosphorylation)	NA
chrC02	32737501	32738500	0	6	0	20	290	507	290	533	54.41	54.41	0	18	0	30	80	299	80	347	23.05	23.05	2.36	hyper-methylated	0	0	+	promoter	Proximal	ICP	Bol020148	.	Protein of unknown function (DUF581)	NA	NA
chrC02	32737501	32738500	0	6	0	20	290	507	290	533	54.41	54.41	0	18	0	30	80	299	80	347	23.05	23.05	2.36	hyper-methylated	0	0	+	exon	first exon	NA	Bol020148	.	Protein of unknown function (DUF581)	NA	NA
chrC02	32966501	32967500	20	24	0	3	19	173	39	200	19.5	19.5	35	36	0	0	48	167	83	203	40.89	40.89	0.48	hypo-methylated	0	0	-	downstream	NA	NA	Bol020169	.	LRR and NB-ARC domains-containing disease resistance protein	GO:0043531(ADP binding)	NA
chrC02	38542501	38543500	6	17	15	20	38	86	59	123	47.97	47.97	4	26	5	30	22	137	31	193	16.06	16.06	2.99	hyper-methylated	0	0	+	promoter	Proximal	LCP	Bol031144	GHS1	Ribosomal protein S21 family protein	GO:0003735(structural constituent of ribosome),GO:0005840(ribosome),GO:0006412(translation)	NA
chrC02	38542501	38543500	6	17	15	20	38	86	59	123	47.97	47.97	4	26	5	30	22	137	31	193	16.06	16.06	2.99	hyper-methylated	0	0	+	promoter	Intermediate	LCP	Bol031144	GHS1	Ribosomal protein S21 family protein	GO:0003735(structural constituent of ribosome),GO:0005840(ribosome),GO:0006412(translation)	NA
chrC02	38542501	38543500	6	17	15	20	38	86	59	123	47.97	47.97	4	26	5	30	22	137	31	193	16.06	16.06	2.99	hyper-methylated	0	0	+	exon	first exon	NA	Bol031144	GHS1	Ribosomal protein S21 family protein	GO:0003735(structural constituent of ribosome),GO:0005840(ribosome),GO:0006412(translation)	NA
chrC02	38542501	38543500	6	17	15	20	38	86	59	123	47.97	47.97	4	26	5	30	22	137	31	193	16.06	16.06	2.99	hyper-methylated	0	0	+	intron	last intron	NA	Bol031144	GHS1	Ribosomal protein S21 family protein	GO:0003735(structural constituent of ribosome),GO:0005840(ribosome),GO:0006412(translation)	NA
chrC02	39199501	39200500	27	94	5	96	47	275	79	465	16.99	16.99	61	90	14	64	100	259	175	413	42.37	42.37	0.4	hypo-methylated	0	0	+	promoter	Distal	HCP	Bol031211	ATCSLC04,CSLC04,ATCSLC4,CSLC4	Cellulose-synthase-like C4,Cellulose-synthase-like C4,Cellulose-synthase-like C4,Cellulose-synthase-like C4	NA	NA
chrC02	39638001	39639000	15	15	2	8	36	196	53	219	24.2	24.2	15	15	4	6	68	138	87	159	54.72	54.72	0.44	hypo-methylated	0	0	+	promoter	Intermediate	HCP	Bol033179	.	Protein of unknown function (DUF179)	NA	NA
chrC02	39638001	39639000	15	15	2	8	36	196	53	219	24.2	24.2	15	15	4	6	68	138	87	159	54.72	54.72	0.44	hypo-methylated	0	0	+	promoter	Distal	HCP	Bol033179	.	Protein of unknown function (DUF179)	NA	NA
chrC02	40555001	40556000	0	12	17	49	44	203	61	264	23.11	23.11	0	3	14	25	47	99	61	127	48.03	48.03	0.48	hypo-methylated	0	0	+	downstream	NA	NA	Bol033103	.	Histone superfamily protein	GO:0000786(nucleosome),GO:0003677(DNA binding)	NA
chrC02	40808501	40809500	107	148	50	180	237	949	394	1277	30.85	30.85	39	152	46	285	153	1141	238	1578	15.08	15.08	2.05	hyper-methylated	0	0	+	downstream	NA	NA	Bol033083	.	B-cell receptor-associated protein 31-like	GO:0005783(endoplasmic reticulum),GO:0016021(integral component of membrane),GO:0006886(intracellular protein transport)	ko04141(Protein processing in endoplasmic reticulum)
chrC02	40870001	40871000	108	175	98	180	334	935	540	1290	41.86	41.86	71	227	56	264	196	1220	323	1711	18.88	18.88	2.22	hyper-methylated	0	0	-	promoter	Distal	LCP	Bol033077	PANC,PTS,ATPTS	homolog of bacterial PANC,homolog of bacterial PANC,homolog of bacterial PANC	NA	NA
chrC02	40870001	40871000	108	175	98	180	334	935	540	1290	41.86	41.86	71	227	56	264	196	1220	323	1711	18.88	18.88	2.22	hyper-methylated	0	0	-	downstream	NA	NA	Bol033076	ATSDI1	Tetratricopeptide repeat (TPR)-like superfamily protein	NA	NA
chrC02	40870001	40871000	108	175	98	180	334	935	540	1290	41.86	41.86	71	227	56	264	196	1220	323	1711	18.88	18.88	2.22	hyper-methylated	0	0	-	downstream	NA	NA	Bol033077	PANC,PTS,ATPTS	homolog of bacterial PANC,homolog of bacterial PANC,homolog of bacterial PANC	NA	NA
chrC02	40870001	40871000	108	175	98	180	334	935	540	1290	41.86	41.86	71	227	56	264	196	1220	323	1711	18.88	18.88	2.22	hyper-methylated	0	0	-	exon	last exon	NA	Bol033076	ATSDI1	Tetratricopeptide repeat (TPR)-like superfamily protein	NA	NA
chrC02	40870001	40871000	108	175	98	180	334	935	540	1290	41.86	41.86	71	227	56	264	196	1220	323	1711	18.88	18.88	2.22	hyper-methylated	0	0	-	intron	last intron	NA	Bol033076	ATSDI1	Tetratricopeptide repeat (TPR)-like superfamily protein	NA	NA
chrC02	41059001	41060000	43	58	15	83	13	275	71	416	17.07	17.07	129	155	87	176	155	702	371	1033	35.91	35.91	0.48	hypo-methylated	0	0	+	downstream	NA	NA	Bol033058	.	Protein of unknown function (DUF789)	NA	NA
chrC02	42667501	42668500	8	8	12	24	15	164	35	196	17.86	17.86	6	7	41	76	166	247	213	330	64.55	64.55	0.28	hypo-methylated	0	0	+	downstream	NA	NA	Bol012761	TPR2	TOPLESS-related 2	GO:0005515(protein binding)	NA
chrC02	42668001	42669000	8	8	12	24	15	164	35	196	17.86	17.86	11	12	41	77	166	257	218	346	63.01	63.01	0.28	hypo-methylated	0	0	+	downstream	NA	NA	Bol012761	TPR2	TOPLESS-related 2	GO:0005515(protein binding)	NA
chrC02	43419001	43420000	0	20	7	56	165	861	172	937	18.36	18.36	2	25	37	62	402	1009	441	1096	40.24	40.24	0.46	hypo-methylated	0	0	-	downstream	NA	NA	Bol016420	TAF5	TBP-associated factor 5	GO:0005515(protein binding),GO:0005634(nucleus),GO:0006355(regulation of transcription, DNA-templated)	ko03022(Basal transcription factors)
chrC02	43864501	43865500	70	86	11	51	5	97	86	234	36.75	36.75	43	51	6	32	0	199	49	282	17.38	17.38	2.11	hyper-methylated	0	0	-	promoter	Proximal	ICP	Bol016474	.	Protein of unknown function (DUF295)	NA	NA
chrC02	43864501	43865500	70	86	11	51	5	97	86	234	36.75	36.75	43	51	6	32	0	199	49	282	17.38	17.38	2.11	hyper-methylated	0	0	-	exon	first exon	NA	Bol016474	.	Protein of unknown function (DUF295)	NA	NA
chrC03	54501	55500	3	3	7	7	46	126	56	136	41.18	41.18	0	0	8	14	60	382	68	396	17.17	17.17	2.4	hyper-methylated	0	0	+	downstream	NA	NA	Bol015263	.	Pathogenesis-related thaumatin superfamily protein	NA	NA
chrC03	54501	55500	3	3	7	7	46	126	56	136	41.18	41.18	0	0	8	14	60	382	68	396	17.17	17.17	2.4	hyper-methylated	0	0	-	exon	first exon	NA	Bol015264	.	Polynucleotidyl transferase, ribonuclease H-like superfamily protein	NA	NA
chrC03	81001	82000	35	35	68	78	43	109	146	222	65.77	65.77	52	62	46	120	19	280	117	462	25.32	25.32	2.6	hyper-methylated	0	0	-	downstream	NA	NA	Bol015268	NAP9,ATNAP9	non-intrinsic ABC protein 9,non-intrinsic ABC protein 9	NA	ko03018(RNA degradation)
chrC03	81001	82000	35	35	68	78	43	109	146	222	65.77	65.77	52	62	46	120	19	280	117	462	25.32	25.32	2.6	hyper-methylated	0	0	+	promoter	Distal	ICP	Bol015269	.	SNARE-like superfamily protein	GO:0005622(intracellular),GO:0006888(ER to Golgi vesicle-mediated transport),GO:0005801(cis-Golgi network)	NA
chrC03	81501	82500	27	32	60	78	42	111	129	221	58.37	58.37	22	39	16	69	10	157	48	265	18.11	18.11	3.22	hyper-methylated	0	0	+	promoter	Distal	ICP	Bol015269	.	SNARE-like superfamily protein	GO:0005622(intracellular),GO:0006888(ER to Golgi vesicle-mediated transport),GO:0005801(cis-Golgi network)	NA
chrC03	81501	82500	27	32	60	78	42	111	129	221	58.37	58.37	22	39	16	69	10	157	48	265	18.11	18.11	3.22	hyper-methylated	0	0	-	downstream	NA	NA	Bol015268	NAP9,ATNAP9	non-intrinsic ABC protein 9,non-intrinsic ABC protein 9	NA	ko03018(RNA degradation)
chrC03	508501	509500	39	50	15	41	17	172	71	263	27	27	58	64	35	66	143	254	236	384	61.46	61.46	0.44	hypo-methylated	0	0	+	promoter	Distal	HCP	Bol015354	.	Cysteine proteinases superfamily protein	NA	NA
chrC03	508501	509500	39	50	15	41	17	172	71	263	27	27	58	64	35	66	143	254	236	384	61.46	61.46	0.44	hypo-methylated	0	0	+	exon	last exon	NA	Bol015353	CRK8	cysteine-rich RLK (RECEPTOR-like protein kinase) 8	GO:0015074(DNA integration)	NA
chrC03	508501	509500	39	50	15	41	17	172	71	263	27	27	58	64	35	66	143	254	236	384	61.46	61.46	0.44	hypo-methylated	0	0	+	promoter	Intermediate	HCP	Bol015354	.	Cysteine proteinases superfamily protein	NA	NA
chrC03	508501	509500	39	50	15	41	17	172	71	263	27	27	58	64	35	66	143	254	236	384	61.46	61.46	0.44	hypo-methylated	0	0	+	downstream	NA	NA	Bol015353	CRK8	cysteine-rich RLK (RECEPTOR-like protein kinase) 8	GO:0015074(DNA integration)	NA
chrC03	509001	510000	36	102	15	67	17	192	68	361	18.84	18.84	58	172	35	141	143	312	236	625	37.76	37.76	0.5	hypo-methylated	0	0	+	promoter	Intermediate	HCP	Bol015354	.	Cysteine proteinases superfamily protein	NA	NA
chrC03	509001	510000	36	102	15	67	17	192	68	361	18.84	18.84	58	172	35	141	143	312	236	625	37.76	37.76	0.5	hypo-methylated	0	0	+	downstream	NA	NA	Bol015353	CRK8	cysteine-rich RLK (RECEPTOR-like protein kinase) 8	GO:0015074(DNA integration)	NA
chrC03	509001	510000	36	102	15	67	17	192	68	361	18.84	18.84	58	172	35	141	143	312	236	625	37.76	37.76	0.5	hypo-methylated	0	0	+	promoter	Proximal	HCP	Bol015354	.	Cysteine proteinases superfamily protein	NA	NA
chrC03	588501	589500	127	293	115	229	211	865	453	1387	32.66	32.66	53	298	65	239	108	863	226	1400	16.14	16.14	2.02	hyper-methylated	0	0	-	promoter	Proximal	HCP	Bol015364	SIM	cyclin-dependent protein kinase inhibitors	NA	NA
chrC03	588501	589500	127	293	115	229	211	865	453	1387	32.66	32.66	53	298	65	239	108	863	226	1400	16.14	16.14	2.02	hyper-methylated	0	0	-	exon	first exon	NA	Bol015364	SIM	cyclin-dependent protein kinase inhibitors	NA	NA
chrC03	1348501	1349500	78	86	44	65	126	574	248	725	34.21	34.21	128	157	54	154	82	1324	264	1635	16.15	16.15	2.12	hyper-methylated	0	0	-	promoter	Distal	HCP	Bol008864	RBOHA,ATRBOHA	respiratory burst oxidase homolog A,respiratory burst oxidase homolog A	GO:0004601(peroxidase activity),GO:0055114(oxidation-reduction process),GO:0016491(oxidoreductase activity)	NA
chrC03	2013001	2014000	0	12	0	20	49	162	49	194	25.26	25.26	0	0	0	20	92	154	92	174	52.87	52.87	0.48	hypo-methylated	0	0	-	promoter	Proximal	HCP	Bol034199	.	O-acyltransferase (WSD1-like) family protein	GO:0004144(diacylglycerol O-acyltransferase activity)	NA
chrC03	2013001	2014000	0	12	0	20	49	162	49	194	25.26	25.26	0	0	0	20	92	154	92	174	52.87	52.87	0.48	hypo-methylated	0	0	-	promoter	Intermediate	HCP	Bol034199	.	O-acyltransferase (WSD1-like) family protein	GO:0004144(diacylglycerol O-acyltransferase activity)	NA
chrC03	2013001	2014000	0	12	0	20	49	162	49	194	25.26	25.26	0	0	0	20	92	154	92	174	52.87	52.87	0.48	hypo-methylated	0	0	-	exon	first exon	NA	Bol034199	.	O-acyltransferase (WSD1-like) family protein	GO:0004144(diacylglycerol O-acyltransferase activity)	NA
chrC03	2013001	2014000	0	12	0	20	49	162	49	194	25.26	25.26	0	0	0	20	92	154	92	174	52.87	52.87	0.48	hypo-methylated	0	0	-	downstream	NA	NA	Bol034200	.	O-acyltransferase (WSD1-like) family protein	GO:0004144(diacylglycerol O-acyltransferase activity)	NA
chrC03	2777501	2778500	77	117	0	89	0	238	77	444	17.34	17.34	165	200	5	92	0	168	170	460	36.96	36.96	0.47	hypo-methylated	0	0	+	promoter	Proximal	HCP	Bol034347	.	F-box associated ubiquitination effector family protein	GO:0005515(protein binding)	NA
chrC03	2777501	2778500	77	117	0	89	0	238	77	444	17.34	17.34	165	200	5	92	0	168	170	460	36.96	36.96	0.47	hypo-methylated	0	0	+	downstream	NA	NA	Bol034346	.	Proteasome component (PCI) domain protein	GO:0005515(protein binding)	NA
chrC03	2777501	2778500	77	117	0	89	0	238	77	444	17.34	17.34	165	200	5	92	0	168	170	460	36.96	36.96	0.47	hypo-methylated	0	0	+	exon	first exon	NA	Bol034347	.	F-box associated ubiquitination effector family protein	GO:0005515(protein binding)	NA
chrC03	2777501	2778500	77	117	0	89	0	238	77	444	17.34	17.34	165	200	5	92	0	168	170	460	36.96	36.96	0.47	hypo-methylated	0	0	+	intron	first intron	NA	Bol034347	.	F-box associated ubiquitination effector family protein	GO:0005515(protein binding)	NA
chrC03	3424001	3425000	29	50	4	36	1	85	34	171	19.88	19.88	305	324	82	147	12	322	399	793	50.32	50.32	0.4	hypo-methylated	0	0	-	promoter	Distal	LCP	Bol034446	.	Putative membrane lipoprotein	NA	NA
chrC03	4300001	4301000	97	122	27	97	27	169	151	388	38.92	38.92	29	54	4	51	0	95	33	200	16.5	16.5	2.36	hyper-methylated	0	0	+	downstream	NA	NA	Bol034602	.	2-oxoglutarate (2OG) and Fe(II)-dependent oxygenase superfamily protein	NA	NA
chrC03	5044001	5045000	0	0	0	1	252	929	252	930	27.1	27.1	0	0	0	0	789	1256	789	1256	62.82	62.82	0.43	hypo-methylated	0	0	-	exon	internal exon	NA	Bol025889	TET3	tetraspanin3	GO:0016021(integral component of membrane)	NA
chrC03	5044001	5045000	0	0	0	1	252	929	252	930	27.1	27.1	0	0	0	0	789	1256	789	1256	62.82	62.82	0.43	hypo-methylated	0	0	-	intron	first intron	NA	Bol025889	TET3	tetraspanin3	GO:0016021(integral component of membrane)	NA
chrC03	5463001	5464000	96	136	16	146	34	687	146	969	15.07	15.07	138	163	53	159	39	358	230	680	33.82	33.82	0.45	hypo-methylated	0	0	+	promoter	Distal	HCP	Bol025948	TOPP2,PPO	type one serine/threonine protein phosphatase 2,type one serine/threonine protein phosphatase 2	GO:0016787(hydrolase activity)	ko04720(Long-term potentiation)
chrC03	5463001	5464000	96	136	16	146	34	687	146	969	15.07	15.07	138	163	53	159	39	358	230	680	33.82	33.82	0.45	hypo-methylated	0	0	+	downstream	NA	NA	Bol025947	ATRAB-A2D,ATRABA2D,RABA2D	RAB GTPase homolog A2D,RAB GTPase homolog A2D,RAB GTPase homolog A2D	GO:0007264(small GTPase mediated signal transduction),GO:0005525(GTP binding)	NA
chrC03	5463001	5464000	96	136	16	146	34	687	146	969	15.07	15.07	138	163	53	159	39	358	230	680	33.82	33.82	0.45	hypo-methylated	0	0	+	promoter	Intermediate	HCP	Bol025948	TOPP2,PPO	type one serine/threonine protein phosphatase 2,type one serine/threonine protein phosphatase 2	GO:0016787(hydrolase activity)	ko04720(Long-term potentiation)
chrC03	6332501	6333500	154	212	159	249	146	758	459	1219	37.65	37.65	188	352	164	367	80	1943	432	2662	16.23	16.23	2.32	hyper-methylated	0	0	-	downstream	NA	NA	Bol027899	AtWRKY20,WRKY20	WRKY family transcription factor family protein,WRKY family transcription factor family protein	GO:0003700(transcription factor activity, sequence-specific DNA binding),GO:0043565(sequence-specific DNA binding),GO:0006355(regulation of transcription, DNA-templated)	NA
chrC03	6332501	6333500	154	212	159	249	146	758	459	1219	37.65	37.65	188	352	164	367	80	1943	432	2662	16.23	16.23	2.32	hyper-methylated	0	0	-	exon	last exon	NA	Bol027899	AtWRKY20,WRKY20	WRKY family transcription factor family protein,WRKY family transcription factor family protein	GO:0003700(transcription factor activity, sequence-specific DNA binding),GO:0043565(sequence-specific DNA binding),GO:0006355(regulation of transcription, DNA-templated)	NA
chrC03	6447001	6448000	4	24	13	24	136	774	153	822	18.61	18.61	19	33	10	23	325	879	354	935	37.86	37.86	0.49	hypo-methylated	0	0	-	promoter	Distal	ICP	Bol027922	.	ribosomal protein L30 family protein	NA	NA
chrC03	9069001	9070000	58	126	29	149	119	1015	206	1290	15.97	15.97	377	417	121	268	297	1754	795	2439	32.6	32.6	0.49	hypo-methylated	0	0	-	downstream	NA	NA	Bol039755	.	P-loop containing nucleoside triphosphate hydrolases superfamily protein	GO:0003777(microtubule motor activity),GO:0007018(microtubule-based movement),GO:0005871(kinesin complex)	NA
chrC03	9071501	9072500	126	168	15	161	11	445	152	774	19.64	19.64	120	125	15	74	2	141	137	340	40.29	40.29	0.49	hypo-methylated	0	0	-	promoter	Distal	ICP	Bol039755	.	P-loop containing nucleoside triphosphate hydrolases superfamily protein	GO:0003777(microtubule motor activity),GO:0007018(microtubule-based movement),GO:0005871(kinesin complex)	NA
chrC03	9399001	9400000	75	164	109	377	141	1202	325	1743	18.65	18.65	162	212	175	363	269	1007	606	1582	38.31	38.31	0.49	hypo-methylated	0	0	+	promoter	Distal	ICP	Bol005583	ABCB1,ATPGP1,PGP1	ATP binding cassette subfamily B1,ATP binding cassette subfamily B1,ATP binding cassette subfamily B1	GO:0006810(transport),GO:0016887(ATPase activity),GO:0016021(integral component of membrane),GO:0005524(ATP binding),GO:0042626(ATPase activity, coupled to transmembrane movement of substances),GO:0055085(transmembrane transport)	NA
chrC03	9399001	9400000	75	164	109	377	141	1202	325	1743	18.65	18.65	162	212	175	363	269	1007	606	1582	38.31	38.31	0.49	hypo-methylated	0	0	+	promoter	Intermediate	ICP	Bol005583	ABCB1,ATPGP1,PGP1	ATP binding cassette subfamily B1,ATP binding cassette subfamily B1,ATP binding cassette subfamily B1	GO:0006810(transport),GO:0016887(ATPase activity),GO:0016021(integral component of membrane),GO:0005524(ATP binding),GO:0042626(ATPase activity, coupled to transmembrane movement of substances),GO:0055085(transmembrane transport)	NA
chrC03	9762001	9763000	34	45	6	29	47	477	87	551	15.79	15.79	20	23	5	23	125	379	150	425	35.29	35.29	0.45	hypo-methylated	0	0	+	promoter	Distal	LCP	Bol005535	.	GRAS family transcription factor	NA	NA
chrC03	10529001	10530000	1	1	0	0	159	319	160	320	50	50	0	0	0	0	66	347	66	347	19.02	19.02	2.63	hyper-methylated	0	0	+	promoter	Proximal	ICP	Bol020391	.	Major facilitator superfamily protein	GO:0006810(transport),GO:0016020(membrane),GO:0016021(integral component of membrane),GO:0005215(transporter activity),GO:0055085(transmembrane transport)	NA
chrC03	10529001	10530000	1	1	0	0	159	319	160	320	50	50	0	0	0	0	66	347	66	347	19.02	19.02	2.63	hyper-methylated	0	0	+	exon	first exon	NA	Bol020391	.	Major facilitator superfamily protein	GO:0006810(transport),GO:0016020(membrane),GO:0016021(integral component of membrane),GO:0005215(transporter activity),GO:0055085(transmembrane transport)	NA
chrC03	10529001	10530000	1	1	0	0	159	319	160	320	50	50	0	0	0	0	66	347	66	347	19.02	19.02	2.63	hyper-methylated	0	0	+	intron	first intron	NA	Bol020391	.	Major facilitator superfamily protein	GO:0006810(transport),GO:0016020(membrane),GO:0016021(integral component of membrane),GO:0005215(transporter activity),GO:0055085(transmembrane transport)	NA
chrC03	10529001	10530000	1	1	0	0	159	319	160	320	50	50	0	0	0	0	66	347	66	347	19.02	19.02	2.63	hyper-methylated	0	0	+	exon	internal exon	NA	Bol020391	.	Major facilitator superfamily protein	GO:0006810(transport),GO:0016020(membrane),GO:0016021(integral component of membrane),GO:0005215(transporter activity),GO:0055085(transmembrane transport)	NA
chrC03	10529001	10530000	1	1	0	0	159	319	160	320	50	50	0	0	0	0	66	347	66	347	19.02	19.02	2.63	hyper-methylated	0	0	+	intron	internal intron	NA	Bol020391	.	Major facilitator superfamily protein	GO:0006810(transport),GO:0016020(membrane),GO:0016021(integral component of membrane),GO:0005215(transporter activity),GO:0055085(transmembrane transport)	NA
chrC03	10529501	10530500	1	1	0	0	155	311	156	312	50	50	0	0	0	0	66	341	66	341	19.35	19.35	2.58	hyper-methylated	0	0	+	exon	internal exon	NA	Bol020391	.	Major facilitator superfamily protein	GO:0006810(transport),GO:0016020(membrane),GO:0016021(integral component of membrane),GO:0005215(transporter activity),GO:0055085(transmembrane transport)	NA
chrC03	10607501	10608500	198	346	202	393	434	1995	834	2734	30.5	30.5	119	313	103	296	151	1843	373	2452	15.21	15.21	2.01	hyper-methylated	0	0	+	promoter	Proximal	LCP	Bol020399	.	O-acyltransferase (WSD1-like) family protein	GO:0004144(diacylglycerol O-acyltransferase activity)	NA
chrC03	10607501	10608500	198	346	202	393	434	1995	834	2734	30.5	30.5	119	313	103	296	151	1843	373	2452	15.21	15.21	2.01	hyper-methylated	0	0	+	exon	first exon	NA	Bol020399	.	O-acyltransferase (WSD1-like) family protein	GO:0004144(diacylglycerol O-acyltransferase activity)	NA
chrC03	10607501	10608500	198	346	202	393	434	1995	834	2734	30.5	30.5	119	313	103	296	151	1843	373	2452	15.21	15.21	2.01	hyper-methylated	0	0	+	intron	first intron	NA	Bol020399	.	O-acyltransferase (WSD1-like) family protein	GO:0004144(diacylglycerol O-acyltransferase activity)	NA
chrC03	10749501	10750500	33	39	12	15	0	45	45	99	45.45	45.45	91	134	0	88	1	333	92	555	16.58	16.58	2.74	hyper-methylated	0	0	-	downstream	NA	NA	Bol020413	MLO12,ATMLO12	Seven transmembrane MLO family protein,Seven transmembrane MLO family protein	GO:0006952(defense response),GO:0016021(integral component of membrane)	NA
chrC03	11307001	11308000	51	57	28	124	12	336	91	517	17.6	17.6	65	105	72	146	111	353	248	604	41.06	41.06	0.43	hypo-methylated	0	0	+	promoter	Proximal	ICP	Bol020484	.	Polynucleotidyl transferase, ribonuclease H-like superfamily protein	NA	NA
chrC03	11307001	11308000	51	57	28	124	12	336	91	517	17.6	17.6	65	105	72	146	111	353	248	604	41.06	41.06	0.43	hypo-methylated	0	0	+	exon	first exon	NA	Bol020484	.	Polynucleotidyl transferase, ribonuclease H-like superfamily protein	NA	NA
chrC03	11307001	11308000	51	57	28	124	12	336	91	517	17.6	17.6	65	105	72	146	111	353	248	604	41.06	41.06	0.43	hypo-methylated	0	0	-	promoter	Intermediate	ICP	Bol020483	.	Eukaryotic translation initiation factor 2 subunit 1	GO:0003723(RNA binding),GO:0003676(nucleic acid binding),GO:0003743(translation initiation factor activity)	NA
chrC03	11307001	11308000	51	57	28	124	12	336	91	517	17.6	17.6	65	105	72	146	111	353	248	604	41.06	41.06	0.43	hypo-methylated	0	0	+	downstream	NA	NA	Bol020484	.	Polynucleotidyl transferase, ribonuclease H-like superfamily protein	NA	NA
chrC03	11307001	11308000	51	57	28	124	12	336	91	517	17.6	17.6	65	105	72	146	111	353	248	604	41.06	41.06	0.43	hypo-methylated	0	0	-	promoter	Distal	ICP	Bol020483	.	Eukaryotic translation initiation factor 2 subunit 1	GO:0003723(RNA binding),GO:0003676(nucleic acid binding),GO:0003743(translation initiation factor activity)	NA
chrC03	11743501	11744500	98	117	45	81	66	394	209	592	35.3	35.3	25	39	1	49	7	103	33	191	17.28	17.28	2.04	hyper-methylated	0	0	-	downstream	NA	NA	Bol020592	.	Calcium-dependent lipid-binding (CaLB domain) family protein	GO:0005515(protein binding)	NA
chrC03	12003501	12004500	139	180	78	253	13	710	230	1143	20.12	20.12	241	280	183	273	44	332	468	885	52.88	52.88	0.38	hypo-methylated	0	0	+	exon	last exon	NA	Bol020550	ARP	apurinic endonuclease-redox protein	GO:0004518(nuclease activity),GO:0006281(DNA repair)	ko03410(Base excision repair)
chrC03	12003501	12004500	139	180	78	253	13	710	230	1143	20.12	20.12	241	280	183	273	44	332	468	885	52.88	52.88	0.38	hypo-methylated	0	0	+	downstream	NA	NA	Bol020550	ARP	apurinic endonuclease-redox protein	GO:0004518(nuclease activity),GO:0006281(DNA repair)	ko03410(Base excision repair)
chrC03	13549001	13550000	195	319	226	346	138	1080	559	1745	32.03	32.03	104	403	157	293	89	1499	350	2195	15.95	15.95	2.01	hyper-methylated	0	0	-	promoter	Proximal	ICP	Bol029573	PUB54,ATPUB54	plant U-box 54,plant U-box 54	NA	NA
chrC03	13549001	13550000	195	319	226	346	138	1080	559	1745	32.03	32.03	104	403	157	293	89	1499	350	2195	15.95	15.95	2.01	hyper-methylated	0	0	-	promoter	Intermediate	ICP	Bol029573	PUB54,ATPUB54	plant U-box 54,plant U-box 54	NA	NA
chrC03	13549001	13550000	195	319	226	346	138	1080	559	1745	32.03	32.03	104	403	157	293	89	1499	350	2195	15.95	15.95	2.01	hyper-methylated	0	0	-	exon	first exon	NA	Bol029573	PUB54,ATPUB54	plant U-box 54,plant U-box 54	NA	NA
chrC03	14650501	14651500	20	20	7	13	14	69	41	102	40.2	40.2	20	28	12	31	3	117	35	176	19.89	19.89	2.02	hyper-methylated	0	0	-	promoter	Proximal	HCP	Bol015043	.	zinc ion binding	GO:0008270(zinc ion binding)	NA
chrC03	14650501	14651500	20	20	7	13	14	69	41	102	40.2	40.2	20	28	12	31	3	117	35	176	19.89	19.89	2.02	hyper-methylated	0	0	-	downstream	NA	NA	Bol015043	.	zinc ion binding	GO:0008270(zinc ion binding)	NA
chrC03	14650501	14651500	20	20	7	13	14	69	41	102	40.2	40.2	20	28	12	31	3	117	35	176	19.89	19.89	2.02	hyper-methylated	0	0	-	promoter	Intermediate	HCP	Bol015043	.	zinc ion binding	GO:0008270(zinc ion binding)	NA
chrC03	16353001	16354000	75	100	62	92	91	273	228	465	49.03	49.03	75	216	38	136	164	807	277	1159	23.9	23.9	2.05	hyper-methylated	0	0	+	promoter	Distal	LCP	Bol025692	TPS10	terpene synthase 10	GO:0000287(magnesium ion binding),GO:0016829(lyase activity)	NA
chrC03	16591501	16592500	4	160	31	166	367	1737	402	2063	19.49	19.49	0	164	36	176	1326	3005	1362	3345	40.72	40.72	0.48	hypo-methylated	0	0	+	promoter	Distal	ICP	Bol025713	CID9	CTC-interacting domain 9	GO:0003676(nucleic acid binding)	NA
chrC03	16591501	16592500	4	160	31	166	367	1737	402	2063	19.49	19.49	0	164	36	176	1326	3005	1362	3345	40.72	40.72	0.48	hypo-methylated	0	0	+	promoter	Intermediate	ICP	Bol025713	CID9	CTC-interacting domain 9	GO:0003676(nucleic acid binding)	NA
chrC03	16977501	16978500	73	120	24	88	12	346	109	554	19.68	19.68	82	88	50	73	68	327	200	488	40.98	40.98	0.48	hypo-methylated	0	0	-	promoter	Intermediate	HCP	Bol025743	.	P-loop containing nucleoside triphosphate hydrolases superfamily protein	GO:0005524(ATP binding)	NA
chrC03	16977501	16978500	73	120	24	88	12	346	109	554	19.68	19.68	82	88	50	73	68	327	200	488	40.98	40.98	0.48	hypo-methylated	0	0	-	promoter	Distal	HCP	Bol025743	.	P-loop containing nucleoside triphosphate hydrolases superfamily protein	GO:0005524(ATP binding)	NA
chrC03	16978001	16979000	73	120	24	88	12	346	109	554	19.68	19.68	82	90	50	73	74	355	206	518	39.77	39.77	0.49	hypo-methylated	0	0	-	promoter	Distal	HCP	Bol025743	.	P-loop containing nucleoside triphosphate hydrolases superfamily protein	GO:0005524(ATP binding)	NA
chrC03	17040001	17041000	18	28	15	19	99	811	132	858	15.38	15.38	82	101	42	58	283	1059	407	1218	33.42	33.42	0.46	hypo-methylated	0	0	+	promoter	Distal	HCP	Bol025751	.	Protein phosphatase 2C family protein	GO:0006470(protein dephosphorylation),GO:0004722(protein serine/threonine phosphatase activity),GO:0003824(catalytic activity)	NA
chrC03	17123001	17124000	0	16	0	9	36	179	36	204	17.65	17.65	0	5	1	5	148	388	149	398	37.44	37.44	0.47	hypo-methylated	0	0	+	exon	last exon	NA	Bol025760	NAC2,ATNAC2,ANAC056,NARS1	NAC domain containing protein 2,NAC domain containing protein 2,NAC domain containing protein 2,NAC domain containing protein 2	GO:0003677(DNA binding),GO:0006355(regulation of transcription, DNA-templated)	NA
chrC03	17123001	17124000	0	16	0	9	36	179	36	204	17.65	17.65	0	5	1	5	148	388	149	398	37.44	37.44	0.47	hypo-methylated	0	0	+	downstream	NA	NA	Bol025760	NAC2,ATNAC2,ANAC056,NARS1	NAC domain containing protein 2,NAC domain containing protein 2,NAC domain containing protein 2,NAC domain containing protein 2	GO:0003677(DNA binding),GO:0006355(regulation of transcription, DNA-templated)	NA
chrC03	17123001	17124000	0	16	0	9	36	179	36	204	17.65	17.65	0	5	1	5	148	388	149	398	37.44	37.44	0.47	hypo-methylated	0	0	-	exon	first exon	NA	Bol025761	CRK8	cysteine-rich RLK (RECEPTOR-like protein kinase) 8	NA	NA
chrC03	17123001	17124000	0	16	0	9	36	179	36	204	17.65	17.65	0	5	1	5	148	388	149	398	37.44	37.44	0.47	hypo-methylated	0	0	-	promoter	Proximal	LCP	Bol025761	CRK8	cysteine-rich RLK (RECEPTOR-like protein kinase) 8	NA	NA
chrC03	17530001	17531000	29	60	10	41	3	154	42	255	16.47	16.47	74	156	31	76	153	423	258	655	39.39	39.39	0.42	hypo-methylated	0	0	+	promoter	Intermediate	HCP	Bol030550	.	TPX2 (targeting protein for Xklp2) protein family	NA	NA
chrC03	17530001	17531000	29	60	10	41	3	154	42	255	16.47	16.47	74	156	31	76	153	423	258	655	39.39	39.39	0.42	hypo-methylated	0	0	+	promoter	Distal	HCP	Bol030550	.	TPX2 (targeting protein for Xklp2) protein family	NA	NA
chrC03	18799001	18800000	20	48	5	7	19	116	44	171	25.73	25.73	12	22	1	1	32	52	45	75	60	60	0.43	hypo-methylated	0	0	+	downstream	NA	NA	Bol030674	.	Ribosomal protein L19e family protein	GO:0003735(structural constituent of ribosome),GO:0005622(intracellular),GO:0005840(ribosome),GO:0006412(translation)	NA
chrC03	18799001	18800000	20	48	5	7	19	116	44	171	25.73	25.73	12	22	1	1	32	52	45	75	60	60	0.43	hypo-methylated	0	0	-	downstream	NA	NA	Bol030675	.	Drought-responsive family protein	NA	NA
chrC03	18799001	18800000	20	48	5	7	19	116	44	171	25.73	25.73	12	22	1	1	32	52	45	75	60	60	0.43	hypo-methylated	0	0	-	exon	last exon	NA	Bol030675	.	Drought-responsive family protein	NA	NA
chrC03	18799001	18800000	20	48	5	7	19	116	44	171	25.73	25.73	12	22	1	1	32	52	45	75	60	60	0.43	hypo-methylated	0	0	-	intron	last intron	NA	Bol030675	.	Drought-responsive family protein	NA	NA
chrC03	18799001	18800000	20	48	5	7	19	116	44	171	25.73	25.73	12	22	1	1	32	52	45	75	60	60	0.43	hypo-methylated	0	0	-	exon	internal exon	NA	Bol030675	.	Drought-responsive family protein	NA	NA
chrC03	18802501	18803500	30	35	9	17	74	185	113	237	47.68	47.68	79	121	3	63	22	326	104	510	20.39	20.39	2.34	hyper-methylated	0	0	-	promoter	Distal	HCP	Bol030675	.	Drought-responsive family protein	NA	NA
chrC03	19054001	19055000	10	10	16	18	4	46	30	74	40.54	40.54	50	50	15	67	2	259	67	376	17.82	17.82	2.27	hyper-methylated	0	0	+	promoter	Proximal	ICP	Bol030703	CRK8	cysteine-rich RLK (RECEPTOR-like protein kinase) 8	GO:0015074(DNA integration)	NA
chrC03	19054001	19055000	10	10	16	18	4	46	30	74	40.54	40.54	50	50	15	67	2	259	67	376	17.82	17.82	2.27	hyper-methylated	0	0	+	exon	first exon	NA	Bol030703	CRK8	cysteine-rich RLK (RECEPTOR-like protein kinase) 8	GO:0015074(DNA integration)	NA
chrC03	19481501	19482500	26	33	11	13	15	170	52	216	24.07	24.07	17	18	8	12	33	90	58	120	48.33	48.33	0.5	hypo-methylated	0	0	-	downstream	NA	NA	Bol010770	.	Ribosomal L5P family protein	NA	ko03010(Ribosome)
chrC03	19481501	19482500	26	33	11	13	15	170	52	216	24.07	24.07	17	18	8	12	33	90	58	120	48.33	48.33	0.5	hypo-methylated	0	0	-	exon	last exon	NA	Bol010770	.	Ribosomal L5P family protein	NA	ko03010(Ribosome)
chrC03	20172001	20173000	20	21	25	41	13	183	58	245	23.67	23.67	18	22	59	79	186	379	263	480	54.79	54.79	0.43	hypo-methylated	0	0	-	promoter	Distal	ICP	Bol010954	.	Plant protein of unknown function (DUF247)	NA	NA
chrC03	20519001	20520000	6	6	2	2	65	97	73	105	69.52	69.52	28	30	10	10	70	311	108	351	30.77	30.77	2.26	hyper-methylated	0	0	-	intron	first intron	NA	Bol010921	TBL8	TRICHOME BIREFRINGENCE-LIKE 8	NA	NA
chrC03	21393001	21394000	6	18	4	22	59	111	69	151	45.7	45.7	13	38	1	29	25	169	39	236	16.53	16.53	2.76	hyper-methylated	0	0	+	promoter	Intermediate	HCP	Bol035555	.	Dihydrolipoamide acetyltransferase, long form protein	GO:0016746(transferase activity, transferring acyl groups),GO:0008152(metabolic process)	ko00620(Pyruvate metabolism)
chrC03	21393001	21394000	6	18	4	22	59	111	69	151	45.7	45.7	13	38	1	29	25	169	39	236	16.53	16.53	2.76	hyper-methylated	0	0	+	promoter	Distal	HCP	Bol035555	.	Dihydrolipoamide acetyltransferase, long form protein	GO:0016746(transferase activity, transferring acyl groups),GO:0008152(metabolic process)	ko00620(Pyruvate metabolism)
chrC03	21393001	21394000	6	18	4	22	59	111	69	151	45.7	45.7	13	38	1	29	25	169	39	236	16.53	16.53	2.76	hyper-methylated	0	0	-	promoter	Intermediate	HCP	Bol035554	TIF4A1,EIF4A1,RH4	eukaryotic translation initiation factor 4A1,eukaryotic translation initiation factor 4A1,eukaryotic translation initiation factor 4A1	GO:0003677(DNA binding),GO:0005524(ATP binding),GO:0016787(hydrolase activity)	NA
chrC03	21393001	21394000	6	18	4	22	59	111	69	151	45.7	45.7	13	38	1	29	25	169	39	236	16.53	16.53	2.76	hyper-methylated	0	0	-	promoter	Distal	HCP	Bol035554	TIF4A1,EIF4A1,RH4	eukaryotic translation initiation factor 4A1,eukaryotic translation initiation factor 4A1,eukaryotic translation initiation factor 4A1	GO:0003677(DNA binding),GO:0005524(ATP binding),GO:0016787(hydrolase activity)	NA
chrC03	22512001	22513000	41	74	8	55	4	168	53	297	17.85	17.85	77	96	21	62	0	116	98	274	35.77	35.77	0.5	hypo-methylated	0	0	-	promoter	Intermediate	HCP	Bol022944	.	F-box and associated interaction domains-containing protein	GO:0005515(protein binding)	NA
chrC03	22512001	22513000	41	74	8	55	4	168	53	297	17.85	17.85	77	96	21	62	0	116	98	274	35.77	35.77	0.5	hypo-methylated	0	0	-	promoter	Distal	HCP	Bol022944	.	F-box and associated interaction domains-containing protein	GO:0005515(protein binding)	NA
chrC03	23946001	23947000	71	90	3	54	9	208	83	352	23.58	23.58	139	147	21	75	24	110	184	332	55.42	55.42	0.43	hypo-methylated	0	0	+	downstream	NA	NA	Bol026640	.	RNA-binding (RRM/RBD/RNP motifs) family protein	NA	NA
chrC03	25699001	25700000	159	238	169	300	179	852	507	1390	36.47	36.47	98	243	127	319	41	1040	266	1602	16.6	16.6	2.2	hyper-methylated	0	0	-	promoter	Proximal	ICP	Bol042432	.	B-box type zinc finger family protein	NA	NA
chrC03	25699001	25700000	159	238	169	300	179	852	507	1390	36.47	36.47	98	243	127	319	41	1040	266	1602	16.6	16.6	2.2	hyper-methylated	0	0	-	exon	first exon	NA	Bol042432	.	B-box type zinc finger family protein	NA	NA
chrC03	25699001	25700000	159	238	169	300	179	852	507	1390	36.47	36.47	98	243	127	319	41	1040	266	1602	16.6	16.6	2.2	hyper-methylated	0	0	-	downstream	NA	NA	Bol042432	.	B-box type zinc finger family protein	NA	NA
chrC03	25754501	25755500	73	93	9	28	40	406	122	527	23.15	23.15	55	57	20	26	23	117	98	200	49	49	0.47	hypo-methylated	0	0	-	promoter	Distal	HCP	Bol042435	ATMYB71,MYB305	myb domain protein 305,myb domain protein 305	NA	NA
chrC03	26641001	26642000	73	73	26	75	25	248	124	396	31.31	31.31	60	68	29	113	21	547	110	728	15.11	15.11	2.07	hyper-methylated	0	0	-	promoter	Proximal	ICP	Bol042500	XERICO	RING/U-box superfamily protein	GO:0005515(protein binding),GO:0008270(zinc ion binding)	NA
chrC03	26641001	26642000	73	73	26	75	25	248	124	396	31.31	31.31	60	68	29	113	21	547	110	728	15.11	15.11	2.07	hyper-methylated	0	0	-	promoter	Intermediate	ICP	Bol042500	XERICO	RING/U-box superfamily protein	GO:0005515(protein binding),GO:0008270(zinc ion binding)	NA
chrC03	26641001	26642000	73	73	26	75	25	248	124	396	31.31	31.31	60	68	29	113	21	547	110	728	15.11	15.11	2.07	hyper-methylated	0	0	-	downstream	NA	NA	Bol042500	XERICO	RING/U-box superfamily protein	GO:0005515(protein binding),GO:0008270(zinc ion binding)	NA
chrC03	27051001	27052000	38	54	0	75	0	118	38	247	15.38	15.38	86	134	37	139	101	429	224	702	31.91	31.91	0.48	hypo-methylated	0	0	-	exon	first exon	NA	Bol042540	.	DNAJ heat shock N-terminal domain-containing protein	NA	NA
chrC03	27051001	27052000	38	54	0	75	0	118	38	247	15.38	15.38	86	134	37	139	101	429	224	702	31.91	31.91	0.48	hypo-methylated	0	0	-	promoter	Proximal	HCP	Bol042540	.	DNAJ heat shock N-terminal domain-containing protein	NA	NA
chrC03	27234501	27235500	29	68	6	27	103	520	138	615	22.44	22.44	70	124	57	65	480	988	607	1177	51.57	51.57	0.44	hypo-methylated	0	0	+	promoter	Distal	LCP	Bol042556	.	Protein kinase protein with adenine nucleotide alpha hydrolases-like domain	GO:0004672(protein kinase activity),GO:0006950(response to stress),GO:0006468(protein phosphorylation),GO:0005524(ATP binding)	NA
chrC03	27947001	27948000	158	367	78	350	207	2088	443	2805	15.79	15.79	369	529	149	384	363	1781	881	2694	32.7	32.7	0.48	hypo-methylated	0	0	+	promoter	Distal	HCP	Bol042616	UGT73B5	UDP-glucosyl transferase 73B5	GO:0016758(transferase activity, transferring hexosyl groups),GO:0008152(metabolic process)	NA
chrC03	27947001	27948000	158	367	78	350	207	2088	443	2805	15.79	15.79	369	529	149	384	363	1781	881	2694	32.7	32.7	0.48	hypo-methylated	0	0	+	promoter	Intermediate	HCP	Bol042616	UGT73B5	UDP-glucosyl transferase 73B5	GO:0016758(transferase activity, transferring hexosyl groups),GO:0008152(metabolic process)	NA
chrC03	28407001	28408000	19	96	28	120	105	511	152	727	20.91	20.91	64	149	111	210	319	787	494	1146	43.11	43.11	0.49	hypo-methylated	0	0	+	exon	internal exon	NA	Bol042662	PAP10,ATPAP10	purple acid phosphatase 10,purple acid phosphatase 10	NA	NA
chrC03	28407001	28408000	19	96	28	120	105	511	152	727	20.91	20.91	64	149	111	210	319	787	494	1146	43.11	43.11	0.49	hypo-methylated	0	0	+	intron	internal intron	NA	Bol042662	PAP10,ATPAP10	purple acid phosphatase 10,purple acid phosphatase 10	NA	NA
chrC03	28407001	28408000	19	96	28	120	105	511	152	727	20.91	20.91	64	149	111	210	319	787	494	1146	43.11	43.11	0.49	hypo-methylated	0	0	+	intron	last intron	NA	Bol042662	PAP10,ATPAP10	purple acid phosphatase 10,purple acid phosphatase 10	NA	NA
chrC03	28407001	28408000	19	96	28	120	105	511	152	727	20.91	20.91	64	149	111	210	319	787	494	1146	43.11	43.11	0.49	hypo-methylated	0	0	+	exon	last exon	NA	Bol042662	PAP10,ATPAP10	purple acid phosphatase 10,purple acid phosphatase 10	NA	NA
chrC03	28407001	28408000	19	96	28	120	105	511	152	727	20.91	20.91	64	149	111	210	319	787	494	1146	43.11	43.11	0.49	hypo-methylated	0	0	+	downstream	NA	NA	Bol042662	PAP10,ATPAP10	purple acid phosphatase 10,purple acid phosphatase 10	NA	NA
chrC03	30266001	30267000	26	38	9	54	78	515	113	607	18.62	18.62	53	60	36	60	208	674	297	794	37.41	37.41	0.5	hypo-methylated	0	0	-	promoter	Intermediate	ICP	Bol015913	CMT3	chromomethylase 3	GO:0003682(chromatin binding)	ko00270(Cysteine and methionine metabolism)
chrC03	30266001	30267000	26	38	9	54	78	515	113	607	18.62	18.62	53	60	36	60	208	674	297	794	37.41	37.41	0.5	hypo-methylated	0	0	-	promoter	Distal	ICP	Bol015913	CMT3	chromomethylase 3	GO:0003682(chromatin binding)	ko00270(Cysteine and methionine metabolism)
chrC03	30266001	30267000	26	38	9	54	78	515	113	607	18.62	18.62	53	60	36	60	208	674	297	794	37.41	37.41	0.5	hypo-methylated	0	0	-	downstream	NA	NA	Bol015912	OSA1,ATH13,ATOSA1,ATATH13	ABC2 homolog 13,ABC2 homolog 13,ABC2 homolog 13,ABC2 homolog 13	NA	NA
chrC03	30350001	30351000	20	41	1	25	94	579	115	645	17.83	17.83	36	36	8	12	173	455	217	503	43.14	43.14	0.41	hypo-methylated	0	0	+	downstream	NA	NA	Bol015901	.	Uncharacterised conserved protein UCP009193	NA	NA
chrC03	31176001	31177000	62	75	44	75	197	676	303	826	36.68	36.68	37	59	11	61	99	722	147	842	17.46	17.46	2.1	hyper-methylated	0	0	+	promoter	Distal	LCP	Bol006652	.	P-loop containing nucleoside triphosphate hydrolases superfamily protein	GO:0003777(microtubule motor activity),GO:0008017(microtubule binding),GO:0007018(microtubule-based movement),GO:0005524(ATP binding),GO:0005871(kinesin complex)	NA
chrC03	34106001	34107000	48	57	36	74	2	202	86	333	25.83	25.83	39	41	35	52	4	33	78	126	61.9	61.9	0.42	hypo-methylated	0	0	-	promoter	Proximal	HCP	Bol041309	.	MuDR family transposase	GO:0008270(zinc ion binding)	NA
chrC03	34106001	34107000	48	57	36	74	2	202	86	333	25.83	25.83	39	41	35	52	4	33	78	126	61.9	61.9	0.42	hypo-methylated	0	0	-	promoter	Distal	HCP	Bol041308	.	F-box family protein	NA	NA
chrC03	34106001	34107000	48	57	36	74	2	202	86	333	25.83	25.83	39	41	35	52	4	33	78	126	61.9	61.9	0.42	hypo-methylated	0	0	-	exon	first exon	NA	Bol041309	.	MuDR family transposase	GO:0008270(zinc ion binding)	NA
chrC03	34106001	34107000	48	57	36	74	2	202	86	333	25.83	25.83	39	41	35	52	4	33	78	126	61.9	61.9	0.42	hypo-methylated	0	0	-	downstream	NA	NA	Bol041309	.	MuDR family transposase	GO:0008270(zinc ion binding)	NA
chrC03	34106001	34107000	48	57	36	74	2	202	86	333	25.83	25.83	39	41	35	52	4	33	78	126	61.9	61.9	0.42	hypo-methylated	0	0	-	downstream	NA	NA	Bol041308	.	F-box family protein	NA	NA
chrC03	34106001	34107000	48	57	36	74	2	202	86	333	25.83	25.83	39	41	35	52	4	33	78	126	61.9	61.9	0.42	hypo-methylated	0	0	-	promoter	Intermediate	HCP	Bol041309	.	MuDR family transposase	GO:0008270(zinc ion binding)	NA
chrC03	34225501	34226500	132	179	81	173	159	713	372	1065	34.93	34.93	165	341	69	275	46	1094	280	1710	16.37	16.37	2.13	hyper-methylated	0	0	-	promoter	Distal	LCP	Bol041314	ATNRT2.6,NRT2.6	high affinity nitrate transporter 2.6,high affinity nitrate transporter 2.6	GO:0016021(integral component of membrane),GO:0055085(transmembrane transport)	ko00910(Nitrogen metabolism)
chrC03	34510501	34511500	7	10	24	66	32	285	63	361	17.45	17.45	42	42	90	146	240	658	372	846	43.97	43.97	0.4	hypo-methylated	0	0	-	downstream	NA	NA	Bol041322	.	P-loop containing nucleoside triphosphate hydrolases superfamily protein	NA	NA
chrC03	36132001	36133000	98	101	61	115	36	399	195	615	31.71	31.71	59	70	19	104	11	396	89	570	15.61	15.61	2.03	hyper-methylated	0	0	+	promoter	Proximal	HCP	Bol041403	HMG1,HMGR1	hydroxy methylglutaryl CoA reductase 1,hydroxy methylglutaryl CoA reductase 1	GO:0050662(coenzyme binding),GO:0055114(oxidation-reduction process),GO:0004420(hydroxymethylglutaryl-CoA reductase (NADPH) activity)	NA
chrC03	36132001	36133000	98	101	61	115	36	399	195	615	31.71	31.71	59	70	19	104	11	396	89	570	15.61	15.61	2.03	hyper-methylated	0	0	+	exon	first exon	NA	Bol041403	HMG1,HMGR1	hydroxy methylglutaryl CoA reductase 1,hydroxy methylglutaryl CoA reductase 1	GO:0050662(coenzyme binding),GO:0055114(oxidation-reduction process),GO:0004420(hydroxymethylglutaryl-CoA reductase (NADPH) activity)	NA
chrC03	36132001	36133000	98	101	61	115	36	399	195	615	31.71	31.71	59	70	19	104	11	396	89	570	15.61	15.61	2.03	hyper-methylated	0	0	+	intron	last intron	NA	Bol041403	HMG1,HMGR1	hydroxy methylglutaryl CoA reductase 1,hydroxy methylglutaryl CoA reductase 1	GO:0050662(coenzyme binding),GO:0055114(oxidation-reduction process),GO:0004420(hydroxymethylglutaryl-CoA reductase (NADPH) activity)	NA
chrC03	36132001	36133000	98	101	61	115	36	399	195	615	31.71	31.71	59	70	19	104	11	396	89	570	15.61	15.61	2.03	hyper-methylated	0	0	+	exon	last exon	NA	Bol041403	HMG1,HMGR1	hydroxy methylglutaryl CoA reductase 1,hydroxy methylglutaryl CoA reductase 1	GO:0050662(coenzyme binding),GO:0055114(oxidation-reduction process),GO:0004420(hydroxymethylglutaryl-CoA reductase (NADPH) activity)	NA
chrC03	36132001	36133000	98	101	61	115	36	399	195	615	31.71	31.71	59	70	19	104	11	396	89	570	15.61	15.61	2.03	hyper-methylated	0	0	+	downstream	NA	NA	Bol041403	HMG1,HMGR1	hydroxy methylglutaryl CoA reductase 1,hydroxy methylglutaryl CoA reductase 1	GO:0050662(coenzyme binding),GO:0055114(oxidation-reduction process),GO:0004420(hydroxymethylglutaryl-CoA reductase (NADPH) activity)	NA
chrC03	37142001	37143000	0	0	0	0	47	74	47	74	63.51	63.51	0	0	0	10	100	325	100	335	29.85	29.85	2.13	hyper-methylated	0	0	+	promoter	Intermediate	HCP	Bol035617	.	Nucleic acid-binding, OB-fold-like protein	NA	NA
chrC03	37142001	37143000	0	0	0	0	47	74	47	74	63.51	63.51	0	0	0	10	100	325	100	335	29.85	29.85	2.13	hyper-methylated	0	0	+	promoter	Proximal	HCP	Bol035617	.	Nucleic acid-binding, OB-fold-like protein	NA	NA
chrC03	37142001	37143000	0	0	0	0	47	74	47	74	63.51	63.51	0	0	0	10	100	325	100	335	29.85	29.85	2.13	hyper-methylated	0	0	+	exon	first exon	NA	Bol035617	.	Nucleic acid-binding, OB-fold-like protein	NA	NA
chrC03	39091501	39092500	51	53	0	0	58	207	109	260	41.92	41.92	74	92	0	13	67	571	141	676	20.86	20.86	2.01	hyper-methylated	0	0	-	exon	internal exon	NA	Bol024864	DIN6,AT-ASN1,ASN1	glutamine-dependent asparagine synthase 1,glutamine-dependent asparagine synthase 1,glutamine-dependent asparagine synthase 1	GO:0004066(asparagine synthase (glutamine-hydrolyzing) activity),GO:0006529(asparagine biosynthetic process)	ko00250(Alanine, aspartate and glutamate metabolism)
chrC03	39091501	39092500	51	53	0	0	58	207	109	260	41.92	41.92	74	92	0	13	67	571	141	676	20.86	20.86	2.01	hyper-methylated	0	0	-	intron	internal intron	NA	Bol024864	DIN6,AT-ASN1,ASN1	glutamine-dependent asparagine synthase 1,glutamine-dependent asparagine synthase 1,glutamine-dependent asparagine synthase 1	GO:0004066(asparagine synthase (glutamine-hydrolyzing) activity),GO:0006529(asparagine biosynthetic process)	ko00250(Alanine, aspartate and glutamate metabolism)
chrC03	39360001	39361000	23	80	5	42	41	322	69	444	15.54	15.54	32	111	13	59	202	543	247	713	34.64	34.64	0.45	hypo-methylated	0	0	+	promoter	Proximal	HCP	Bol024873	PEX11B	peroxin 11B	GO:0005779(integral component of peroxisomal membrane),GO:0016559(peroxisome fission)	NA
chrC03	39360001	39361000	23	80	5	42	41	322	69	444	15.54	15.54	32	111	13	59	202	543	247	713	34.64	34.64	0.45	hypo-methylated	0	0	+	exon	last exon	NA	Bol024873	PEX11B	peroxin 11B	GO:0005779(integral component of peroxisomal membrane),GO:0016559(peroxisome fission)	NA
chrC03	39360001	39361000	23	80	5	42	41	322	69	444	15.54	15.54	32	111	13	59	202	543	247	713	34.64	34.64	0.45	hypo-methylated	0	0	+	downstream	NA	NA	Bol024873	PEX11B	peroxin 11B	GO:0005779(integral component of peroxisomal membrane),GO:0016559(peroxisome fission)	NA
chrC03	39714001	39715000	171	264	227	470	659	2168	1057	2902	36.42	36.42	147	404	150	614	233	2331	530	3349	15.83	15.83	2.3	hyper-methylated	0	0	+	promoter	Intermediate	ICP	Bol024907	EB1A,ATEB1H2,ATEB1A	microtubule end binding protein EB1A,microtubule end binding protein EB1A,microtubule end binding protein EB1A	GO:0008017(microtubule binding)	NA
chrC03	39714001	39715000	171	264	227	470	659	2168	1057	2902	36.42	36.42	147	404	150	614	233	2331	530	3349	15.83	15.83	2.3	hyper-methylated	0	0	+	promoter	Proximal	ICP	Bol024907	EB1A,ATEB1H2,ATEB1A	microtubule end binding protein EB1A,microtubule end binding protein EB1A,microtubule end binding protein EB1A	GO:0008017(microtubule binding)	NA
chrC03	44150501	44151500	0	0	0	0	122	523	122	523	23.33	23.33	7	8	7	15	334	693	348	716	48.6	48.6	0.48	hypo-methylated	0	0	-	promoter	Intermediate	HCP	Bol008412	.	VQ motif-containing protein	NA	NA
chrC03	44150501	44151500	0	0	0	0	122	523	122	523	23.33	23.33	7	8	7	15	334	693	348	716	48.6	48.6	0.48	hypo-methylated	0	0	-	promoter	Distal	HCP	Bol008412	.	VQ motif-containing protein	NA	NA
chrC03	44150501	44151500	0	0	0	0	122	523	122	523	23.33	23.33	7	8	7	15	334	693	348	716	48.6	48.6	0.48	hypo-methylated	0	0	-	downstream	NA	NA	Bol008412	.	VQ motif-containing protein	NA	NA
chrC03	44151001	44152000	5	10	5	14	136	659	146	683	21.38	21.38	17	17	7	8	376	784	400	809	49.44	49.44	0.43	hypo-methylated	0	0	-	promoter	Distal	HCP	Bol008412	.	VQ motif-containing protein	NA	NA
chrC03	44151001	44152000	5	10	5	14	136	659	146	683	21.38	21.38	17	17	7	8	376	784	400	809	49.44	49.44	0.43	hypo-methylated	0	0	-	downstream	NA	NA	Bol008412	.	VQ motif-containing protein	NA	NA
chrC03	44356001	44357000	46	57	37	117	23	450	106	624	16.99	16.99	91	95	92	179	209	693	392	967	40.54	40.54	0.42	hypo-methylated	0	0	+	promoter	Proximal	ICP	Bol008397	COI1	RNI-like superfamily protein	NA	NA
chrC03	44356001	44357000	46	57	37	117	23	450	106	624	16.99	16.99	91	95	92	179	209	693	392	967	40.54	40.54	0.42	hypo-methylated	0	0	+	exon	first exon	NA	Bol008397	COI1	RNI-like superfamily protein	NA	NA
chrC03	44356001	44357000	46	57	37	117	23	450	106	624	16.99	16.99	91	95	92	179	209	693	392	967	40.54	40.54	0.42	hypo-methylated	0	0	+	downstream	NA	NA	Bol008397	COI1	RNI-like superfamily protein	NA	NA
chrC03	46300001	46301000	125	213	32	173	170	1018	327	1404	23.29	23.29	162	240	65	110	357	694	584	1044	55.94	55.94	0.42	hypo-methylated	0	0	+	downstream	NA	NA	Bol016027	ATRER1A	Rer1 family protein	GO:0016021(integral component of membrane)	NA
chrC03	46300001	46301000	125	213	32	173	170	1018	327	1404	23.29	23.29	162	240	65	110	357	694	584	1044	55.94	55.94	0.42	hypo-methylated	0	0	-	promoter	Proximal	LCP	Bol016026	.	NmrA-like negative transcriptional regulator family protein	GO:0050662(coenzyme binding),GO:0003824(catalytic activity)	NA
chrC03	46300001	46301000	125	213	32	173	170	1018	327	1404	23.29	23.29	162	240	65	110	357	694	584	1044	55.94	55.94	0.42	hypo-methylated	0	0	-	downstream	NA	NA	Bol016025	GRP8,ATGRP8,GR-RBP8,CCR1	cold, circadian rhythm, and RNA binding 1,cold, circadian rhythm, and RNA binding 1,cold, circadian rhythm, and RNA binding 1,cold, circadian rhythm, and RNA binding 1	GO:0003676(nucleic acid binding)	NA
chrC03	46300001	46301000	125	213	32	173	170	1018	327	1404	23.29	23.29	162	240	65	110	357	694	584	1044	55.94	55.94	0.42	hypo-methylated	0	0	-	exon	internal exon	NA	Bol016026	.	NmrA-like negative transcriptional regulator family protein	GO:0050662(coenzyme binding),GO:0003824(catalytic activity)	NA
chrC03	46300001	46301000	125	213	32	173	170	1018	327	1404	23.29	23.29	162	240	65	110	357	694	584	1044	55.94	55.94	0.42	hypo-methylated	0	0	-	intron	first intron	NA	Bol016026	.	NmrA-like negative transcriptional regulator family protein	GO:0050662(coenzyme binding),GO:0003824(catalytic activity)	NA
chrC03	46300001	46301000	125	213	32	173	170	1018	327	1404	23.29	23.29	162	240	65	110	357	694	584	1044	55.94	55.94	0.42	hypo-methylated	0	0	-	exon	first exon	NA	Bol016026	.	NmrA-like negative transcriptional regulator family protein	GO:0050662(coenzyme binding),GO:0003824(catalytic activity)	NA
chrC03	46300001	46301000	125	213	32	173	170	1018	327	1404	23.29	23.29	162	240	65	110	357	694	584	1044	55.94	55.94	0.42	hypo-methylated	0	0	-	promoter	Intermediate	LCP	Bol016026	.	NmrA-like negative transcriptional regulator family protein	GO:0050662(coenzyme binding),GO:0003824(catalytic activity)	NA
chrC03	48825501	48826500	0	14	1	20	59	314	60	348	17.24	17.24	0	2	7	14	100	273	107	289	37.02	37.02	0.47	hypo-methylated	0	0	-	promoter	Distal	HCP	Bol029892	.	Transducin/WD40 repeat-like superfamily protein	NA	NA
chrC03	48825501	48826500	0	14	1	20	59	314	60	348	17.24	17.24	0	2	7	14	100	273	107	289	37.02	37.02	0.47	hypo-methylated	0	0	-	promoter	Distal	ICP	Bol029891	.	Transducin/WD40 repeat-like superfamily protein	GO:0005515(protein binding)	NA
chrC03	48825501	48826500	0	14	1	20	59	314	60	348	17.24	17.24	0	2	7	14	100	273	107	289	37.02	37.02	0.47	hypo-methylated	0	0	-	downstream	NA	NA	Bol029893	.	Transducin/WD40 repeat-like superfamily protein	GO:0005515(protein binding)	NA
chrC03	49299501	49300500	19	69	6	46	263	678	288	793	36.32	36.32	49	112	4	78	124	911	177	1101	16.08	16.08	2.26	hyper-methylated	0	0	+	promoter	Proximal	HCP	Bol029924	.	Ubiquitin system component Cue protein	NA	NA
chrC03	49299501	49300500	19	69	6	46	263	678	288	793	36.32	36.32	49	112	4	78	124	911	177	1101	16.08	16.08	2.26	hyper-methylated	0	0	+	exon	first exon	NA	Bol029924	.	Ubiquitin system component Cue protein	NA	NA
chrC03	49299501	49300500	19	69	6	46	263	678	288	793	36.32	36.32	49	112	4	78	124	911	177	1101	16.08	16.08	2.26	hyper-methylated	0	0	+	downstream	NA	NA	Bol029924	.	Ubiquitin system component Cue protein	NA	NA
chrC03	49752001	49753000	64	87	13	27	58	286	135	400	33.75	33.75	43	80	3	24	3	187	49	291	16.84	16.84	2	hyper-methylated	0	0	-	promoter	Proximal	LCP	Bol029967	FTQ4,CBF2,DREB1C,ATCBF2	C-repeat/DRE binding factor 2,C-repeat/DRE binding factor 2,C-repeat/DRE binding factor 2,C-repeat/DRE binding factor 2	GO:0003700(transcription factor activity, sequence-specific DNA binding),GO:0006355(regulation of transcription, DNA-templated)	NA
chrC03	49752001	49753000	64	87	13	27	58	286	135	400	33.75	33.75	43	80	3	24	3	187	49	291	16.84	16.84	2	hyper-methylated	0	0	-	exon	first exon	NA	Bol029967	FTQ4,CBF2,DREB1C,ATCBF2	C-repeat/DRE binding factor 2,C-repeat/DRE binding factor 2,C-repeat/DRE binding factor 2,C-repeat/DRE binding factor 2	GO:0003700(transcription factor activity, sequence-specific DNA binding),GO:0006355(regulation of transcription, DNA-templated)	NA
chrC03	50851001	50852000	4	4	14	18	61	217	79	239	33.05	33.05	0	0	0	0	32	198	32	198	16.16	16.16	2.05	hyper-methylated	0	0	+	exon	first exon	NA	Bol010630	CRK8	cysteine-rich RLK (RECEPTOR-like protein kinase) 8	NA	NA
chrC03	50851001	50852000	4	4	14	18	61	217	79	239	33.05	33.05	0	0	0	0	32	198	32	198	16.16	16.16	2.05	hyper-methylated	0	0	+	downstream	NA	NA	Bol010630	CRK8	cysteine-rich RLK (RECEPTOR-like protein kinase) 8	NA	NA
chrC03	52503001	52504000	0	4	10	14	79	379	89	397	22.42	22.42	12	12	15	24	466	1036	493	1072	45.99	45.99	0.49	hypo-methylated	0	0	+	promoter	Intermediate	HCP	Bol014350	CYP71B34	cytochrome P450, family 71, subfamily B, polypeptide 34	NA	NA
chrC03	52503001	52504000	0	4	10	14	79	379	89	397	22.42	22.42	12	12	15	24	466	1036	493	1072	45.99	45.99	0.49	hypo-methylated	0	0	+	promoter	Distal	HCP	Bol014350	CYP71B34	cytochrome P450, family 71, subfamily B, polypeptide 34	NA	NA
chrC03	52534001	52535000	54	116	30	105	53	593	137	814	16.83	16.83	98	129	60	126	115	489	273	744	36.69	36.69	0.46	hypo-methylated	0	0	-	promoter	Distal	ICP	Bol014345	ATRPAC42,AAC42	DNA-directed RNA polymerase family protein,DNA-directed RNA polymerase family protein	GO:0003899(DNA-directed RNA polymerase activity),GO:0006351(transcription, DNA-templated),GO:0046983(protein dimerization activity)	ko04623(Cytosolic DNA-sensing pathway)
chrC03	52534001	52535000	54	116	30	105	53	593	137	814	16.83	16.83	98	129	60	126	115	489	273	744	36.69	36.69	0.46	hypo-methylated	0	0	-	downstream	NA	NA	Bol014344	AGD2	ARF-GAP domain 2	GO:0005737(cytoplasm),GO:0005096(GTPase activator activity),GO:0005515(protein binding)	ko04144(Endocytosis)
chrC03	52677001	52678000	37	103	5	73	119	823	161	999	16.12	16.12	21	83	16	76	382	1044	419	1203	34.83	34.83	0.46	hypo-methylated	0	0	+	promoter	Intermediate	LCP	Bol014335	AGL55	AGAMOUS-like 55	GO:0003677(DNA binding),GO:0046983(protein dimerization activity)	NA
chrC03	52677001	52678000	37	103	5	73	119	823	161	999	16.12	16.12	21	83	16	76	382	1044	419	1203	34.83	34.83	0.46	hypo-methylated	0	0	+	promoter	Proximal	LCP	Bol014335	AGL55	AGAMOUS-like 55	GO:0003677(DNA binding),GO:0046983(protein dimerization activity)	NA
chrC03	53993001	53994000	6	6	7	9	17	44	30	59	50.85	50.85	2	58	9	39	76	250	87	347	25.07	25.07	2.03	hyper-methylated	0	0	+	exon	internal exon	NA	Bol017459	WIN2	HOPW1-1-interacting 2	GO:0006470(protein dephosphorylation),GO:0004722(protein serine/threonine phosphatase activity),GO:0003824(catalytic activity)	NA
chrC03	53993001	53994000	6	6	7	9	17	44	30	59	50.85	50.85	2	58	9	39	76	250	87	347	25.07	25.07	2.03	hyper-methylated	0	0	-	downstream	NA	NA	Bol017458	ATSLY1	Sec1/munc18-like (SM) proteins superfamily	GO:0006904(vesicle docking involved in exocytosis),GO:0016192(vesicle-mediated transport)	NA
chrC03	54517001	54518000	21	35	4	23	10	166	35	224	15.62	15.62	69	95	25	51	42	255	136	401	33.92	33.92	0.46	hypo-methylated	0	0	-	promoter	Distal	LCP	Bol012985	.	RNI-like superfamily protein	NA	NA
chrC03	54517001	54518000	21	35	4	23	10	166	35	224	15.62	15.62	69	95	25	51	42	255	136	401	33.92	33.92	0.46	hypo-methylated	0	0	+	promoter	Distal	HCP	Bol012986	.	Uncharacterised BCR, YbaB family COG0718	NA	NA
chrC03	54746501	54747500	9	10	0	5	39	156	48	171	28.07	28.07	2	2	0	1	51	76	53	79	67.09	67.09	0.42	hypo-methylated	0	0	+	promoter	Intermediate	LCP	Bol013002	AHA2,HA2,PMA2	H(+)-ATPase 2,H(+)-ATPase 2,H(+)-ATPase 2	NA	NA
chrC03	54746501	54747500	9	10	0	5	39	156	48	171	28.07	28.07	2	2	0	1	51	76	53	79	67.09	67.09	0.42	hypo-methylated	0	0	+	promoter	Proximal	LCP	Bol013002	AHA2,HA2,PMA2	H(+)-ATPase 2,H(+)-ATPase 2,H(+)-ATPase 2	NA	NA
chrC03	54746501	54747500	9	10	0	5	39	156	48	171	28.07	28.07	2	2	0	1	51	76	53	79	67.09	67.09	0.42	hypo-methylated	0	0	+	exon	first exon	NA	Bol013002	AHA2,HA2,PMA2	H(+)-ATPase 2,H(+)-ATPase 2,H(+)-ATPase 2	NA	NA
chrC04	723001	724000	21	39	17	34	74	161	112	234	47.86	47.86	9	43	11	32	36	196	56	271	20.66	20.66	2.32	hyper-methylated	0	0	-	promoter	Proximal	LCP	Bol004877	.	Protein of unknown function, DUF642	NA	NA
chrC04	723001	724000	21	39	17	34	74	161	112	234	47.86	47.86	9	43	11	32	36	196	56	271	20.66	20.66	2.32	hyper-methylated	0	0	-	downstream	NA	NA	Bol004876	.	Protein of unknown function, DUF642	NA	NA
chrC04	723001	724000	21	39	17	34	74	161	112	234	47.86	47.86	9	43	11	32	36	196	56	271	20.66	20.66	2.32	hyper-methylated	0	0	-	intron	first intron	NA	Bol004877	.	Protein of unknown function, DUF642	NA	NA
chrC04	723001	724000	21	39	17	34	74	161	112	234	47.86	47.86	9	43	11	32	36	196	56	271	20.66	20.66	2.32	hyper-methylated	0	0	-	exon	first exon	NA	Bol004877	.	Protein of unknown function, DUF642	NA	NA
chrC04	723001	724000	21	39	17	34	74	161	112	234	47.86	47.86	9	43	11	32	36	196	56	271	20.66	20.66	2.32	hyper-methylated	0	0	-	promoter	Intermediate	LCP	Bol004877	.	Protein of unknown function, DUF642	NA	NA
chrC04	977501	978500	15	18	9	12	37	81	61	111	54.95	54.95	47	126	17	66	34	352	98	544	18.01	18.01	3.05	hyper-methylated	0	0	-	promoter	Distal	LCP	Bol004844	UVI4,PYM	uv-b-insensitive 4,uv-b-insensitive 4	NA	NA
chrC04	2426501	2427500	7	95	1	124	251	1242	259	1461	17.73	17.73	1	52	0	82	475	1163	476	1297	36.7	36.7	0.48	hypo-methylated	0	0	+	promoter	Proximal	ICP	Bol030119	.	Ankyrin repeat family protein	NA	NA
chrC04	2426501	2427500	7	95	1	124	251	1242	259	1461	17.73	17.73	1	52	0	82	475	1163	476	1297	36.7	36.7	0.48	hypo-methylated	0	0	+	promoter	Intermediate	ICP	Bol030119	.	Ankyrin repeat family protein	NA	NA
chrC04	2426501	2427500	7	95	1	124	251	1242	259	1461	17.73	17.73	1	52	0	82	475	1163	476	1297	36.7	36.7	0.48	hypo-methylated	0	0	+	exon	first exon	NA	Bol030119	.	Ankyrin repeat family protein	NA	NA
chrC04	2779001	2780000	43	68	1	25	4	155	48	248	19.35	19.35	125	182	48	84	177	472	350	738	47.43	47.43	0.41	hypo-methylated	0	0	-	promoter	Intermediate	LCP	Bol030159	.	Transducin/WD40 repeat-like superfamily protein	GO:0006364(rRNA processing),GO:0005515(protein binding)	NA
chrC04	2779001	2780000	43	68	1	25	4	155	48	248	19.35	19.35	125	182	48	84	177	472	350	738	47.43	47.43	0.41	hypo-methylated	0	0	-	promoter	Distal	LCP	Bol030159	.	Transducin/WD40 repeat-like superfamily protein	GO:0006364(rRNA processing),GO:0005515(protein binding)	NA
chrC04	2779001	2780000	43	68	1	25	4	155	48	248	19.35	19.35	125	182	48	84	177	472	350	738	47.43	47.43	0.41	hypo-methylated	0	0	-	downstream	NA	NA	Bol030160	.	Plant invertase/pectin methylesterase inhibitor superfamily	GO:0005618(cell wall),GO:0004857(enzyme inhibitor activity)	ko00500(Starch and sucrose metabolism)
chrC04	2851001	2852000	120	245	37	182	39	857	196	1284	15.26	15.26	100	135	47	125	51	332	198	592	33.45	33.45	0.46	hypo-methylated	0	0	-	promoter	Proximal	LCP	Bol030171	RPS13A,ATRPS13A,RPS13,PFL2	ribosomal protein S13A,ribosomal protein S13A,ribosomal protein S13A,ribosomal protein S13A	GO:0003735(structural constituent of ribosome),GO:0005622(intracellular),GO:0005840(ribosome),GO:0006412(translation)	ko03010(Ribosome)
chrC04	2851001	2852000	120	245	37	182	39	857	196	1284	15.26	15.26	100	135	47	125	51	332	198	592	33.45	33.45	0.46	hypo-methylated	0	0	-	promoter	Intermediate	LCP	Bol030171	RPS13A,ATRPS13A,RPS13,PFL2	ribosomal protein S13A,ribosomal protein S13A,ribosomal protein S13A,ribosomal protein S13A	GO:0003735(structural constituent of ribosome),GO:0005622(intracellular),GO:0005840(ribosome),GO:0006412(translation)	ko03010(Ribosome)
chrC04	2851001	2852000	120	245	37	182	39	857	196	1284	15.26	15.26	100	135	47	125	51	332	198	592	33.45	33.45	0.46	hypo-methylated	0	0	-	exon	internal exon	NA	Bol030171	RPS13A,ATRPS13A,RPS13,PFL2	ribosomal protein S13A,ribosomal protein S13A,ribosomal protein S13A,ribosomal protein S13A	GO:0003735(structural constituent of ribosome),GO:0005622(intracellular),GO:0005840(ribosome),GO:0006412(translation)	ko03010(Ribosome)
chrC04	2851001	2852000	120	245	37	182	39	857	196	1284	15.26	15.26	100	135	47	125	51	332	198	592	33.45	33.45	0.46	hypo-methylated	0	0	-	intron	first intron	NA	Bol030171	RPS13A,ATRPS13A,RPS13,PFL2	ribosomal protein S13A,ribosomal protein S13A,ribosomal protein S13A,ribosomal protein S13A	GO:0003735(structural constituent of ribosome),GO:0005622(intracellular),GO:0005840(ribosome),GO:0006412(translation)	ko03010(Ribosome)
chrC04	2851001	2852000	120	245	37	182	39	857	196	1284	15.26	15.26	100	135	47	125	51	332	198	592	33.45	33.45	0.46	hypo-methylated	0	0	-	exon	first exon	NA	Bol030171	RPS13A,ATRPS13A,RPS13,PFL2	ribosomal protein S13A,ribosomal protein S13A,ribosomal protein S13A,ribosomal protein S13A	GO:0003735(structural constituent of ribosome),GO:0005622(intracellular),GO:0005840(ribosome),GO:0006412(translation)	ko03010(Ribosome)
chrC04	3807001	3808000	13	13	14	17	21	69	48	99	48.48	48.48	19	93	19	60	41	282	79	435	18.16	18.16	2.67	hyper-methylated	0	0	+	exon	first exon	NA	Bol011691	ERF38,ATERF38	ERF family protein 38,ERF family protein 38	GO:0003700(transcription factor activity, sequence-specific DNA binding),GO:0006355(regulation of transcription, DNA-templated)	NA
chrC04	3807001	3808000	13	13	14	17	21	69	48	99	48.48	48.48	19	93	19	60	41	282	79	435	18.16	18.16	2.67	hyper-methylated	0	0	+	downstream	NA	NA	Bol011691	ERF38,ATERF38	ERF family protein 38,ERF family protein 38	GO:0003700(transcription factor activity, sequence-specific DNA binding),GO:0006355(regulation of transcription, DNA-templated)	NA
chrC04	3952501	3953500	32	35	11	21	57	139	100	195	51.28	51.28	39	43	7	30	8	159	54	232	23.28	23.28	2.2	hyper-methylated	0	0	+	promoter	Distal	LCP	Bol011698	E2F3,ATE2FA	E2F transcription factor 3,E2F transcription factor 3	GO:0003700(transcription factor activity, sequence-specific DNA binding),GO:0005667(transcription factor complex),GO:0006355(regulation of transcription, DNA-templated)	ko04110(Cell cycle)
chrC04	3952501	3953500	32	35	11	21	57	139	100	195	51.28	51.28	39	43	7	30	8	159	54	232	23.28	23.28	2.2	hyper-methylated	0	0	+	promoter	Intermediate	LCP	Bol011698	E2F3,ATE2FA	E2F transcription factor 3,E2F transcription factor 3	GO:0003700(transcription factor activity, sequence-specific DNA binding),GO:0005667(transcription factor complex),GO:0006355(regulation of transcription, DNA-templated)	ko04110(Cell cycle)
chrC04	4633501	4634500	24	33	3	31	18	213	45	277	16.25	16.25	9	9	8	9	49	117	66	135	48.89	48.89	0.33	hypo-methylated	0	0	+	promoter	Proximal	ICP	Bol025514	CRK8	cysteine-rich RLK (RECEPTOR-like protein kinase) 8	NA	NA
chrC04	4633501	4634500	24	33	3	31	18	213	45	277	16.25	16.25	9	9	8	9	49	117	66	135	48.89	48.89	0.33	hypo-methylated	0	0	+	exon	first exon	NA	Bol025514	CRK8	cysteine-rich RLK (RECEPTOR-like protein kinase) 8	NA	NA
chrC04	4633501	4634500	24	33	3	31	18	213	45	277	16.25	16.25	9	9	8	9	49	117	66	135	48.89	48.89	0.33	hypo-methylated	0	0	+	downstream	NA	NA	Bol025514	CRK8	cysteine-rich RLK (RECEPTOR-like protein kinase) 8	NA	NA
chrC04	4814001	4815000	2	5	2	5	84	316	88	326	26.99	26.99	6	11	2	5	203	312	211	328	64.33	64.33	0.42	hypo-methylated	0	0	-	promoter	Intermediate	LCP	Bol025536	RPS5B,ATRPS5B	ribosomal protein 5B,ribosomal protein 5B	GO:0006412(translation)	ko03010(Ribosome)
chrC04	4814001	4815000	2	5	2	5	84	316	88	326	26.99	26.99	6	11	2	5	203	312	211	328	64.33	64.33	0.42	hypo-methylated	0	0	-	promoter	Distal	LCP	Bol025536	RPS5B,ATRPS5B	ribosomal protein 5B,ribosomal protein 5B	GO:0006412(translation)	ko03010(Ribosome)
chrC04	4814501	4815500	2	5	2	5	84	280	88	290	30.34	30.34	1	4	1	4	204	311	206	319	64.58	64.58	0.47	hypo-methylated	0	0	-	promoter	Distal	LCP	Bol025536	RPS5B,ATRPS5B	ribosomal protein 5B,ribosomal protein 5B	GO:0006412(translation)	ko03010(Ribosome)
chrC04	5400501	5401500	4	8	9	14	55	278	68	300	22.67	22.67	18	29	12	12	275	628	305	669	45.59	45.59	0.5	hypo-methylated	0	0	+	promoter	Distal	ICP	Bol017734	.	RNI-like superfamily protein	NA	NA
chrC04	5723001	5724000	31	47	18	59	14	292	63	398	15.83	15.83	61	69	30	61	0	136	91	266	34.21	34.21	0.46	hypo-methylated	0	0	+	promoter	Intermediate	LCP	Bol017769	.	RING/U-box superfamily protein	NA	NA
chrC04	5723001	5724000	31	47	18	59	14	292	63	398	15.83	15.83	61	69	30	61	0	136	91	266	34.21	34.21	0.46	hypo-methylated	0	0	+	promoter	Distal	LCP	Bol017769	.	RING/U-box superfamily protein	NA	NA
chrC04	5879001	5880000	174	262	232	353	701	1421	1107	2036	54.37	54.37	294	501	183	563	536	2667	1013	3731	27.15	27.15	2	hyper-methylated	0	0	+	promoter	Proximal	ICP	Bol017786	.	RNA-binding (RRM/RBD/RNP motifs) family protein	GO:0003676(nucleic acid binding)	NA
chrC04	5879001	5880000	174	262	232	353	701	1421	1107	2036	54.37	54.37	294	501	183	563	536	2667	1013	3731	27.15	27.15	2	hyper-methylated	0	0	+	exon	internal exon	NA	Bol017786	.	RNA-binding (RRM/RBD/RNP motifs) family protein	GO:0003676(nucleic acid binding)	NA
chrC04	5879001	5880000	174	262	232	353	701	1421	1107	2036	54.37	54.37	294	501	183	563	536	2667	1013	3731	27.15	27.15	2	hyper-methylated	0	0	+	intron	internal intron	NA	Bol017786	.	RNA-binding (RRM/RBD/RNP motifs) family protein	GO:0003676(nucleic acid binding)	NA
chrC04	6270001	6271000	30	55	5	49	65	538	100	642	15.58	15.58	86	104	29	76	259	942	374	1122	33.33	33.33	0.47	hypo-methylated	0	0	+	downstream	NA	NA	Bol017820	LP1,ATLTP1,LTP1	lipid transfer protein 1,lipid transfer protein 1,lipid transfer protein 1	NA	NA
chrC04	6371501	6372500	27	33	4	19	153	261	184	313	58.79	58.79	31	33	1	28	15	154	47	215	21.86	21.86	2.69	hyper-methylated	0	0	+	downstream	NA	NA	Bol017836	.	ATP-dependent RNA helicase, putative	GO:0004386(helicase activity)	NA
chrC04	7726501	7727500	6	63	0	41	115	674	121	778	15.55	15.55	0	51	0	27	360	1044	360	1122	32.09	32.09	0.48	hypo-methylated	0	0	-	promoter	Distal	LCP	Bol004442	BGAL2	beta-galactosidase 2	GO:0005975(carbohydrate metabolic process),GO:0004553(hydrolase activity, hydrolyzing O-glycosyl compounds)	ko04142(Lysosome)
chrC04	7976001	7977000	19	27	0	10	14	101	33	138	23.91	23.91	85	94	27	52	117	227	229	373	61.39	61.39	0.39	hypo-methylated	0	0	+	promoter	Intermediate	HCP	Bol009109	.	putative endonuclease or glycosyl hydrolase with C2H2-type zinc finger domain	NA	NA
chrC04	7976001	7977000	19	27	0	10	14	101	33	138	23.91	23.91	85	94	27	52	117	227	229	373	61.39	61.39	0.39	hypo-methylated	0	0	+	promoter	Proximal	HCP	Bol009109	.	putative endonuclease or glycosyl hydrolase with C2H2-type zinc finger domain	NA	NA
chrC04	7976001	7977000	19	27	0	10	14	101	33	138	23.91	23.91	85	94	27	52	117	227	229	373	61.39	61.39	0.39	hypo-methylated	0	0	+	exon	first exon	NA	Bol009109	.	putative endonuclease or glycosyl hydrolase with C2H2-type zinc finger domain	NA	NA
chrC04	9296001	9297000	68	103	7	119	17	343	92	565	16.28	16.28	124	156	38	97	11	209	173	462	37.45	37.45	0.43	hypo-methylated	0	0	+	promoter	Intermediate	ICP	Bol011033	.	Protein kinase superfamily protein	NA	NA
chrC04	9296001	9297000	68	103	7	119	17	343	92	565	16.28	16.28	124	156	38	97	11	209	173	462	37.45	37.45	0.43	hypo-methylated	0	0	+	promoter	Proximal	ICP	Bol011033	.	Protein kinase superfamily protein	NA	NA
chrC04	9296001	9297000	68	103	7	119	17	343	92	565	16.28	16.28	124	156	38	97	11	209	173	462	37.45	37.45	0.43	hypo-methylated	0	0	+	exon	first exon	NA	Bol011033	.	Protein kinase superfamily protein	NA	NA
chrC04	9296001	9297000	68	103	7	119	17	343	92	565	16.28	16.28	124	156	38	97	11	209	173	462	37.45	37.45	0.43	hypo-methylated	0	0	+	downstream	NA	NA	Bol011033	.	Protein kinase superfamily protein	NA	NA
chrC04	9722501	9723500	289	375	101	277	82	706	472	1358	34.76	34.76	198	436	93	335	26	1146	317	1917	16.54	16.54	2.1	hyper-methylated	0	0	+	downstream	NA	NA	Bol011065	BGL2,PR-2,PR2,BG2	beta-1,3-glucanase 2,beta-1,3-glucanase 2,beta-1,3-glucanase 2,beta-1,3-glucanase 2	GO:0005975(carbohydrate metabolic process),GO:0004553(hydrolase activity, hydrolyzing O-glycosyl compounds)	NA
chrC04	9844001	9845000	38	109	36	154	125	909	199	1172	16.98	16.98	75	178	117	255	563	1625	755	2058	36.69	36.69	0.46	hypo-methylated	0	0	+	promoter	Proximal	LCP	Bol011075	BGL2,PR-2,PR2,BG2	beta-1,3-glucanase 2,beta-1,3-glucanase 2,beta-1,3-glucanase 2,beta-1,3-glucanase 2	GO:0005975(carbohydrate metabolic process),GO:0004553(hydrolase activity, hydrolyzing O-glycosyl compounds)	NA
chrC04	9844001	9845000	38	109	36	154	125	909	199	1172	16.98	16.98	75	178	117	255	563	1625	755	2058	36.69	36.69	0.46	hypo-methylated	0	0	+	promoter	Intermediate	LCP	Bol011075	BGL2,PR-2,PR2,BG2	beta-1,3-glucanase 2,beta-1,3-glucanase 2,beta-1,3-glucanase 2,beta-1,3-glucanase 2	GO:0005975(carbohydrate metabolic process),GO:0004553(hydrolase activity, hydrolyzing O-glycosyl compounds)	NA
chrC04	9844001	9845000	38	109	36	154	125	909	199	1172	16.98	16.98	75	178	117	255	563	1625	755	2058	36.69	36.69	0.46	hypo-methylated	0	0	+	exon	first exon	NA	Bol011075	BGL2,PR-2,PR2,BG2	beta-1,3-glucanase 2,beta-1,3-glucanase 2,beta-1,3-glucanase 2,beta-1,3-glucanase 2	GO:0005975(carbohydrate metabolic process),GO:0004553(hydrolase activity, hydrolyzing O-glycosyl compounds)	NA
chrC04	9844001	9845000	38	109	36	154	125	909	199	1172	16.98	16.98	75	178	117	255	563	1625	755	2058	36.69	36.69	0.46	hypo-methylated	0	0	+	intron	last intron	NA	Bol011075	BGL2,PR-2,PR2,BG2	beta-1,3-glucanase 2,beta-1,3-glucanase 2,beta-1,3-glucanase 2,beta-1,3-glucanase 2	GO:0005975(carbohydrate metabolic process),GO:0004553(hydrolase activity, hydrolyzing O-glycosyl compounds)	NA
chrC04	9844001	9845000	38	109	36	154	125	909	199	1172	16.98	16.98	75	178	117	255	563	1625	755	2058	36.69	36.69	0.46	hypo-methylated	0	0	+	exon	last exon	NA	Bol011075	BGL2,PR-2,PR2,BG2	beta-1,3-glucanase 2,beta-1,3-glucanase 2,beta-1,3-glucanase 2,beta-1,3-glucanase 2	GO:0005975(carbohydrate metabolic process),GO:0004553(hydrolase activity, hydrolyzing O-glycosyl compounds)	NA
chrC04	12563501	12564500	215	384	376	681	836	3265	1427	4330	32.96	32.96	274	714	250	1108	414	3912	938	5734	16.36	16.36	2.01	hyper-methylated	0	0	-	promoter	Intermediate	ICP	Bol015214	.	Abscisic acid-responsive (TB2/DP1, HVA22) family protein	NA	NA
chrC04	12563501	12564500	215	384	376	681	836	3265	1427	4330	32.96	32.96	274	714	250	1108	414	3912	938	5734	16.36	16.36	2.01	hyper-methylated	0	0	-	promoter	Distal	ICP	Bol015214	.	Abscisic acid-responsive (TB2/DP1, HVA22) family protein	NA	NA
chrC04	14994501	14995500	11	75	0	37	379	646	390	758	51.45	51.45	7	161	2	150	438	1450	447	1761	25.38	25.38	2.03	hyper-methylated	0	0	+	promoter	Intermediate	HCP	Bol014441	ATGID1B,GID1B	alpha/beta-Hydrolases superfamily protein,alpha/beta-Hydrolases superfamily protein	NA	ko04075(Plant hormone signal transduction)
chrC04	14994501	14995500	11	75	0	37	379	646	390	758	51.45	51.45	7	161	2	150	438	1450	447	1761	25.38	25.38	2.03	hyper-methylated	0	0	+	promoter	Distal	HCP	Bol014441	ATGID1B,GID1B	alpha/beta-Hydrolases superfamily protein,alpha/beta-Hydrolases superfamily protein	NA	ko04075(Plant hormone signal transduction)
chrC04	15337001	15338000	12	16	0	4	37	210	49	230	21.3	21.3	11	14	0	0	132	276	143	290	49.31	49.31	0.43	hypo-methylated	0	0	+	promoter	Intermediate	HCP	Bol014487	.	RING/U-box superfamily protein	GO:0005515(protein binding),GO:0008270(zinc ion binding)	NA
chrC04	15337001	15338000	12	16	0	4	37	210	49	230	21.3	21.3	11	14	0	0	132	276	143	290	49.31	49.31	0.43	hypo-methylated	0	0	+	promoter	Distal	HCP	Bol014487	.	RING/U-box superfamily protein	GO:0005515(protein binding),GO:0008270(zinc ion binding)	NA
chrC04	17900501	17901500	18	30	13	18	8	130	39	178	21.91	21.91	57	75	39	70	84	237	180	382	47.12	47.12	0.46	hypo-methylated	0	0	+	downstream	NA	NA	Bol006695	WRKY21	WRKY DNA-binding protein 21	GO:0003700(transcription factor activity, sequence-specific DNA binding),GO:0043565(sequence-specific DNA binding),GO:0006355(regulation of transcription, DNA-templated)	NA
chrC04	18721001	18722000	16	17	21	51	0	47	37	115	32.17	32.17	31	76	13	124	3	107	47	307	15.31	15.31	2.1	hyper-methylated	0	0	+	promoter	Intermediate	ICP	Bol008252	.	S-locus lectin protein kinase family protein	GO:0004672(protein kinase activity),GO:0006468(protein phosphorylation)	NA
chrC04	18721001	18722000	16	17	21	51	0	47	37	115	32.17	32.17	31	76	13	124	3	107	47	307	15.31	15.31	2.1	hyper-methylated	0	0	+	promoter	Distal	ICP	Bol008252	.	S-locus lectin protein kinase family protein	GO:0004672(protein kinase activity),GO:0006468(protein phosphorylation)	NA
chrC04	18738501	18739500	49	55	1	20	8	256	58	331	17.52	17.52	84	84	16	20	55	279	155	383	40.47	40.47	0.43	hypo-methylated	0	0	+	promoter	Distal	LCP	Bol008248	.	Ankyrin repeat family protein	NA	NA
chrC04	18738501	18739500	49	55	1	20	8	256	58	331	17.52	17.52	84	84	16	20	55	279	155	383	40.47	40.47	0.43	hypo-methylated	0	0	+	downstream	NA	NA	Bol008249	.	Ankyrin repeat family protein	NA	NA
chrC04	19403001	19404000	1	36	6	30	77	316	84	382	21.99	21.99	0	20	20	21	220	425	240	466	51.5	51.5	0.43	hypo-methylated	0	0	+	exon	last exon	NA	Bol013489	BGLU33	beta glucosidase 33	GO:0005975(carbohydrate metabolic process),GO:0004553(hydrolase activity, hydrolyzing O-glycosyl compounds)	ko00940(Phenylpropanoid biosynthesis)
chrC04	19403001	19404000	1	36	6	30	77	316	84	382	21.99	21.99	0	20	20	21	220	425	240	466	51.5	51.5	0.43	hypo-methylated	0	0	+	downstream	NA	NA	Bol013489	BGLU33	beta glucosidase 33	GO:0005975(carbohydrate metabolic process),GO:0004553(hydrolase activity, hydrolyzing O-glycosyl compounds)	ko00940(Phenylpropanoid biosynthesis)
chrC04	20203001	20204000	101	160	78	125	140	407	319	692	46.1	46.1	97	241	51	129	99	750	247	1120	22.05	22.05	2.09	hyper-methylated	0	0	-	promoter	Distal	HCP	Bol027265	RD20,CLO-3	Caleosin-related family protein,Caleosin-related family protein	NA	ko00073(Cutin, suberine and wax biosynthesis)
chrC04	20203001	20204000	101	160	78	125	140	407	319	692	46.1	46.1	97	241	51	129	99	750	247	1120	22.05	22.05	2.09	hyper-methylated	0	0	-	downstream	NA	NA	Bol027266	arpc2b	actin-related protein C2B	GO:0015629(actin cytoskeleton),GO:0005885(Arp2/3 protein complex),GO:0030833(regulation of actin filament polymerization),GO:0034314(Arp2/3 complex-mediated actin nucleation)	ko04666(Fc gamma R-mediated phagocytosis)
chrC04	21315001	21316000	370	480	179	355	300	1354	849	2189	38.78	38.78	196	362	64	332	115	1424	375	2118	17.71	17.71	2.19	hyper-methylated	0	0	-	promoter	Intermediate	LCP	Bol027385	TUB2	tubulin beta chain 2	GO:0003924(GTPase activity),GO:0005874(microtubule),GO:0007017(microtubule-based process)	ko04540(Gap junction)
chrC04	21315001	21316000	370	480	179	355	300	1354	849	2189	38.78	38.78	196	362	64	332	115	1424	375	2118	17.71	17.71	2.19	hyper-methylated	0	0	-	promoter	Distal	LCP	Bol027385	TUB2	tubulin beta chain 2	GO:0003924(GTPase activity),GO:0005874(microtubule),GO:0007017(microtubule-based process)	ko04540(Gap junction)
chrC04	21315501	21316500	435	498	209	357	384	1060	1028	1915	53.68	53.68	260	415	115	406	155	1286	530	2107	25.15	25.15	2.13	hyper-methylated	0	0	-	promoter	Distal	LCP	Bol027385	TUB2	tubulin beta chain 2	GO:0003924(GTPase activity),GO:0005874(microtubule),GO:0007017(microtubule-based process)	ko04540(Gap junction)
chrC04	22250501	22251500	101	212	69	254	165	765	335	1231	27.21	27.21	239	268	173	338	380	795	792	1401	56.53	56.53	0.48	hypo-methylated	0	0	-	promoter	Proximal	ICP	Bol044277	HIT3,HINT1	HIS triad family protein 3,HIS triad family protein 3	NA	NA
chrC04	22250501	22251500	101	212	69	254	165	765	335	1231	27.21	27.21	239	268	173	338	380	795	792	1401	56.53	56.53	0.48	hypo-methylated	0	0	-	exon	first exon	NA	Bol044277	HIT3,HINT1	HIS triad family protein 3,HIS triad family protein 3	NA	NA
chrC04	22250501	22251500	101	212	69	254	165	765	335	1231	27.21	27.21	239	268	173	338	380	795	792	1401	56.53	56.53	0.48	hypo-methylated	0	0	-	promoter	Intermediate	ICP	Bol044277	HIT3,HINT1	HIS triad family protein 3,HIS triad family protein 3	NA	NA
chrC04	22507501	22508500	117	167	25	170	37	825	179	1162	15.4	15.4	361	446	115	340	151	1210	627	1996	31.41	31.41	0.49	hypo-methylated	0	0	-	promoter	Distal	HCP	Bol044261	ASNAP,ALPHA-SNAP2	alpha-soluble NSF attachment protein 2,alpha-soluble NSF attachment protein 2	GO:0006886(intracellular protein transport)	ko04721(Synaptic vesicle cycle)
chrC04	26238001	26239000	0	57	0	32	65	262	65	351	18.52	18.52	0	47	0	27	226	440	226	514	43.97	43.97	0.42	hypo-methylated	0	0	+	promoter	Intermediate	HCP	Bol040227	.	tubulin-tyrosine ligases;tubulin-tyrosine ligases	GO:0006464(cellular protein modification process)	NA
chrC04	26238001	26239000	0	57	0	32	65	262	65	351	18.52	18.52	0	47	0	27	226	440	226	514	43.97	43.97	0.42	hypo-methylated	0	0	+	promoter	Proximal	HCP	Bol040227	.	tubulin-tyrosine ligases;tubulin-tyrosine ligases	GO:0006464(cellular protein modification process)	NA
chrC04	26238001	26239000	0	57	0	32	65	262	65	351	18.52	18.52	0	47	0	27	226	440	226	514	43.97	43.97	0.42	hypo-methylated	0	0	+	exon	first exon	NA	Bol040227	.	tubulin-tyrosine ligases;tubulin-tyrosine ligases	GO:0006464(cellular protein modification process)	NA
chrC04	27397001	27398000	42	56	2	9	19	238	63	303	20.79	20.79	65	68	9	15	64	212	138	295	46.78	46.78	0.44	hypo-methylated	0	0	+	downstream	NA	NA	Bol040324	.	Galactose oxidase/kelch repeat superfamily protein	NA	NA
chrC04	28577501	28578500	0	0	0	0	93	234	93	234	39.74	39.74	0	0	0	4	43	242	43	246	17.48	17.48	2.27	hyper-methylated	0	0	-	downstream	NA	NA	Bol009952	.	Peroxisomal membrane 22 kDa (Mpv17/PMP22) family protein	GO:0016021(integral component of membrane)	ko04146(Peroxisome)
chrC04	30616001	30617000	25	30	70	82	22	360	117	472	24.79	24.79	51	51	59	80	15	107	125	238	52.52	52.52	0.47	hypo-methylated	0	0	+	exon	first exon	NA	Bol026430	.	Bifunctional inhibitor/lipid-transfer protein/seed storage 2S albumin superfamily protein	NA	NA
chrC04	30616501	30617500	43	43	74	161	21	497	138	701	19.69	19.69	42	42	71	105	12	111	125	258	48.45	48.45	0.41	hypo-methylated	0	0	+	exon	first exon	NA	Bol026430	.	Bifunctional inhibitor/lipid-transfer protein/seed storage 2S albumin superfamily protein	NA	NA
chrC04	30737001	30738000	68	99	12	46	112	375	192	520	36.92	36.92	64	130	8	54	50	493	122	677	18.02	18.02	2.05	hyper-methylated	0	0	-	downstream	NA	NA	Bol026419	.	F-box/RNI-like/FBD-like domains-containing protein	NA	NA
chrC04	30767501	30768500	2	44	0	43	181	947	183	1034	17.7	17.7	0	76	0	69	604	1491	604	1636	36.92	36.92	0.48	hypo-methylated	0	0	-	promoter	Proximal	HCP	Bol026416	.	copper ion binding	NA	NA
chrC04	30767501	30768500	2	44	0	43	181	947	183	1034	17.7	17.7	0	76	0	69	604	1491	604	1636	36.92	36.92	0.48	hypo-methylated	0	0	-	promoter	Intermediate	HCP	Bol026416	.	copper ion binding	NA	NA
chrC04	32863501	32864500	31	42	13	72	12	254	56	368	15.22	15.22	51	54	22	65	13	149	86	268	32.09	32.09	0.47	hypo-methylated	0	0	-	downstream	NA	NA	Bol033330	ATCHX13,CHX13	Cation/hydrogen exchanger family protein,Cation/hydrogen exchanger family protein	GO:0006812(cation transport),GO:0016021(integral component of membrane),GO:0015299(solute:proton antiporter activity),GO:0055085(transmembrane transport)	NA
chrC04	32967001	32968000	13	16	32	63	6	171	51	250	20.4	20.4	47	61	119	188	160	549	326	798	40.85	40.85	0.5	hypo-methylated	0	0	+	promoter	Distal	ICP	Bol033344	OFP2,ATOFP2	ovate family protein 2,ovate family protein 2	GO:0003677(DNA binding)	NA
chrC04	32967001	32968000	13	16	32	63	6	171	51	250	20.4	20.4	47	61	119	188	160	549	326	798	40.85	40.85	0.5	hypo-methylated	0	0	+	promoter	Intermediate	ICP	Bol033344	OFP2,ATOFP2	ovate family protein 2,ovate family protein 2	GO:0003677(DNA binding)	NA
chrC04	33126501	33127500	7	13	4	21	98	561	109	595	18.32	18.32	48	51	24	34	186	512	258	597	43.22	43.22	0.42	hypo-methylated	0	0	+	downstream	NA	NA	Bol033358	DRIP2	DREB2A-interacting protein 2	GO:0046872(metal ion binding)	NA
chrC04	33946501	33947500	153	267	52	270	25	877	230	1414	16.27	16.27	310	415	123	329	156	919	589	1663	35.42	35.42	0.46	hypo-methylated	0	0	+	promoter	Proximal	HCP	Bol014139	EXO70E1,ATEXO70E1	exocyst subunit exo70 family protein E1,exocyst subunit exo70 family protein E1	GO:0000145(exocyst),GO:0006887(exocytosis)	NA
chrC04	33946501	33947500	153	267	52	270	25	877	230	1414	16.27	16.27	310	415	123	329	156	919	589	1663	35.42	35.42	0.46	hypo-methylated	0	0	+	promoter	Intermediate	HCP	Bol014139	EXO70E1,ATEXO70E1	exocyst subunit exo70 family protein E1,exocyst subunit exo70 family protein E1	GO:0000145(exocyst),GO:0006887(exocytosis)	NA
chrC04	33946501	33947500	153	267	52	270	25	877	230	1414	16.27	16.27	310	415	123	329	156	919	589	1663	35.42	35.42	0.46	hypo-methylated	0	0	+	exon	first exon	NA	Bol014139	EXO70E1,ATEXO70E1	exocyst subunit exo70 family protein E1,exocyst subunit exo70 family protein E1	GO:0000145(exocyst),GO:0006887(exocytosis)	NA
chrC04	33946501	33947500	153	267	52	270	25	877	230	1414	16.27	16.27	310	415	123	329	156	919	589	1663	35.42	35.42	0.46	hypo-methylated	0	0	+	intron	first intron	NA	Bol014139	EXO70E1,ATEXO70E1	exocyst subunit exo70 family protein E1,exocyst subunit exo70 family protein E1	GO:0000145(exocyst),GO:0006887(exocytosis)	NA
chrC04	33946501	33947500	153	267	52	270	25	877	230	1414	16.27	16.27	310	415	123	329	156	919	589	1663	35.42	35.42	0.46	hypo-methylated	0	0	+	exon	internal exon	NA	Bol014139	EXO70E1,ATEXO70E1	exocyst subunit exo70 family protein E1,exocyst subunit exo70 family protein E1	GO:0000145(exocyst),GO:0006887(exocytosis)	NA
chrC04	33946501	33947500	153	267	52	270	25	877	230	1414	16.27	16.27	310	415	123	329	156	919	589	1663	35.42	35.42	0.46	hypo-methylated	0	0	+	intron	last intron	NA	Bol014139	EXO70E1,ATEXO70E1	exocyst subunit exo70 family protein E1,exocyst subunit exo70 family protein E1	GO:0000145(exocyst),GO:0006887(exocytosis)	NA
chrC04	34935501	34936500	162	345	75	328	288	1969	525	2642	19.87	19.87	215	308	194	333	739	2221	1148	2862	40.11	40.11	0.5	hypo-methylated	0	0	-	downstream	NA	NA	Bol037962	ZFN2	zinc finger nuclease 2	GO:0046872(metal ion binding)	NA
chrC04	34935501	34936500	162	345	75	328	288	1969	525	2642	19.87	19.87	215	308	194	333	739	2221	1148	2862	40.11	40.11	0.5	hypo-methylated	0	0	-	exon	last exon	NA	Bol037962	ZFN2	zinc finger nuclease 2	GO:0046872(metal ion binding)	NA
chrC04	35661001	35662000	382	439	192	349	222	1125	796	1913	41.61	41.61	226	346	94	348	107	1384	427	2078	20.55	20.55	2.02	hyper-methylated	0	0	+	promoter	Distal	HCP	Bol037877	ATPUB17,PUB17	plant U-box 17,plant U-box 17	GO:0016567(protein ubiquitination),GO:0005515(protein binding),GO:0004842(ubiquitin-protein transferase activity)	NA
chrC04	35661001	35662000	382	439	192	349	222	1125	796	1913	41.61	41.61	226	346	94	348	107	1384	427	2078	20.55	20.55	2.02	hyper-methylated	0	0	+	downstream	NA	NA	Bol037878	.	SecY protein transport family protein	GO:0015031(protein transport),GO:0016020(membrane)	ko04145(Phagosome)
chrC04	35661001	35662000	382	439	192	349	222	1125	796	1913	41.61	41.61	226	346	94	348	107	1384	427	2078	20.55	20.55	2.02	hyper-methylated	0	0	+	promoter	Intermediate	HCP	Bol037877	ATPUB17,PUB17	plant U-box 17,plant U-box 17	GO:0016567(protein ubiquitination),GO:0005515(protein binding),GO:0004842(ubiquitin-protein transferase activity)	NA
chrC04	35662501	35663500	87	248	24	156	6	365	117	769	15.21	15.21	148	211	37	100	2	235	187	546	34.25	34.25	0.44	hypo-methylated	0	0	+	promoter	Proximal	HCP	Bol037877	ATPUB17,PUB17	plant U-box 17,plant U-box 17	GO:0016567(protein ubiquitination),GO:0005515(protein binding),GO:0004842(ubiquitin-protein transferase activity)	NA
chrC04	35662501	35663500	87	248	24	156	6	365	117	769	15.21	15.21	148	211	37	100	2	235	187	546	34.25	34.25	0.44	hypo-methylated	0	0	+	exon	first exon	NA	Bol037877	ATPUB17,PUB17	plant U-box 17,plant U-box 17	GO:0016567(protein ubiquitination),GO:0005515(protein binding),GO:0004842(ubiquitin-protein transferase activity)	NA
chrC04	35662501	35663500	87	248	24	156	6	365	117	769	15.21	15.21	148	211	37	100	2	235	187	546	34.25	34.25	0.44	hypo-methylated	0	0	-	downstream	NA	NA	Bol037876	.	Kinase-related protein of unknown function (DUF1296)	NA	NA
chrC04	35969001	35970000	39	40	6	21	0	25	45	86	52.33	52.33	84	129	0	105	0	264	84	498	16.87	16.87	3.1	hyper-methylated	0	0	+	downstream	NA	NA	Bol037832	VSR5,BP80-3;2,VSR3;2	VACUOLAR SORTING RECEPTOR 5,VACUOLAR SORTING RECEPTOR 5,VACUOLAR SORTING RECEPTOR 5	NA	NA
chrC04	35969001	35970000	39	40	6	21	0	25	45	86	52.33	52.33	84	129	0	105	0	264	84	498	16.87	16.87	3.1	hyper-methylated	0	0	-	exon	first exon	NA	Bol037831	CAT5	cationic amino acid transporter 5	GO:0003333(amino acid transmembrane transport),GO:0016020(membrane),GO:0015171(amino acid transmembrane transporter activity)	NA
chrC04	35969001	35970000	39	40	6	21	0	25	45	86	52.33	52.33	84	129	0	105	0	264	84	498	16.87	16.87	3.1	hyper-methylated	0	0	-	promoter	Proximal	LCP	Bol037831	CAT5	cationic amino acid transporter 5	GO:0003333(amino acid transmembrane transport),GO:0016020(membrane),GO:0015171(amino acid transmembrane transporter activity)	NA
chrC04	36138001	36139000	241	274	65	313	86	1440	392	2027	19.34	19.34	628	681	125	538	380	1698	1133	2917	38.84	38.84	0.5	hypo-methylated	0	0	-	promoter	Distal	LCP	Bol037801	.	Serine protease inhibitor (SERPIN) family protein	GO:0005615(extracellular space)	NA
chrC04	36138001	36139000	241	274	65	313	86	1440	392	2027	19.34	19.34	628	681	125	538	380	1698	1133	2917	38.84	38.84	0.5	hypo-methylated	0	0	-	downstream	NA	NA	Bol037800	AtbZIP16,bZIP16	basic region/leucine zipper transcription factor 16,basic region/leucine zipper transcription factor 16	NA	NA
chrC04	37819501	37820500	6	6	8	29	64	430	78	465	16.77	16.77	58	78	43	69	455	1497	556	1644	33.82	33.82	0.5	hypo-methylated	0	0	+	promoter	Intermediate	LCP	Bol025300	LP1,ATLTP1,LTP1	lipid transfer protein 1,lipid transfer protein 1,lipid transfer protein 1	NA	NA
chrC04	37819501	37820500	6	6	8	29	64	430	78	465	16.77	16.77	58	78	43	69	455	1497	556	1644	33.82	33.82	0.5	hypo-methylated	0	0	+	promoter	Distal	LCP	Bol025300	LP1,ATLTP1,LTP1	lipid transfer protein 1,lipid transfer protein 1,lipid transfer protein 1	NA	NA
chrC04	38472501	38473500	261	330	244	451	692	1973	1197	2754	43.46	43.46	284	338	101	362	207	2139	592	2839	20.85	20.85	2.08	hyper-methylated	0	0	+	promoter	Distal	LCP	Bol025391	PP2C5,ATHPP2C5	phosphatase 2C5,phosphatase 2C5	GO:0006470(protein dephosphorylation),GO:0004722(protein serine/threonine phosphatase activity)	NA
chrC04	38562001	38563000	262	302	70	216	39	293	371	811	45.75	45.75	140	232	16	197	27	586	183	1015	18.03	18.03	2.54	hyper-methylated	0	0	-	exon	last exon	NA	Bol025401	PGPS1,PGS1,PGP1	phosphatidylglycerolphosphate synthase 1,phosphatidylglycerolphosphate synthase 1,phosphatidylglycerolphosphate synthase 1	GO:0008654(phospholipid biosynthetic process),GO:0016020(membrane),GO:0016780(phosphotransferase activity, for other substituted phosphate groups)	ko00564(Glycerophospholipid metabolism)
chrC04	38562001	38563000	262	302	70	216	39	293	371	811	45.75	45.75	140	232	16	197	27	586	183	1015	18.03	18.03	2.54	hyper-methylated	0	0	-	intron	last intron	NA	Bol025401	PGPS1,PGS1,PGP1	phosphatidylglycerolphosphate synthase 1,phosphatidylglycerolphosphate synthase 1,phosphatidylglycerolphosphate synthase 1	GO:0008654(phospholipid biosynthetic process),GO:0016020(membrane),GO:0016780(phosphotransferase activity, for other substituted phosphate groups)	ko00564(Glycerophospholipid metabolism)
chrC04	38562001	38563000	262	302	70	216	39	293	371	811	45.75	45.75	140	232	16	197	27	586	183	1015	18.03	18.03	2.54	hyper-methylated	0	0	-	exon	internal exon	NA	Bol025401	PGPS1,PGS1,PGP1	phosphatidylglycerolphosphate synthase 1,phosphatidylglycerolphosphate synthase 1,phosphatidylglycerolphosphate synthase 1	GO:0008654(phospholipid biosynthetic process),GO:0016020(membrane),GO:0016780(phosphotransferase activity, for other substituted phosphate groups)	ko00564(Glycerophospholipid metabolism)
chrC04	38562001	38563000	262	302	70	216	39	293	371	811	45.75	45.75	140	232	16	197	27	586	183	1015	18.03	18.03	2.54	hyper-methylated	0	0	-	intron	internal intron	NA	Bol025401	PGPS1,PGS1,PGP1	phosphatidylglycerolphosphate synthase 1,phosphatidylglycerolphosphate synthase 1,phosphatidylglycerolphosphate synthase 1	GO:0008654(phospholipid biosynthetic process),GO:0016020(membrane),GO:0016780(phosphotransferase activity, for other substituted phosphate groups)	ko00564(Glycerophospholipid metabolism)
chrC04	38562001	38563000	262	302	70	216	39	293	371	811	45.75	45.75	140	232	16	197	27	586	183	1015	18.03	18.03	2.54	hyper-methylated	0	0	+	promoter	Distal	LCP	Bol025402	.	Ypt/Rab-GAP domain of gyp1p superfamily protein	NA	NA
chrC04	38562001	38563000	262	302	70	216	39	293	371	811	45.75	45.75	140	232	16	197	27	586	183	1015	18.03	18.03	2.54	hyper-methylated	0	0	-	intron	first intron	NA	Bol025401	PGPS1,PGS1,PGP1	phosphatidylglycerolphosphate synthase 1,phosphatidylglycerolphosphate synthase 1,phosphatidylglycerolphosphate synthase 1	GO:0008654(phospholipid biosynthetic process),GO:0016020(membrane),GO:0016780(phosphotransferase activity, for other substituted phosphate groups)	ko00564(Glycerophospholipid metabolism)
chrC04	38753501	38754500	43	43	2	20	10	95	55	158	34.81	34.81	20	25	3	34	9	126	32	185	17.3	17.3	2.01	hyper-methylated	0	0	+	promoter	Distal	LCP	Bol025423	PAB6	poly(A) binding protein 6	GO:0003676(nucleic acid binding)	ko03018(RNA degradation)
chrC04	39743501	39744500	106	129	15	80	36	251	157	460	34.13	34.13	120	139	4	115	7	528	131	782	16.75	16.75	2.04	hyper-methylated	0	0	+	exon	last exon	NA	Bol021602	ATINT1,INT1	inositol transporter 1,inositol transporter 1	GO:0016021(integral component of membrane),GO:0022857(transmembrane transporter activity),GO:0055085(transmembrane transport)	NA
chrC04	40654001	40655000	591	733	123	526	61	1007	775	2266	34.2	34.2	256	478	33	318	9	1157	298	1953	15.26	15.26	2.24	hyper-methylated	0	0	+	promoter	Distal	HCP	Bol021789	DAG2	Dof-type zinc finger DNA-binding family protein	GO:0003677(DNA binding),GO:0006355(regulation of transcription, DNA-templated)	NA
chrC04	40654001	40655000	591	733	123	526	61	1007	775	2266	34.2	34.2	256	478	33	318	9	1157	298	1953	15.26	15.26	2.24	hyper-methylated	0	0	-	promoter	Distal	LCP	Bol021788	.	Pyridoxamine 5\'-phosphate oxidase family protein	GO:0004733(pyridoxamine-phosphate oxidase activity),GO:0055114(oxidation-reduction process),GO:0010181(FMN binding),GO:0008615(pyridoxine biosynthetic process)	NA
chrC05	169001	170000	43	74	16	77	55	560	114	711	16.03	16.03	68	90	25	64	69	305	162	459	35.29	35.29	0.45	hypo-methylated	0	0	+	downstream	NA	NA	Bol040691	.	Heavy metal transport/detoxification superfamily protein	GO:0030001(metal ion transport),GO:0046872(metal ion binding)	NA
chrC05	169001	170000	43	74	16	77	55	560	114	711	16.03	16.03	68	90	25	64	69	305	162	459	35.29	35.29	0.45	hypo-methylated	0	0	-	downstream	NA	NA	Bol040692	AT-ACC2,ACS2	1-amino-cyclopropane-1-carboxylate synthase 2,1-amino-cyclopropane-1-carboxylate synthase 2	GO:0009058(biosynthetic process),GO:0030170(pyridoxal phosphate binding)	ko00270(Cysteine and methionine metabolism)
chrC05	1928501	1929500	21	123	4	165	204	860	229	1148	19.95	19.95	23	101	6	73	638	1478	667	1652	40.38	40.38	0.49	hypo-methylated	0	0	+	exon	internal exon	NA	Bol041013	BT3	BTB and TAZ domain protein 3	GO:0003712(transcription cofactor activity),GO:0004402(histone acetyltransferase activity),GO:0005515(protein binding),GO:0005634(nucleus),GO:0008270(zinc ion binding),GO:0006355(regulation of transcription, DNA-templated)	NA
chrC05	1928501	1929500	21	123	4	165	204	860	229	1148	19.95	19.95	23	101	6	73	638	1478	667	1652	40.38	40.38	0.49	hypo-methylated	0	0	+	intron	last intron	NA	Bol041013	BT3	BTB and TAZ domain protein 3	GO:0003712(transcription cofactor activity),GO:0004402(histone acetyltransferase activity),GO:0005515(protein binding),GO:0005634(nucleus),GO:0008270(zinc ion binding),GO:0006355(regulation of transcription, DNA-templated)	NA
chrC05	1928501	1929500	21	123	4	165	204	860	229	1148	19.95	19.95	23	101	6	73	638	1478	667	1652	40.38	40.38	0.49	hypo-methylated	0	0	+	exon	last exon	NA	Bol041013	BT3	BTB and TAZ domain protein 3	GO:0003712(transcription cofactor activity),GO:0004402(histone acetyltransferase activity),GO:0005515(protein binding),GO:0005634(nucleus),GO:0008270(zinc ion binding),GO:0006355(regulation of transcription, DNA-templated)	NA
chrC05	1928501	1929500	21	123	4	165	204	860	229	1148	19.95	19.95	23	101	6	73	638	1478	667	1652	40.38	40.38	0.49	hypo-methylated	0	0	+	downstream	NA	NA	Bol041013	BT3	BTB and TAZ domain protein 3	GO:0003712(transcription cofactor activity),GO:0004402(histone acetyltransferase activity),GO:0005515(protein binding),GO:0005634(nucleus),GO:0008270(zinc ion binding),GO:0006355(regulation of transcription, DNA-templated)	NA
chrC05	2752001	2753000	142	221	92	346	192	1421	426	1988	21.43	21.43	144	197	135	265	415	1153	694	1615	42.97	42.97	0.5	hypo-methylated	0	0	+	exon	internal exon	NA	Bol041160	ATECA1,ECA1,ACA3	ER-type Ca2+-ATPase 1,ER-type Ca2+-ATPase 1,ER-type Ca2+-ATPase 1	NA	NA
chrC05	2752001	2753000	142	221	92	346	192	1421	426	1988	21.43	21.43	144	197	135	265	415	1153	694	1615	42.97	42.97	0.5	hypo-methylated	0	0	+	intron	internal intron	NA	Bol041160	ATECA1,ECA1,ACA3	ER-type Ca2+-ATPase 1,ER-type Ca2+-ATPase 1,ER-type Ca2+-ATPase 1	NA	NA
chrC05	3737501	3738500	354	393	81	158	54	660	489	1211	40.38	40.38	405	585	44	300	53	1847	502	2732	18.37	18.37	2.2	hyper-methylated	0	0	+	exon	last exon	NA	Bol010423	.	Plant protein of unknown function (DUF863)	NA	NA
chrC05	3737501	3738500	354	393	81	158	54	660	489	1211	40.38	40.38	405	585	44	300	53	1847	502	2732	18.37	18.37	2.2	hyper-methylated	0	0	+	downstream	NA	NA	Bol010423	.	Plant protein of unknown function (DUF863)	NA	NA
chrC05	5672501	5673500	189	243	121	264	256	769	566	1276	44.36	44.36	84	194	46	316	125	976	255	1486	17.16	17.16	2.59	hyper-methylated	0	0	-	promoter	Distal	ICP	Bol038104	IAA34	indole-3-acetic acid inducible 34	GO:0005634(nucleus),GO:0006355(regulation of transcription, DNA-templated)	ko04075(Plant hormone signal transduction)
chrC05	5748501	5749500	142	206	109	193	42	367	293	766	38.25	38.25	157	305	71	299	24	783	252	1387	18.17	18.17	2.11	hyper-methylated	0	0	-	promoter	Proximal	LCP	Bol038118	PDR7,ATPDR7	pleiotropic drug resistance 7,pleiotropic drug resistance 7	GO:0016887(ATPase activity),GO:0016020(membrane),GO:0005524(ATP binding)	NA
chrC05	5748501	5749500	142	206	109	193	42	367	293	766	38.25	38.25	157	305	71	299	24	783	252	1387	18.17	18.17	2.11	hyper-methylated	0	0	-	exon	first exon	NA	Bol038118	PDR7,ATPDR7	pleiotropic drug resistance 7,pleiotropic drug resistance 7	GO:0016887(ATPase activity),GO:0016020(membrane),GO:0005524(ATP binding)	NA
chrC05	5748501	5749500	142	206	109	193	42	367	293	766	38.25	38.25	157	305	71	299	24	783	252	1387	18.17	18.17	2.11	hyper-methylated	0	0	-	promoter	Intermediate	LCP	Bol038118	PDR7,ATPDR7	pleiotropic drug resistance 7,pleiotropic drug resistance 7	GO:0016887(ATPase activity),GO:0016020(membrane),GO:0005524(ATP binding)	NA
chrC05	6679501	6680500	115	226	0	116	181	1628	296	1970	15.03	15.03	224	360	0	65	549	2115	773	2540	30.43	30.43	0.49	hypo-methylated	0	0	+	promoter	Intermediate	LCP	Bol038250	HCF173	high chlorophyll fluorescence phenotype 173	NA	NA
chrC05	6679501	6680500	115	226	0	116	181	1628	296	1970	15.03	15.03	224	360	0	65	549	2115	773	2540	30.43	30.43	0.49	hypo-methylated	0	0	+	promoter	Distal	LCP	Bol038250	HCF173	high chlorophyll fluorescence phenotype 173	NA	NA
chrC05	6679501	6680500	115	226	0	116	181	1628	296	1970	15.03	15.03	224	360	0	65	549	2115	773	2540	30.43	30.43	0.49	hypo-methylated	0	0	+	downstream	NA	NA	Bol038249	HAC12	histone acetyltransferase of the CBP family 12	GO:0003712(transcription cofactor activity),GO:0004402(histone acetyltransferase activity),GO:0016573(histone acetylation),GO:0005515(protein binding),GO:0005634(nucleus),GO:0008270(zinc ion binding),GO:0006355(regulation of transcription, DNA-templated)	ko04720(Long-term potentiation)
chrC05	9573001	9574000	324	389	180	519	206	1045	710	1953	36.35	36.35	225	369	91	620	123	1584	439	2573	17.06	17.06	2.13	hyper-methylated	0	0	+	promoter	Proximal	LCP	Bol022192	.	Galactosyltransferase family protein	GO:0006486(protein glycosylation),GO:0008378(galactosyltransferase activity),GO:0016020(membrane)	NA
chrC05	9573001	9574000	324	389	180	519	206	1045	710	1953	36.35	36.35	225	369	91	620	123	1584	439	2573	17.06	17.06	2.13	hyper-methylated	0	0	+	promoter	Intermediate	LCP	Bol022192	.	Galactosyltransferase family protein	GO:0006486(protein glycosylation),GO:0008378(galactosyltransferase activity),GO:0016020(membrane)	NA
chrC05	9573001	9574000	324	389	180	519	206	1045	710	1953	36.35	36.35	225	369	91	620	123	1584	439	2573	17.06	17.06	2.13	hyper-methylated	0	0	+	exon	first exon	NA	Bol022192	.	Galactosyltransferase family protein	GO:0006486(protein glycosylation),GO:0008378(galactosyltransferase activity),GO:0016020(membrane)	NA
chrC05	9573001	9574000	324	389	180	519	206	1045	710	1953	36.35	36.35	225	369	91	620	123	1584	439	2573	17.06	17.06	2.13	hyper-methylated	0	0	+	intron	first intron	NA	Bol022192	.	Galactosyltransferase family protein	GO:0006486(protein glycosylation),GO:0008378(galactosyltransferase activity),GO:0016020(membrane)	NA
chrC05	10036001	10037000	81	135	30	92	26	542	137	769	17.82	17.82	14	18	6	14	18	60	38	92	41.3	41.3	0.43	hypo-methylated	0	0	-	downstream	NA	NA	Bol022216	.	Late embryogenesis abundant protein, group 1 protein	GO:0009790(embryo development)	NA
chrC05	10742501	10743500	73	90	32	106	64	848	169	1044	16.19	16.19	95	114	74	168	262	935	431	1217	35.41	35.41	0.46	hypo-methylated	0	0	+	promoter	Distal	HCP	Bol022266	.	membrane protein, putative	NA	NA
chrC05	12310501	12311500	237	295	46	200	25	264	308	759	40.58	40.58	202	454	34	319	8	850	244	1623	15.03	15.03	2.7	hyper-methylated	0	0	-	promoter	Proximal	LCP	Bol020865	.	Leucine-rich repeat (LRR) family protein	GO:0005515(protein binding)	NA
chrC05	12310501	12311500	237	295	46	200	25	264	308	759	40.58	40.58	202	454	34	319	8	850	244	1623	15.03	15.03	2.7	hyper-methylated	0	0	-	exon	first exon	NA	Bol020865	.	Leucine-rich repeat (LRR) family protein	GO:0005515(protein binding)	NA
chrC05	12310501	12311500	237	295	46	200	25	264	308	759	40.58	40.58	202	454	34	319	8	850	244	1623	15.03	15.03	2.7	hyper-methylated	0	0	-	promoter	Intermediate	LCP	Bol020865	.	Leucine-rich repeat (LRR) family protein	GO:0005515(protein binding)	NA
chrC05	12310501	12311500	237	295	46	200	25	264	308	759	40.58	40.58	202	454	34	319	8	850	244	1623	15.03	15.03	2.7	hyper-methylated	0	0	-	downstream	NA	NA	Bol020865	.	Leucine-rich repeat (LRR) family protein	GO:0005515(protein binding)	NA
chrC05	15381001	15382000	37	42	37	48	8	84	82	174	47.13	47.13	78	84	30	112	12	347	120	543	22.1	22.1	2.13	hyper-methylated	0	0	+	promoter	Distal	HCP	Bol026903	.	F-box family protein	NA	NA
chrC05	15381001	15382000	37	42	37	48	8	84	82	174	47.13	47.13	78	84	30	112	12	347	120	543	22.1	22.1	2.13	hyper-methylated	0	0	+	promoter	Intermediate	HCP	Bol026903	.	F-box family protein	NA	NA
chrC05	15991501	15992500	15	16	15	27	3	48	33	91	36.26	36.26	26	29	27	68	8	264	61	361	16.9	16.9	2.15	hyper-methylated	0	0	-	promoter	Distal	LCP	Bol026969	.	Nucleotide-diphospho-sugar transferases superfamily protein	NA	ko00510(N-Glycan biosynthesis)
chrC05	16119501	16120500	26	138	11	97	195	845	232	1080	21.48	21.48	38	66	12	65	358	792	408	923	44.2	44.2	0.49	hypo-methylated	0	0	-	promoter	Proximal	LCP	Bol026979	.	DNA-binding bromodomain-containing protein	GO:0005515(protein binding)	NA
chrC05	16119501	16120500	26	138	11	97	195	845	232	1080	21.48	21.48	38	66	12	65	358	792	408	923	44.2	44.2	0.49	hypo-methylated	0	0	-	promoter	Intermediate	LCP	Bol026979	.	DNA-binding bromodomain-containing protein	GO:0005515(protein binding)	NA
chrC05	16305501	16306500	69	310	35	396	230	1410	334	2116	15.78	15.78	117	242	77	312	512	1439	706	1993	35.42	35.42	0.45	hypo-methylated	0	0	-	promoter	Proximal	HCP	Bol026998	.	HSP20-like chaperones superfamily protein	NA	NA
chrC05	16305501	16306500	69	310	35	396	230	1410	334	2116	15.78	15.78	117	242	77	312	512	1439	706	1993	35.42	35.42	0.45	hypo-methylated	0	0	-	promoter	Intermediate	HCP	Bol026997	.	HSP20-like chaperones superfamily protein	NA	NA
chrC05	16305501	16306500	69	310	35	396	230	1410	334	2116	15.78	15.78	117	242	77	312	512	1439	706	1993	35.42	35.42	0.45	hypo-methylated	0	0	-	exon	first exon	NA	Bol026998	.	HSP20-like chaperones superfamily protein	NA	NA
chrC05	16305501	16306500	69	310	35	396	230	1410	334	2116	15.78	15.78	117	242	77	312	512	1439	706	1993	35.42	35.42	0.45	hypo-methylated	0	0	-	downstream	NA	NA	Bol026998	.	HSP20-like chaperones superfamily protein	NA	NA
chrC05	16305501	16306500	69	310	35	396	230	1410	334	2116	15.78	15.78	117	242	77	312	512	1439	706	1993	35.42	35.42	0.45	hypo-methylated	0	0	-	promoter	Intermediate	HCP	Bol026998	.	HSP20-like chaperones superfamily protein	NA	NA
chrC05	16305501	16306500	69	310	35	396	230	1410	334	2116	15.78	15.78	117	242	77	312	512	1439	706	1993	35.42	35.42	0.45	hypo-methylated	0	0	-	promoter	Distal	HCP	Bol026997	.	HSP20-like chaperones superfamily protein	NA	NA
chrC05	18877501	18878500	61	67	13	36	10	305	84	408	20.59	20.59	130	154	45	97	300	898	475	1149	41.34	41.34	0.5	hypo-methylated	0	0	+	downstream	NA	NA	Bol012024	RPB5A,NRPB5,ATRPABC24.3,NRPD5	Eukaryotic rpb5 RNA polymerase subunit family protein,Eukaryotic rpb5 RNA polymerase subunit family protein,Eukaryotic rpb5 RNA polymerase subunit family protein,Eukaryotic rpb5 RNA polymerase subunit family protein	GO:0003899(DNA-directed RNA polymerase activity),GO:0006351(transcription, DNA-templated),GO:0005634(nucleus),GO:0003677(DNA binding)	ko04623(Cytosolic DNA-sensing pathway)
chrC05	18877501	18878500	61	67	13	36	10	305	84	408	20.59	20.59	130	154	45	97	300	898	475	1149	41.34	41.34	0.5	hypo-methylated	0	0	-	downstream	NA	NA	Bol012025	PMH1,ATRH9	putative mitochondrial RNA helicase 1,putative mitochondrial RNA helicase 1	GO:0003676(nucleic acid binding),GO:0005524(ATP binding)	NA
chrC05	19168501	19169500	33	82	2	30	36	299	71	411	17.27	17.27	19	30	5	5	37	106	61	141	43.26	43.26	0.4	hypo-methylated	0	0	+	promoter	Intermediate	LCP	Bol038325	PEX22	peroxin 22	NA	NA
chrC05	19168501	19169500	33	82	2	30	36	299	71	411	17.27	17.27	19	30	5	5	37	106	61	141	43.26	43.26	0.4	hypo-methylated	0	0	+	downstream	NA	NA	Bol038324	CYCP2;1	cyclin p2;1	NA	NA
chrC05	19168501	19169500	33	82	2	30	36	299	71	411	17.27	17.27	19	30	5	5	37	106	61	141	43.26	43.26	0.4	hypo-methylated	0	0	+	promoter	Proximal	LCP	Bol038325	PEX22	peroxin 22	NA	NA
chrC05	19804001	19805000	83	329	48	248	135	1130	266	1707	15.58	15.58	193	344	124	331	341	1032	658	1707	38.55	38.55	0.4	hypo-methylated	0	0	-	promoter	Proximal	ICP	Bol038374	DOF2,ADOF2	DOF zinc finger protein 2,DOF zinc finger protein 2	GO:0003677(DNA binding),GO:0006355(regulation of transcription, DNA-templated)	NA
chrC05	19804001	19805000	83	329	48	248	135	1130	266	1707	15.58	15.58	193	344	124	331	341	1032	658	1707	38.55	38.55	0.4	hypo-methylated	0	0	-	exon	first exon	NA	Bol038374	DOF2,ADOF2	DOF zinc finger protein 2,DOF zinc finger protein 2	GO:0003677(DNA binding),GO:0006355(regulation of transcription, DNA-templated)	NA
chrC05	20005501	20006500	671	798	8	63	66	699	745	1560	47.76	47.76	194	449	7	162	44	738	245	1349	18.16	18.16	2.63	hyper-methylated	0	0	+	promoter	Proximal	LCP	Bol038387	4CL5	4-coumarate:CoA ligase 5	GO:0003824(catalytic activity),GO:0008152(metabolic process)	ko00940(Phenylpropanoid biosynthesis)
chrC05	20005501	20006500	671	798	8	63	66	699	745	1560	47.76	47.76	194	449	7	162	44	738	245	1349	18.16	18.16	2.63	hyper-methylated	0	0	+	exon	first exon	NA	Bol038387	4CL5	4-coumarate:CoA ligase 5	GO:0003824(catalytic activity),GO:0008152(metabolic process)	ko00940(Phenylpropanoid biosynthesis)
chrC05	21260501	21261500	5	164	14	130	216	1086	235	1380	17.03	17.03	21	148	46	125	469	1233	536	1506	35.59	35.59	0.48	hypo-methylated	0	0	+	promoter	Distal	HCP	Bol038455	CYCA3;1	Cyclin A3;1	NA	NA
chrC05	21260501	21261500	5	164	14	130	216	1086	235	1380	17.03	17.03	21	148	46	125	469	1233	536	1506	35.59	35.59	0.48	hypo-methylated	0	0	+	promoter	Intermediate	HCP	Bol038455	CYCA3;1	Cyclin A3;1	NA	NA
chrC05	21261001	21262000	38	155	18	114	191	1337	247	1606	15.38	15.38	87	264	71	153	577	1829	735	2246	32.72	32.72	0.47	hypo-methylated	0	0	+	promoter	Intermediate	HCP	Bol038455	CYCA3;1	Cyclin A3;1	NA	NA
chrC05	21261001	21262000	38	155	18	114	191	1337	247	1606	15.38	15.38	87	264	71	153	577	1829	735	2246	32.72	32.72	0.47	hypo-methylated	0	0	+	promoter	Distal	HCP	Bol038455	CYCA3;1	Cyclin A3;1	NA	NA
chrC05	22494001	22495000	240	243	56	141	235	2555	531	2939	18.07	18.07	179	185	59	93	599	1957	837	2235	37.45	37.45	0.48	hypo-methylated	0	0	+	promoter	Distal	HCP	Bol018172	ATSERAT2;1,SAT1,SERAT2;1,SAT5	serine acetyltransferase 2;1,serine acetyltransferase 2;1,serine acetyltransferase 2;1,serine acetyltransferase 2;1	GO:0005737(cytoplasm),GO:0006535(cysteine biosynthetic process from serine)	NA
chrC05	22494001	22495000	240	243	56	141	235	2555	531	2939	18.07	18.07	179	185	59	93	599	1957	837	2235	37.45	37.45	0.48	hypo-methylated	0	0	+	promoter	Intermediate	HCP	Bol018172	ATSERAT2;1,SAT1,SERAT2;1,SAT5	serine acetyltransferase 2;1,serine acetyltransferase 2;1,serine acetyltransferase 2;1,serine acetyltransferase 2;1	GO:0005737(cytoplasm),GO:0006535(cysteine biosynthetic process from serine)	NA
chrC05	24815501	24816500	183	309	29	250	9	904	221	1463	15.11	15.11	585	683	94	413	39	937	718	2033	35.32	35.32	0.43	hypo-methylated	0	0	-	promoter	Distal	LCP	Bol013829	TIFY6B,JAZ3,JAI3	jasmonate-zim-domain protein 3,jasmonate-zim-domain protein 3,jasmonate-zim-domain protein 3	NA	ko04075(Plant hormone signal transduction)
chrC05	25340501	25341500	34	283	13	174	318	1078	365	1535	23.78	23.78	54	178	40	112	729	1323	823	1613	51.02	51.02	0.47	hypo-methylated	0	0	-	promoter	Proximal	HCP	Bol036676	.	WAPL (Wings apart-like protein regulation of heterochromatin) protein	NA	NA
chrC05	25340501	25341500	34	283	13	174	318	1078	365	1535	23.78	23.78	54	178	40	112	729	1323	823	1613	51.02	51.02	0.47	hypo-methylated	0	0	-	exon	first exon	NA	Bol036676	.	WAPL (Wings apart-like protein regulation of heterochromatin) protein	NA	NA
chrC05	25340501	25341500	34	283	13	174	318	1078	365	1535	23.78	23.78	54	178	40	112	729	1323	823	1613	51.02	51.02	0.47	hypo-methylated	0	0	-	promoter	Intermediate	HCP	Bol036676	.	WAPL (Wings apart-like protein regulation of heterochromatin) protein	NA	NA
chrC05	25736501	25737500	3	3	0	0	35	221	38	224	16.96	16.96	46	60	7	17	245	715	298	792	37.63	37.63	0.45	hypo-methylated	0	0	+	promoter	Distal	LCP	Bol036741	GST30B,ATGSTU17,GST30,ERD9	Glutathione S-transferase family protein,Glutathione S-transferase family protein,Glutathione S-transferase family protein,Glutathione S-transferase family protein	GO:0005515(protein binding)	ko00982(Drug metabolism - cytochrome P450)
chrC05	26746001	26747000	66	73	53	82	16	252	135	407	33.17	33.17	97	138	27	171	26	682	150	991	15.14	15.14	2.19	hyper-methylated	0	0	+	promoter	Distal	HCP	Bol036882	.	Plant invertase/pectin methylesterase inhibitor superfamily protein	GO:0004857(enzyme inhibitor activity)	NA
chrC05	26746001	26747000	66	73	53	82	16	252	135	407	33.17	33.17	97	138	27	171	26	682	150	991	15.14	15.14	2.19	hyper-methylated	0	0	+	downstream	NA	NA	Bol036880	RFC3	Translation elongation factor EF1B/ribosomal protein S6 family protein	NA	NA
chrC05	30270501	30271500	50	51	30	71	181	920	261	1042	25.05	25.05	90	99	73	157	460	987	623	1243	50.12	50.12	0.5	hypo-methylated	0	0	+	downstream	NA	NA	Bol010316	FLR1,FLOR1	Leucine-rich repeat (LRR) family protein,Leucine-rich repeat (LRR) family protein	NA	NA
chrC05	31127501	31128500	126	343	29	169	47	762	202	1274	15.86	15.86	185	305	96	180	146	709	427	1194	35.76	35.76	0.44	hypo-methylated	0	0	-	promoter	Proximal	LCP	Bol009286	MTO3,SAMS3,MAT4	S-adenosylmethionine synthetase family protein,S-adenosylmethionine synthetase family protein,S-adenosylmethionine synthetase family protein	GO:0006556(S-adenosylmethionine biosynthetic process),GO:0004478(methionine adenosyltransferase activity),GO:0005524(ATP binding)	ko00270(Cysteine and methionine metabolism)
chrC05	31127501	31128500	126	343	29	169	47	762	202	1274	15.86	15.86	185	305	96	180	146	709	427	1194	35.76	35.76	0.44	hypo-methylated	0	0	-	exon	first exon	NA	Bol009286	MTO3,SAMS3,MAT4	S-adenosylmethionine synthetase family protein,S-adenosylmethionine synthetase family protein,S-adenosylmethionine synthetase family protein	GO:0006556(S-adenosylmethionine biosynthetic process),GO:0004478(methionine adenosyltransferase activity),GO:0005524(ATP binding)	ko00270(Cysteine and methionine metabolism)
chrC05	31127501	31128500	126	343	29	169	47	762	202	1274	15.86	15.86	185	305	96	180	146	709	427	1194	35.76	35.76	0.44	hypo-methylated	0	0	-	downstream	NA	NA	Bol009286	MTO3,SAMS3,MAT4	S-adenosylmethionine synthetase family protein,S-adenosylmethionine synthetase family protein,S-adenosylmethionine synthetase family protein	GO:0006556(S-adenosylmethionine biosynthetic process),GO:0004478(methionine adenosyltransferase activity),GO:0005524(ATP binding)	ko00270(Cysteine and methionine metabolism)
chrC05	31127501	31128500	126	343	29	169	47	762	202	1274	15.86	15.86	185	305	96	180	146	709	427	1194	35.76	35.76	0.44	hypo-methylated	0	0	-	promoter	Intermediate	LCP	Bol009286	MTO3,SAMS3,MAT4	S-adenosylmethionine synthetase family protein,S-adenosylmethionine synthetase family protein,S-adenosylmethionine synthetase family protein	GO:0006556(S-adenosylmethionine biosynthetic process),GO:0004478(methionine adenosyltransferase activity),GO:0005524(ATP binding)	ko00270(Cysteine and methionine metabolism)
chrC05	31851001	31852000	31	34	6	15	66	350	103	399	25.81	25.81	6	6	1	1	72	137	79	144	54.86	54.86	0.47	hypo-methylated	0	0	+	promoter	Distal	HCP	Bol005859	ATSUN2,SUN2	SAD1/UNC-84 domain protein 2,SAD1/UNC-84 domain protein 2	NA	NA
chrC05	31851001	31852000	31	34	6	15	66	350	103	399	25.81	25.81	6	6	1	1	72	137	79	144	54.86	54.86	0.47	hypo-methylated	0	0	+	promoter	Intermediate	HCP	Bol005859	ATSUN2,SUN2	SAD1/UNC-84 domain protein 2,SAD1/UNC-84 domain protein 2	NA	NA
chrC05	32313501	32314500	32	36	3	28	33	265	68	329	20.67	20.67	28	30	8	16	57	159	93	205	45.37	45.37	0.46	hypo-methylated	0	0	+	promoter	Intermediate	LCP	Bol007652	.	GPI transamidase component PIG-S-related	GO:0042765(GPI-anchor transamidase complex),GO:0016255(attachment of GPI anchor to protein)	ko00563(Glycosylphosphatidylinositol(GPI)-anchor biosynthesis)
chrC05	32313501	32314500	32	36	3	28	33	265	68	329	20.67	20.67	28	30	8	16	57	159	93	205	45.37	45.37	0.46	hypo-methylated	0	0	+	promoter	Distal	LCP	Bol007652	.	GPI transamidase component PIG-S-related	GO:0042765(GPI-anchor transamidase complex),GO:0016255(attachment of GPI anchor to protein)	ko00563(Glycosylphosphatidylinositol(GPI)-anchor biosynthesis)
chrC05	32534501	32535500	23	25	1	6	33	140	57	171	33.33	33.33	68	84	0	15	12	408	80	507	15.78	15.78	2.11	hyper-methylated	0	0	-	promoter	Distal	ICP	Bol007627	.	Plant invertase/pectin methylesterase inhibitor superfamily	GO:0005618(cell wall),GO:0004857(enzyme inhibitor activity)	ko00500(Starch and sucrose metabolism)
chrC05	32534501	32535500	23	25	1	6	33	140	57	171	33.33	33.33	68	84	0	15	12	408	80	507	15.78	15.78	2.11	hyper-methylated	0	0	-	downstream	NA	NA	Bol007626	IBR3	acyl-CoA dehydrogenase-related	GO:0016627(oxidoreductase activity, acting on the CH-CH group of donors),GO:0050660(flavin adenine dinucleotide binding),GO:0003995(acyl-CoA dehydrogenase activity),GO:0055114(oxidation-reduction process),GO:0008152(metabolic process)	ko03320(PPAR signaling pathway)
chrC06	123001	124000	252	328	12	61	4	162	268	551	48.64	48.64	185	261	20	119	6	710	211	1090	19.36	19.36	2.51	hyper-methylated	0	0	-	promoter	Proximal	LCP	Bol038564	J8	Chaperone DnaJ-domain superfamily protein	NA	NA
chrC06	123001	124000	252	328	12	61	4	162	268	551	48.64	48.64	185	261	20	119	6	710	211	1090	19.36	19.36	2.51	hyper-methylated	0	0	-	promoter	Intermediate	LCP	Bol038564	J8	Chaperone DnaJ-domain superfamily protein	NA	NA
chrC06	123001	124000	252	328	12	61	4	162	268	551	48.64	48.64	185	261	20	119	6	710	211	1090	19.36	19.36	2.51	hyper-methylated	0	0	-	downstream	NA	NA	Bol038563	.	MIF4G domain-containing protein / MA3 domain-containing protein	NA	NA
chrC06	1090501	1091500	74	108	50	81	391	1046	515	1235	41.7	41.7	22	99	11	94	106	679	139	872	15.94	15.94	2.62	hyper-methylated	0	0	-	promoter	Proximal	HCP	Bol027541	.	Pathogenesis-related thaumatin superfamily protein	NA	NA
chrC06	1090501	1091500	74	108	50	81	391	1046	515	1235	41.7	41.7	22	99	11	94	106	679	139	872	15.94	15.94	2.62	hyper-methylated	0	0	-	promoter	Intermediate	HCP	Bol027541	.	Pathogenesis-related thaumatin superfamily protein	NA	NA
chrC06	1090501	1091500	74	108	50	81	391	1046	515	1235	41.7	41.7	22	99	11	94	106	679	139	872	15.94	15.94	2.62	hyper-methylated	0	0	-	exon	first exon	NA	Bol027541	.	Pathogenesis-related thaumatin superfamily protein	NA	NA
chrC06	1748501	1749500	82	167	30	187	38	566	150	920	16.3	16.3	267	344	107	260	169	740	543	1344	40.4	40.4	0.4	hypo-methylated	0	0	+	promoter	Distal	HCP	Bol027646	CYCB2;4	CYCLIN B2;4	NA	NA
chrC06	1748501	1749500	82	167	30	187	38	566	150	920	16.3	16.3	267	344	107	260	169	740	543	1344	40.4	40.4	0.4	hypo-methylated	0	0	-	promoter	Distal	LCP	Bol027645	FRS4	FAR1-related sequence 4	NA	NA
chrC06	2294001	2295000	51	63	47	110	158	364	256	537	47.67	47.67	26	41	10	76	26	216	62	333	18.62	18.62	2.56	hyper-methylated	0	0	-	exon	first exon	NA	Bol027729	AtPEPR2,PEPR2	PEP1 receptor 2,PEP1 receptor 2	GO:0004672(protein kinase activity),GO:0006468(protein phosphorylation),GO:0005515(protein binding),GO:0005524(ATP binding)	NA
chrC06	2294001	2295000	51	63	47	110	158	364	256	537	47.67	47.67	26	41	10	76	26	216	62	333	18.62	18.62	2.56	hyper-methylated	0	0	-	promoter	Proximal	ICP	Bol027729	AtPEPR2,PEPR2	PEP1 receptor 2,PEP1 receptor 2	GO:0004672(protein kinase activity),GO:0006468(protein phosphorylation),GO:0005515(protein binding),GO:0005524(ATP binding)	NA
chrC06	2766501	2767500	8	28	5	19	18	74	31	121	25.62	25.62	76	91	52	69	172	274	300	434	69.12	69.12	0.37	hypo-methylated	0	0	-	promoter	Proximal	HCP	Bol026111	VAR1,FTSH5	FtsH extracellular protease family,FtsH extracellular protease family	GO:0006508(proteolysis),GO:0005524(ATP binding),GO:0004222(metalloendopeptidase activity)	NA
chrC06	2766501	2767500	8	28	5	19	18	74	31	121	25.62	25.62	76	91	52	69	172	274	300	434	69.12	69.12	0.37	hypo-methylated	0	0	-	exon	first exon	NA	Bol026111	VAR1,FTSH5	FtsH extracellular protease family,FtsH extracellular protease family	GO:0006508(proteolysis),GO:0005524(ATP binding),GO:0004222(metalloendopeptidase activity)	NA
chrC06	2766501	2767500	8	28	5	19	18	74	31	121	25.62	25.62	76	91	52	69	172	274	300	434	69.12	69.12	0.37	hypo-methylated	0	0	-	downstream	NA	NA	Bol026112	.	Leucine-rich repeat protein kinase family protein	GO:0004672(protein kinase activity),GO:0005515(protein binding),GO:0006468(protein phosphorylation)	NA
chrC06	2766501	2767500	8	28	5	19	18	74	31	121	25.62	25.62	76	91	52	69	172	274	300	434	69.12	69.12	0.37	hypo-methylated	0	0	-	promoter	Intermediate	HCP	Bol026111	VAR1,FTSH5	FtsH extracellular protease family,FtsH extracellular protease family	GO:0006508(proteolysis),GO:0005524(ATP binding),GO:0004222(metalloendopeptidase activity)	NA
chrC06	2767001	2768000	66	102	13	46	34	444	113	592	19.09	19.09	153	170	53	82	189	511	395	763	51.77	51.77	0.37	hypo-methylated	0	0	-	promoter	Intermediate	HCP	Bol026111	VAR1,FTSH5	FtsH extracellular protease family,FtsH extracellular protease family	GO:0006508(proteolysis),GO:0005524(ATP binding),GO:0004222(metalloendopeptidase activity)	NA
chrC06	2767001	2768000	66	102	13	46	34	444	113	592	19.09	19.09	153	170	53	82	189	511	395	763	51.77	51.77	0.37	hypo-methylated	0	0	-	downstream	NA	NA	Bol026112	.	Leucine-rich repeat protein kinase family protein	GO:0004672(protein kinase activity),GO:0005515(protein binding),GO:0006468(protein phosphorylation)	NA
chrC06	2767001	2768000	66	102	13	46	34	444	113	592	19.09	19.09	153	170	53	82	189	511	395	763	51.77	51.77	0.37	hypo-methylated	0	0	-	promoter	Distal	HCP	Bol026111	VAR1,FTSH5	FtsH extracellular protease family,FtsH extracellular protease family	GO:0006508(proteolysis),GO:0005524(ATP binding),GO:0004222(metalloendopeptidase activity)	NA
chrC06	2767001	2768000	66	102	13	46	34	444	113	592	19.09	19.09	153	170	53	82	189	511	395	763	51.77	51.77	0.37	hypo-methylated	0	0	-	exon	last exon	NA	Bol026112	.	Leucine-rich repeat protein kinase family protein	GO:0004672(protein kinase activity),GO:0005515(protein binding),GO:0006468(protein phosphorylation)	NA
chrC06	3147501	3148500	338	409	126	321	127	611	591	1341	44.07	44.07	140	270	55	152	45	878	240	1300	18.46	18.46	2.39	hyper-methylated	0	0	+	promoter	Proximal	LCP	Bol026168	.	Protein of unknown function (DUF962)	NA	NA
chrC06	3147501	3148500	338	409	126	321	127	611	591	1341	44.07	44.07	140	270	55	152	45	878	240	1300	18.46	18.46	2.39	hyper-methylated	0	0	+	exon	first exon	NA	Bol026168	.	Protein of unknown function (DUF962)	NA	NA
chrC06	3147501	3148500	338	409	126	321	127	611	591	1341	44.07	44.07	140	270	55	152	45	878	240	1300	18.46	18.46	2.39	hyper-methylated	0	0	+	intron	first intron	NA	Bol026168	.	Protein of unknown function (DUF962)	NA	NA
chrC06	3216501	3217500	130	152	12	88	5	102	147	342	42.98	42.98	57	108	4	90	0	169	61	367	16.62	16.62	2.59	hyper-methylated	0	0	+	promoter	Intermediate	LCP	Bol026176	.	RING/U-box superfamily protein	NA	NA
chrC06	3216501	3217500	130	152	12	88	5	102	147	342	42.98	42.98	57	108	4	90	0	169	61	367	16.62	16.62	2.59	hyper-methylated	0	0	+	promoter	Distal	LCP	Bol026176	.	RING/U-box superfamily protein	NA	NA
chrC06	3216501	3217500	130	152	12	88	5	102	147	342	42.98	42.98	57	108	4	90	0	169	61	367	16.62	16.62	2.59	hyper-methylated	0	0	+	downstream	NA	NA	Bol026174	.	Polynucleotidyl transferase, ribonuclease H-like superfamily protein	NA	NA
chrC06	3216501	3217500	130	152	12	88	5	102	147	342	42.98	42.98	57	108	4	90	0	169	61	367	16.62	16.62	2.59	hyper-methylated	0	0	-	promoter	Proximal	LCP	Bol026175	XXT5	xyloglucan xylosyltransferase 5	GO:0016021(integral component of membrane),GO:0016757(transferase activity, transferring glycosyl groups)	NA
chrC06	3216501	3217500	130	152	12	88	5	102	147	342	42.98	42.98	57	108	4	90	0	169	61	367	16.62	16.62	2.59	hyper-methylated	0	0	-	exon	first exon	NA	Bol026175	XXT5	xyloglucan xylosyltransferase 5	GO:0016021(integral component of membrane),GO:0016757(transferase activity, transferring glycosyl groups)	NA
chrC06	3216501	3217500	130	152	12	88	5	102	147	342	42.98	42.98	57	108	4	90	0	169	61	367	16.62	16.62	2.59	hyper-methylated	0	0	-	downstream	NA	NA	Bol026175	XXT5	xyloglucan xylosyltransferase 5	GO:0016021(integral component of membrane),GO:0016757(transferase activity, transferring glycosyl groups)	NA
chrC06	3288001	3289000	14	20	12	20	70	207	96	247	38.87	38.87	0	24	1	25	30	122	31	171	18.13	18.13	2.14	hyper-methylated	0	0	-	downstream	NA	NA	Bol026194	.	Rhomboid-related intramembrane serine protease family protein	GO:0006508(proteolysis),GO:0016021(integral component of membrane),GO:0004252(serine-type endopeptidase activity)	NA
chrC06	3288501	3289500	14	17	12	17	70	196	96	230	41.74	41.74	0	24	1	17	31	167	32	208	15.38	15.38	2.71	hyper-methylated	0	0	-	downstream	NA	NA	Bol026194	.	Rhomboid-related intramembrane serine protease family protein	GO:0006508(proteolysis),GO:0016021(integral component of membrane),GO:0004252(serine-type endopeptidase activity)	NA
chrC06	3288501	3289500	14	17	12	17	70	196	96	230	41.74	41.74	0	24	1	17	31	167	32	208	15.38	15.38	2.71	hyper-methylated	0	0	-	exon	last exon	NA	Bol026194	.	Rhomboid-related intramembrane serine protease family protein	GO:0006508(proteolysis),GO:0016021(integral component of membrane),GO:0004252(serine-type endopeptidase activity)	NA
chrC06	3288501	3289500	14	17	12	17	70	196	96	230	41.74	41.74	0	24	1	17	31	167	32	208	15.38	15.38	2.71	hyper-methylated	0	0	-	intron	last intron	NA	Bol026194	.	Rhomboid-related intramembrane serine protease family protein	GO:0006508(proteolysis),GO:0016021(integral component of membrane),GO:0004252(serine-type endopeptidase activity)	NA
chrC06	3288501	3289500	14	17	12	17	70	196	96	230	41.74	41.74	0	24	1	17	31	167	32	208	15.38	15.38	2.71	hyper-methylated	0	0	-	exon	internal exon	NA	Bol026194	.	Rhomboid-related intramembrane serine protease family protein	GO:0006508(proteolysis),GO:0016021(integral component of membrane),GO:0004252(serine-type endopeptidase activity)	NA
chrC06	3341001	3342000	12	130	0	75	273	999	285	1204	23.67	23.67	22	46	1	36	306	508	329	590	55.76	55.76	0.42	hypo-methylated	0	0	-	promoter	Proximal	LCP	Bol026202	ATST5B,ATSOT18,SOT18	desulfo-glucosinolate sulfotransferase 18,desulfo-glucosinolate sulfotransferase 18,desulfo-glucosinolate sulfotransferase 18	GO:0008146(sulfotransferase activity)	NA
chrC06	3341001	3342000	12	130	0	75	273	999	285	1204	23.67	23.67	22	46	1	36	306	508	329	590	55.76	55.76	0.42	hypo-methylated	0	0	-	exon	first exon	NA	Bol026202	ATST5B,ATSOT18,SOT18	desulfo-glucosinolate sulfotransferase 18,desulfo-glucosinolate sulfotransferase 18,desulfo-glucosinolate sulfotransferase 18	GO:0008146(sulfotransferase activity)	NA
chrC06	3341001	3342000	12	130	0	75	273	999	285	1204	23.67	23.67	22	46	1	36	306	508	329	590	55.76	55.76	0.42	hypo-methylated	0	0	-	promoter	Intermediate	LCP	Bol026202	ATST5B,ATSOT18,SOT18	desulfo-glucosinolate sulfotransferase 18,desulfo-glucosinolate sulfotransferase 18,desulfo-glucosinolate sulfotransferase 18	GO:0008146(sulfotransferase activity)	NA
chrC06	3341001	3342000	12	130	0	75	273	999	285	1204	23.67	23.67	22	46	1	36	306	508	329	590	55.76	55.76	0.42	hypo-methylated	0	0	-	downstream	NA	NA	Bol026202	ATST5B,ATSOT18,SOT18	desulfo-glucosinolate sulfotransferase 18,desulfo-glucosinolate sulfotransferase 18,desulfo-glucosinolate sulfotransferase 18	GO:0008146(sulfotransferase activity)	NA
chrC06	4005001	4006000	48	189	8	288	552	3481	608	3958	15.36	15.36	74	190	37	272	1232	3588	1343	4050	33.16	33.16	0.46	hypo-methylated	0	0	-	promoter	Proximal	ICP	Bol026311	.	Disease resistance protein (TIR-NBS class)	GO:0007165(signal transduction),GO:0005515(protein binding),GO:0043531(ADP binding)	NA
chrC06	4005001	4006000	48	189	8	288	552	3481	608	3958	15.36	15.36	74	190	37	272	1232	3588	1343	4050	33.16	33.16	0.46	hypo-methylated	0	0	-	promoter	Intermediate	ICP	Bol026311	.	Disease resistance protein (TIR-NBS class)	GO:0007165(signal transduction),GO:0005515(protein binding),GO:0043531(ADP binding)	NA
chrC06	5403501	5404500	100	105	36	87	111	501	247	693	35.64	35.64	122	159	61	173	43	1158	226	1490	15.17	15.17	2.35	hyper-methylated	0	0	+	promoter	Distal	ICP	Bol032939	.	Tudor/PWWP/MBT superfamily protein	NA	NA
chrC06	5403501	5404500	100	105	36	87	111	501	247	693	35.64	35.64	122	159	61	173	43	1158	226	1490	15.17	15.17	2.35	hyper-methylated	0	0	+	intron	last intron	NA	Bol032940	PRH75	DEAD box RNA helicase (PRH75)	NA	NA
chrC06	5403501	5404500	100	105	36	87	111	501	247	693	35.64	35.64	122	159	61	173	43	1158	226	1490	15.17	15.17	2.35	hyper-methylated	0	0	+	exon	last exon	NA	Bol032940	PRH75	DEAD box RNA helicase (PRH75)	NA	NA
chrC06	5403501	5404500	100	105	36	87	111	501	247	693	35.64	35.64	122	159	61	173	43	1158	226	1490	15.17	15.17	2.35	hyper-methylated	0	0	+	downstream	NA	NA	Bol032940	PRH75	DEAD box RNA helicase (PRH75)	NA	NA
chrC06	5403501	5404500	100	105	36	87	111	501	247	693	35.64	35.64	122	159	61	173	43	1158	226	1490	15.17	15.17	2.35	hyper-methylated	0	0	+	promoter	Intermediate	ICP	Bol032939	.	Tudor/PWWP/MBT superfamily protein	NA	NA
chrC06	5494001	5495000	55	91	42	84	93	285	190	460	41.3	41.3	57	214	27	192	78	592	162	998	16.23	16.23	2.54	hyper-methylated	0	0	+	promoter	Intermediate	HCP	Bol032933	.	Protein kinase superfamily protein	NA	NA
chrC06	5494001	5495000	55	91	42	84	93	285	190	460	41.3	41.3	57	214	27	192	78	592	162	998	16.23	16.23	2.54	hyper-methylated	0	0	+	promoter	Intermediate	HCP	Bol032932	BGAL8	beta-galactosidase 8	GO:0005975(carbohydrate metabolic process),GO:0030246(carbohydrate binding),GO:0004553(hydrolase activity, hydrolyzing O-glycosyl compounds)	NA
chrC06	5494001	5495000	55	91	42	84	93	285	190	460	41.3	41.3	57	214	27	192	78	592	162	998	16.23	16.23	2.54	hyper-methylated	0	0	+	promoter	Proximal	HCP	Bol032933	.	Protein kinase superfamily protein	NA	NA
chrC06	5494001	5495000	55	91	42	84	93	285	190	460	41.3	41.3	57	214	27	192	78	592	162	998	16.23	16.23	2.54	hyper-methylated	0	0	+	promoter	Proximal	HCP	Bol032932	BGAL8	beta-galactosidase 8	GO:0005975(carbohydrate metabolic process),GO:0030246(carbohydrate binding),GO:0004553(hydrolase activity, hydrolyzing O-glycosyl compounds)	NA
chrC06	5494001	5495000	55	91	42	84	93	285	190	460	41.3	41.3	57	214	27	192	78	592	162	998	16.23	16.23	2.54	hyper-methylated	0	0	+	exon	first exon	NA	Bol032933	.	Protein kinase superfamily protein	NA	NA
chrC06	5494001	5495000	55	91	42	84	93	285	190	460	41.3	41.3	57	214	27	192	78	592	162	998	16.23	16.23	2.54	hyper-methylated	0	0	+	downstream	NA	NA	Bol032933	.	Protein kinase superfamily protein	NA	NA
chrC06	5658001	5659000	2	17	15	53	35	197	52	267	19.48	19.48	0	1	0	11	48	102	48	114	42.11	42.11	0.46	hypo-methylated	0	0	-	intron	internal intron	NA	Bol032925	SLP,CPN60A,CH-CPN60A	chaperonin-60alpha,chaperonin-60alpha,chaperonin-60alpha	GO:0005524(ATP binding)	NA
chrC06	5658001	5659000	2	17	15	53	35	197	52	267	19.48	19.48	0	1	0	11	48	102	48	114	42.11	42.11	0.46	hypo-methylated	0	0	-	exon	internal exon	NA	Bol032925	SLP,CPN60A,CH-CPN60A	chaperonin-60alpha,chaperonin-60alpha,chaperonin-60alpha	GO:0005524(ATP binding)	NA
chrC06	5658001	5659000	2	17	15	53	35	197	52	267	19.48	19.48	0	1	0	11	48	102	48	114	42.11	42.11	0.46	hypo-methylated	0	0	-	promoter	Proximal	ICP	Bol032925	SLP,CPN60A,CH-CPN60A	chaperonin-60alpha,chaperonin-60alpha,chaperonin-60alpha	GO:0005524(ATP binding)	NA
chrC06	5658001	5659000	2	17	15	53	35	197	52	267	19.48	19.48	0	1	0	11	48	102	48	114	42.11	42.11	0.46	hypo-methylated	0	0	-	intron	first intron	NA	Bol032925	SLP,CPN60A,CH-CPN60A	chaperonin-60alpha,chaperonin-60alpha,chaperonin-60alpha	GO:0005524(ATP binding)	NA
chrC06	7197001	7198000	39	40	26	35	34	535	99	610	16.23	16.23	54	55	37	61	88	367	179	483	37.06	37.06	0.44	hypo-methylated	0	0	-	promoter	Intermediate	HCP	Bol023901	HVA22C,ATHVA22C	HVA22 homologue C,HVA22 homologue C	NA	NA
chrC06	7197001	7198000	39	40	26	35	34	535	99	610	16.23	16.23	54	55	37	61	88	367	179	483	37.06	37.06	0.44	hypo-methylated	0	0	-	promoter	Distal	HCP	Bol023901	HVA22C,ATHVA22C	HVA22 homologue C,HVA22 homologue C	NA	NA
chrC06	7833001	7834000	80	181	95	166	357	761	532	1108	48.01	48.01	44	304	89	301	214	1194	347	1799	19.29	19.29	2.49	hyper-methylated	0	0	+	promoter	Intermediate	LCP	Bol023978	.	Protein of unknown function (DUF1645)	NA	NA
chrC06	7833001	7834000	80	181	95	166	357	761	532	1108	48.01	48.01	44	304	89	301	214	1194	347	1799	19.29	19.29	2.49	hyper-methylated	0	0	+	promoter	Proximal	LCP	Bol023978	.	Protein of unknown function (DUF1645)	NA	NA
chrC06	7833001	7834000	80	181	95	166	357	761	532	1108	48.01	48.01	44	304	89	301	214	1194	347	1799	19.29	19.29	2.49	hyper-methylated	0	0	+	exon	first exon	NA	Bol023978	.	Protein of unknown function (DUF1645)	NA	NA
chrC06	8813501	8814500	4	12	2	4	52	135	58	151	38.41	38.41	2	15	1	17	92	561	95	593	16.02	16.02	2.4	hyper-methylated	0	0	+	promoter	Distal	HCP	Bol012514	AR401	S-adenosyl-L-methionine-dependent methyltransferases superfamily protein	GO:0008168(methyltransferase activity)	NA
chrC06	9133501	9134500	3	5	0	6	27	128	30	139	21.58	21.58	0	0	0	3	33	66	33	69	47.83	47.83	0.45	hypo-methylated	0	0	+	promoter	Distal	LCP	Bol012547	.	Protein kinase superfamily protein	NA	NA
chrC06	9155001	9156000	0	0	0	4	117	769	117	773	15.14	15.14	0	0	0	0	307	924	307	924	33.23	33.23	0.46	hypo-methylated	0	0	-	downstream	NA	NA	Bol012550	UBC30	ubiquitin-conjugating enzyme 30	NA	ko04120(Ubiquitin mediated proteolysis)
chrC06	13521001	13522000	87	140	69	156	124	877	280	1173	23.87	23.87	176	221	150	200	294	794	620	1215	51.03	51.03	0.47	hypo-methylated	0	0	+	promoter	Proximal	ICP	Bol015609	ATIRE1-2,IRE1-2,IRE1A	Endoribonuclease/protein kinase IRE1-like,Endoribonuclease/protein kinase IRE1-like,Endoribonuclease/protein kinase IRE1-like	NA	NA
chrC06	13521001	13522000	87	140	69	156	124	877	280	1173	23.87	23.87	176	221	150	200	294	794	620	1215	51.03	51.03	0.47	hypo-methylated	0	0	+	intron	first intron	NA	Bol015609	ATIRE1-2,IRE1-2,IRE1A	Endoribonuclease/protein kinase IRE1-like,Endoribonuclease/protein kinase IRE1-like,Endoribonuclease/protein kinase IRE1-like	NA	NA
chrC06	13521001	13522000	87	140	69	156	124	877	280	1173	23.87	23.87	176	221	150	200	294	794	620	1215	51.03	51.03	0.47	hypo-methylated	0	0	+	exon	internal exon	NA	Bol015609	ATIRE1-2,IRE1-2,IRE1A	Endoribonuclease/protein kinase IRE1-like,Endoribonuclease/protein kinase IRE1-like,Endoribonuclease/protein kinase IRE1-like	NA	NA
chrC06	13521001	13522000	87	140	69	156	124	877	280	1173	23.87	23.87	176	221	150	200	294	794	620	1215	51.03	51.03	0.47	hypo-methylated	0	0	+	intron	internal intron	NA	Bol015609	ATIRE1-2,IRE1-2,IRE1A	Endoribonuclease/protein kinase IRE1-like,Endoribonuclease/protein kinase IRE1-like,Endoribonuclease/protein kinase IRE1-like	NA	NA
chrC06	13521001	13522000	87	140	69	156	124	877	280	1173	23.87	23.87	176	221	150	200	294	794	620	1215	51.03	51.03	0.47	hypo-methylated	0	0	+	intron	last intron	NA	Bol015609	ATIRE1-2,IRE1-2,IRE1A	Endoribonuclease/protein kinase IRE1-like,Endoribonuclease/protein kinase IRE1-like,Endoribonuclease/protein kinase IRE1-like	NA	NA
chrC06	13548001	13549000	35	93	16	97	28	301	79	491	16.09	16.09	52	62	31	55	33	147	116	264	43.94	43.94	0.37	hypo-methylated	0	0	-	promoter	Proximal	LCP	Bol015612	.	F-box family protein	NA	NA
chrC06	13548001	13549000	35	93	16	97	28	301	79	491	16.09	16.09	52	62	31	55	33	147	116	264	43.94	43.94	0.37	hypo-methylated	0	0	-	exon	first exon	NA	Bol015612	.	F-box family protein	NA	NA
chrC06	13548001	13549000	35	93	16	97	28	301	79	491	16.09	16.09	52	62	31	55	33	147	116	264	43.94	43.94	0.37	hypo-methylated	0	0	-	downstream	NA	NA	Bol015612	.	F-box family protein	NA	NA
chrC06	13548001	13549000	35	93	16	97	28	301	79	491	16.09	16.09	52	62	31	55	33	147	116	264	43.94	43.94	0.37	hypo-methylated	0	0	-	promoter	Intermediate	LCP	Bol015612	.	F-box family protein	NA	NA
chrC06	18222001	18223000	5	9	5	9	39	219	49	237	20.68	20.68	15	19	10	21	162	402	187	442	42.31	42.31	0.49	hypo-methylated	0	0	+	promoter	Distal	HCP	Bol019454	XBAT35	XB3 ortholog 5 in Arabidopsis thaliana	GO:0005515(protein binding)	NA
chrC06	21551001	21552000	152	175	20	59	304	2168	476	2402	19.82	19.82	292	316	122	152	1052	2753	1466	3221	45.51	45.51	0.44	hypo-methylated	0	0	+	promoter	Distal	LCP	Bol039132	ERF4,ATERF4,RAP2.5,ATERF-4	ethylene responsive element binding factor 4,ethylene responsive element binding factor 4,ethylene responsive element binding factor 4,ethylene responsive element binding factor 4	GO:0003700(transcription factor activity, sequence-specific DNA binding),GO:0006355(regulation of transcription, DNA-templated)	NA
chrC06	21551001	21552000	152	175	20	59	304	2168	476	2402	19.82	19.82	292	316	122	152	1052	2753	1466	3221	45.51	45.51	0.44	hypo-methylated	0	0	+	promoter	Intermediate	LCP	Bol039132	ERF4,ATERF4,RAP2.5,ATERF-4	ethylene responsive element binding factor 4,ethylene responsive element binding factor 4,ethylene responsive element binding factor 4,ethylene responsive element binding factor 4	GO:0003700(transcription factor activity, sequence-specific DNA binding),GO:0006355(regulation of transcription, DNA-templated)	NA
chrC06	21551501	21552500	173	248	19	74	300	2483	492	2805	17.54	17.54	277	386	64	151	993	3078	1334	3615	36.9	36.9	0.48	hypo-methylated	0	0	+	promoter	Intermediate	LCP	Bol039132	ERF4,ATERF4,RAP2.5,ATERF-4	ethylene responsive element binding factor 4,ethylene responsive element binding factor 4,ethylene responsive element binding factor 4,ethylene responsive element binding factor 4	GO:0003700(transcription factor activity, sequence-specific DNA binding),GO:0006355(regulation of transcription, DNA-templated)	NA
chrC06	21551501	21552500	173	248	19	74	300	2483	492	2805	17.54	17.54	277	386	64	151	993	3078	1334	3615	36.9	36.9	0.48	hypo-methylated	0	0	+	promoter	Distal	LCP	Bol039132	ERF4,ATERF4,RAP2.5,ATERF-4	ethylene responsive element binding factor 4,ethylene responsive element binding factor 4,ethylene responsive element binding factor 4,ethylene responsive element binding factor 4	GO:0003700(transcription factor activity, sequence-specific DNA binding),GO:0006355(regulation of transcription, DNA-templated)	NA
chrC06	22691501	22692500	62	127	56	196	100	975	218	1298	16.8	16.8	230	288	222	392	426	1616	878	2296	38.24	38.24	0.44	hypo-methylated	0	0	+	exon	last exon	NA	Bol031583	4CL.1,4CL1,AT4CL1	4-coumarate:CoA ligase 1,4-coumarate:CoA ligase 1,4-coumarate:CoA ligase 1	GO:0003824(catalytic activity),GO:0008152(metabolic process)	ko00940(Phenylpropanoid biosynthesis)
chrC06	22691501	22692500	62	127	56	196	100	975	218	1298	16.8	16.8	230	288	222	392	426	1616	878	2296	38.24	38.24	0.44	hypo-methylated	0	0	+	downstream	NA	NA	Bol031583	4CL.1,4CL1,AT4CL1	4-coumarate:CoA ligase 1,4-coumarate:CoA ligase 1,4-coumarate:CoA ligase 1	GO:0003824(catalytic activity),GO:0008152(metabolic process)	ko00940(Phenylpropanoid biosynthesis)
chrC06	22749501	22750500	91	110	35	145	8	564	134	819	16.36	16.36	302	315	61	133	44	731	407	1179	34.52	34.52	0.47	hypo-methylated	0	0	+	promoter	Distal	HCP	Bol031590	.	Pyridoxamine 5\'-phosphate oxidase family protein	NA	NA
chrC06	24947001	24948000	60	69	32	64	72	629	164	762	21.52	21.52	60	61	52	63	194	438	306	562	54.45	54.45	0.4	hypo-methylated	0	0	+	downstream	NA	NA	Bol010144	.	Putative lysine decarboxylase family protein	NA	NA
chrC06	25011001	25012000	31	32	3	13	12	169	46	214	21.5	21.5	2	3	5	5	54	94	61	102	59.8	59.8	0.36	hypo-methylated	0	0	-	downstream	NA	NA	Bol010152	HKL1,ATHKL1	hexokinase-like 1,hexokinase-like 1	GO:0005975(carbohydrate metabolic process),GO:0001678(cellular glucose homeostasis),GO:0005536(glucose binding),GO:0016773(phosphotransferase activity, alcohol group as acceptor),GO:0046835(carbohydrate phosphorylation),GO:0005524(ATP binding),GO:0004396(hexokinase activity)	ko04973(Carbohydrate digestion and absorption)
chrC06	27778001	27779000	11	54	5	20	216	516	232	590	39.32	39.32	3	187	0	100	190	706	193	993	19.44	19.44	2.02	hyper-methylated	0	0	+	promoter	Intermediate	HCP	Bol023834	.	alpha/beta-Hydrolases superfamily protein	NA	ko04142(Lysosome)
chrC06	27778001	27779000	11	54	5	20	216	516	232	590	39.32	39.32	3	187	0	100	190	706	193	993	19.44	19.44	2.02	hyper-methylated	0	0	+	promoter	Proximal	HCP	Bol023834	.	alpha/beta-Hydrolases superfamily protein	NA	ko04142(Lysosome)
chrC06	27778001	27779000	11	54	5	20	216	516	232	590	39.32	39.32	3	187	0	100	190	706	193	993	19.44	19.44	2.02	hyper-methylated	0	0	+	exon	first exon	NA	Bol023834	.	alpha/beta-Hydrolases superfamily protein	NA	ko04142(Lysosome)
chrC06	27778001	27779000	11	54	5	20	216	516	232	590	39.32	39.32	3	187	0	100	190	706	193	993	19.44	19.44	2.02	hyper-methylated	0	0	+	intron	first intron	NA	Bol023834	.	alpha/beta-Hydrolases superfamily protein	NA	ko04142(Lysosome)
chrC06	27814501	27815500	20	35	31	51	54	143	105	229	45.85	45.85	30	68	51	114	70	525	151	707	21.36	21.36	2.15	hyper-methylated	0	0	+	promoter	Intermediate	ICP	Bol023839	.	Plant protein of unknown function (DUF247)	NA	NA
chrC06	27814501	27815500	20	35	31	51	54	143	105	229	45.85	45.85	30	68	51	114	70	525	151	707	21.36	21.36	2.15	hyper-methylated	0	0	+	promoter	Proximal	ICP	Bol023839	.	Plant protein of unknown function (DUF247)	NA	NA
chrC06	27814501	27815500	20	35	31	51	54	143	105	229	45.85	45.85	30	68	51	114	70	525	151	707	21.36	21.36	2.15	hyper-methylated	0	0	+	exon	first exon	NA	Bol023839	.	Plant protein of unknown function (DUF247)	NA	NA
chrC06	27844501	27845500	34	45	7	21	26	71	67	137	48.91	48.91	27	31	1	8	6	109	34	148	22.97	22.97	2.13	hyper-methylated	0	0	+	promoter	Proximal	HCP	Bol023842	.	Plant protein of unknown function (DUF247)	NA	NA
chrC06	27844501	27845500	34	45	7	21	26	71	67	137	48.91	48.91	27	31	1	8	6	109	34	148	22.97	22.97	2.13	hyper-methylated	0	0	+	exon	first exon	NA	Bol023842	.	Plant protein of unknown function (DUF247)	NA	NA
chrC06	27844501	27845500	34	45	7	21	26	71	67	137	48.91	48.91	27	31	1	8	6	109	34	148	22.97	22.97	2.13	hyper-methylated	0	0	+	downstream	NA	NA	Bol023842	.	Plant protein of unknown function (DUF247)	NA	NA
chrC06	28270501	28271500	177	237	88	194	279	1026	544	1457	37.34	37.34	103	158	28	184	92	868	223	1210	18.43	18.43	2.03	hyper-methylated	0	0	-	exon	first exon	NA	Bol023870	.	Arabidopsis protein of unknown function (DUF241)	NA	NA
chrC06	28270501	28271500	177	237	88	194	279	1026	544	1457	37.34	37.34	103	158	28	184	92	868	223	1210	18.43	18.43	2.03	hyper-methylated	0	0	-	promoter	Proximal	ICP	Bol023870	.	Arabidopsis protein of unknown function (DUF241)	NA	NA
chrC06	28474001	28475000	1	3	1	1	94	199	96	203	47.29	47.29	8	19	1	3	45	314	54	336	16.07	16.07	2.94	hyper-methylated	0	0	+	downstream	NA	NA	Bol007091	.	TRAF-like family protein	NA	NA
chrC06	28984001	28985000	13	15	19	31	142	232	174	278	62.59	62.59	9	9	12	19	16	118	37	146	25.34	25.34	2.47	hyper-methylated	0	0	+	downstream	NA	NA	Bol007045	.	basic helix-loop-helix (bHLH) DNA-binding superfamily protein	GO:0046983(protein dimerization activity)	NA
chrC06	29213001	29214000	0	15	0	17	321	530	321	562	57.12	57.12	3	101	0	188	274	1186	277	1475	18.78	18.78	3.04	hyper-methylated	0	0	-	promoter	Proximal	HCP	Bol008656	UBC14	ubiquitin-conjugating enzyme 14	NA	ko04120(Ubiquitin mediated proteolysis)
chrC06	29213001	29214000	0	15	0	17	321	530	321	562	57.12	57.12	3	101	0	188	274	1186	277	1475	18.78	18.78	3.04	hyper-methylated	0	0	-	exon	internal exon	NA	Bol008656	UBC14	ubiquitin-conjugating enzyme 14	NA	ko04120(Ubiquitin mediated proteolysis)
chrC06	29213001	29214000	0	15	0	17	321	530	321	562	57.12	57.12	3	101	0	188	274	1186	277	1475	18.78	18.78	3.04	hyper-methylated	0	0	-	intron	internal intron	NA	Bol008656	UBC14	ubiquitin-conjugating enzyme 14	NA	ko04120(Ubiquitin mediated proteolysis)
chrC06	29213001	29214000	0	15	0	17	321	530	321	562	57.12	57.12	3	101	0	188	274	1186	277	1475	18.78	18.78	3.04	hyper-methylated	0	0	-	intron	first intron	NA	Bol008656	UBC14	ubiquitin-conjugating enzyme 14	NA	ko04120(Ubiquitin mediated proteolysis)
chrC06	29213001	29214000	0	15	0	17	321	530	321	562	57.12	57.12	3	101	0	188	274	1186	277	1475	18.78	18.78	3.04	hyper-methylated	0	0	-	exon	first exon	NA	Bol008656	UBC14	ubiquitin-conjugating enzyme 14	NA	ko04120(Ubiquitin mediated proteolysis)
chrC06	29213001	29214000	0	15	0	17	321	530	321	562	57.12	57.12	3	101	0	188	274	1186	277	1475	18.78	18.78	3.04	hyper-methylated	0	0	-	promoter	Intermediate	HCP	Bol008656	UBC14	ubiquitin-conjugating enzyme 14	NA	ko04120(Ubiquitin mediated proteolysis)
chrC06	29884001	29885000	19	22	32	34	62	236	113	292	38.7	38.7	5	6	8	10	28	245	41	261	15.71	15.71	2.46	hyper-methylated	0	0	-	promoter	Intermediate	ICP	Bol008611	ATWRI1,WRI1,ASML1,WRI	Integrase-type DNA-binding superfamily protein,Integrase-type DNA-binding superfamily protein,Integrase-type DNA-binding superfamily protein,Integrase-type DNA-binding superfamily protein	GO:0007275(multicellular organism development),GO:0003700(transcription factor activity, sequence-specific DNA binding),GO:0006355(regulation of transcription, DNA-templated)	NA
chrC06	29884001	29885000	19	22	32	34	62	236	113	292	38.7	38.7	5	6	8	10	28	245	41	261	15.71	15.71	2.46	hyper-methylated	0	0	-	promoter	Distal	ICP	Bol008611	ATWRI1,WRI1,ASML1,WRI	Integrase-type DNA-binding superfamily protein,Integrase-type DNA-binding superfamily protein,Integrase-type DNA-binding superfamily protein,Integrase-type DNA-binding superfamily protein	GO:0007275(multicellular organism development),GO:0003700(transcription factor activity, sequence-specific DNA binding),GO:0006355(regulation of transcription, DNA-templated)	NA
chrC06	30243001	30244000	6	36	3	19	99	270	108	325	33.23	33.23	0	129	15	72	138	738	153	939	16.29	16.29	2.04	hyper-methylated	0	0	-	downstream	NA	NA	Bol021444	LUE1,KTN1,ERH3,BOT1,AAA1,FRC2,FTR,ATKTN1,FRA2	P-loop containing nucleoside triphosphate hydrolases superfamily protein,P-loop containing nucleoside triphosphate hydrolases superfamily protein,P-loop containing nucleoside triphosphate hydrolases superfamily protein,P-loop containing nucleoside triphosphate hydrolases superfamily protein,P-loop containing nucleoside triphosphate hydrolases superfamily protein,P-loop containing nucleoside triph…	GO:0006310(DNA recombination),GO:0009378(four-way junction helicase activity),GO:0006281(DNA repair)	NA
chrC06	30243001	30244000	6	36	3	19	99	270	108	325	33.23	33.23	0	129	15	72	138	738	153	939	16.29	16.29	2.04	hyper-methylated	0	0	-	exon	last exon	NA	Bol021444	LUE1,KTN1,ERH3,BOT1,AAA1,FRC2,FTR,ATKTN1,FRA2	P-loop containing nucleoside triphosphate hydrolases superfamily protein,P-loop containing nucleoside triphosphate hydrolases superfamily protein,P-loop containing nucleoside triphosphate hydrolases superfamily protein,P-loop containing nucleoside triphosphate hydrolases superfamily protein,P-loop containing nucleoside triphosphate hydrolases superfamily protein,P-loop containing nucleoside triph…	GO:0006310(DNA recombination),GO:0009378(four-way junction helicase activity),GO:0006281(DNA repair)	NA
chrC06	30377501	30378500	7	15	4	14	39	243	50	272	18.38	18.38	37	57	60	91	210	571	307	719	42.7	42.7	0.43	hypo-methylated	0	0	-	promoter	Distal	HCP	Bol021460	.	Major facilitator superfamily protein	GO:0016021(integral component of membrane),GO:0055085(transmembrane transport)	NA
chrC06	30378001	30379000	7	25	10	48	49	364	66	437	15.1	15.1	16	52	30	72	168	410	214	534	40.07	40.07	0.38	hypo-methylated	0	0	-	promoter	Distal	HCP	Bol021460	.	Major facilitator superfamily protein	GO:0016021(integral component of membrane),GO:0055085(transmembrane transport)	NA
chrC06	30384001	30385000	41	71	18	73	10	186	69	330	20.91	20.91	196	216	102	165	64	469	362	850	42.59	42.59	0.49	hypo-methylated	0	0	-	promoter	Intermediate	LCP	Bol021461	PMEPCRF,ATPMEPCRF	pectin methylesterase PCR fragment F,pectin methylesterase PCR fragment F	GO:0005618(cell wall)	NA
chrC06	30384001	30385000	41	71	18	73	10	186	69	330	20.91	20.91	196	216	102	165	64	469	362	850	42.59	42.59	0.49	hypo-methylated	0	0	-	downstream	NA	NA	Bol021461	PMEPCRF,ATPMEPCRF	pectin methylesterase PCR fragment F,pectin methylesterase PCR fragment F	GO:0005618(cell wall)	NA
chrC06	30384001	30385000	41	71	18	73	10	186	69	330	20.91	20.91	196	216	102	165	64	469	362	850	42.59	42.59	0.49	hypo-methylated	0	0	-	promoter	Distal	LCP	Bol021461	PMEPCRF,ATPMEPCRF	pectin methylesterase PCR fragment F,pectin methylesterase PCR fragment F	GO:0005618(cell wall)	NA
chrC06	30761001	30762000	333	402	129	351	60	854	522	1607	32.48	32.48	177	349	82	357	26	1180	285	1886	15.11	15.11	2.15	hyper-methylated	0	0	+	promoter	Distal	HCP	Bol021506	.	Uncharacterized conserved protein (DUF2358)	NA	NA
chrC06	30761001	30762000	333	402	129	351	60	854	522	1607	32.48	32.48	177	349	82	357	26	1180	285	1886	15.11	15.11	2.15	hyper-methylated	0	0	+	promoter	Intermediate	HCP	Bol021506	.	Uncharacterized conserved protein (DUF2358)	NA	NA
chrC06	30834001	30835000	79	158	13	162	103	726	195	1046	18.64	18.64	76	115	51	120	203	637	330	872	37.84	37.84	0.49	hypo-methylated	0	0	+	promoter	Proximal	HCP	Bol021513	AtOCT5,5-Oct	organic cation/carnitine transporter5,organic cation/carnitine transporter5	NA	NA
chrC06	30834001	30835000	79	158	13	162	103	726	195	1046	18.64	18.64	76	115	51	120	203	637	330	872	37.84	37.84	0.49	hypo-methylated	0	0	+	downstream	NA	NA	Bol021512	AtOCT5,5-Oct	organic cation/carnitine transporter5,organic cation/carnitine transporter5	GO:0016021(integral component of membrane),GO:0022857(transmembrane transporter activity),GO:0055085(transmembrane transport)	NA
chrC06	30834001	30835000	79	158	13	162	103	726	195	1046	18.64	18.64	76	115	51	120	203	637	330	872	37.84	37.84	0.49	hypo-methylated	0	0	+	downstream	NA	NA	Bol021513	AtOCT5,5-Oct	organic cation/carnitine transporter5,organic cation/carnitine transporter5	NA	NA
chrC06	31304001	31305000	55	59	104	149	35	578	194	786	24.68	24.68	60	65	152	172	228	601	440	838	52.51	52.51	0.47	hypo-methylated	0	0	+	promoter	Distal	ICP	Bol021557	GST8,GSTU19,ATGSTU19	glutathione S-transferase TAU 19,glutathione S-transferase TAU 19,glutathione S-transferase TAU 19	GO:0005515(protein binding)	ko00982(Drug metabolism - cytochrome P450)
chrC06	31318001	31319000	71	94	41	94	166	505	278	693	40.12	40.12	81	196	40	207	142	1250	263	1653	15.91	15.91	2.52	hyper-methylated	0	0	+	exon	last exon	NA	Bol021558	GSTU20,ATGSTU20	glutathione S-transferase TAU 20,glutathione S-transferase TAU 20	GO:0005515(protein binding)	ko00982(Drug metabolism - cytochrome P450)
chrC06	31318001	31319000	71	94	41	94	166	505	278	693	40.12	40.12	81	196	40	207	142	1250	263	1653	15.91	15.91	2.52	hyper-methylated	0	0	+	downstream	NA	NA	Bol021558	GSTU20,ATGSTU20	glutathione S-transferase TAU 20,glutathione S-transferase TAU 20	GO:0005515(protein binding)	ko00982(Drug metabolism - cytochrome P450)
chrC06	32893001	32894000	133	302	99	282	571	1670	803	2254	35.63	35.63	57	183	25	163	195	1241	277	1587	17.45	17.45	2.04	hyper-methylated	0	0	+	promoter	Proximal	ICP	Bol039957	.	Ribosomal protein L35Ae family protein	GO:0003735(structural constituent of ribosome),GO:0005622(intracellular),GO:0005840(ribosome),GO:0006412(translation)	ko03010(Ribosome)
chrC06	32893001	32894000	133	302	99	282	571	1670	803	2254	35.63	35.63	57	183	25	163	195	1241	277	1587	17.45	17.45	2.04	hyper-methylated	0	0	+	promoter	Intermediate	ICP	Bol039957	.	Ribosomal protein L35Ae family protein	GO:0003735(structural constituent of ribosome),GO:0005622(intracellular),GO:0005840(ribosome),GO:0006412(translation)	ko03010(Ribosome)
chrC06	32893001	32894000	133	302	99	282	571	1670	803	2254	35.63	35.63	57	183	25	163	195	1241	277	1587	17.45	17.45	2.04	hyper-methylated	0	0	+	downstream	NA	NA	Bol039956	HSP101,ATHSP101,HOT1	heat shock protein 101,heat shock protein 101,heat shock protein 101	GO:0016887(ATPase activity),GO:0019538(protein metabolic process),GO:0005524(ATP binding)	NA
chrC06	32893001	32894000	133	302	99	282	571	1670	803	2254	35.63	35.63	57	183	25	163	195	1241	277	1587	17.45	17.45	2.04	hyper-methylated	0	0	+	exon	first exon	NA	Bol039957	.	Ribosomal protein L35Ae family protein	GO:0003735(structural constituent of ribosome),GO:0005622(intracellular),GO:0005840(ribosome),GO:0006412(translation)	ko03010(Ribosome)
chrC06	32893001	32894000	133	302	99	282	571	1670	803	2254	35.63	35.63	57	183	25	163	195	1241	277	1587	17.45	17.45	2.04	hyper-methylated	0	0	+	intron	first intron	NA	Bol039957	.	Ribosomal protein L35Ae family protein	GO:0003735(structural constituent of ribosome),GO:0005622(intracellular),GO:0005840(ribosome),GO:0006412(translation)	ko03010(Ribosome)
chrC06	32893001	32894000	133	302	99	282	571	1670	803	2254	35.63	35.63	57	183	25	163	195	1241	277	1587	17.45	17.45	2.04	hyper-methylated	0	0	+	exon	internal exon	NA	Bol039957	.	Ribosomal protein L35Ae family protein	GO:0003735(structural constituent of ribosome),GO:0005622(intracellular),GO:0005840(ribosome),GO:0006412(translation)	ko03010(Ribosome)
chrC06	32893001	32894000	133	302	99	282	571	1670	803	2254	35.63	35.63	57	183	25	163	195	1241	277	1587	17.45	17.45	2.04	hyper-methylated	0	0	+	intron	internal intron	NA	Bol039957	.	Ribosomal protein L35Ae family protein	GO:0003735(structural constituent of ribosome),GO:0005622(intracellular),GO:0005840(ribosome),GO:0006412(translation)	ko03010(Ribosome)
chrC06	33487001	33488000	11	52	24	66	90	463	125	581	21.51	21.51	10	20	7	20	76	155	93	195	47.69	47.69	0.45	hypo-methylated	0	0	-	promoter	Distal	HCP	Bol040023	.	UDP-Glycosyltransferase superfamily protein	NA	NA
chrC06	33487001	33488000	11	52	24	66	90	463	125	581	21.51	21.51	10	20	7	20	76	155	93	195	47.69	47.69	0.45	hypo-methylated	0	0	-	downstream	NA	NA	Bol040023	.	UDP-Glycosyltransferase superfamily protein	NA	NA
chrC06	35691501	35692500	64	140	18	146	6	272	88	558	15.77	15.77	72	103	24	93	11	107	107	303	35.31	35.31	0.45	hypo-methylated	0	0	+	promoter	Proximal	LCP	Bol017329	MGP3	male gametophyte defective 3	GO:0003899(DNA-directed RNA polymerase activity),GO:0006351(transcription, DNA-templated),GO:0003677(DNA binding)	NA
chrC06	35691501	35692500	64	140	18	146	6	272	88	558	15.77	15.77	72	103	24	93	11	107	107	303	35.31	35.31	0.45	hypo-methylated	0	0	+	exon	first exon	NA	Bol017329	MGP3	male gametophyte defective 3	GO:0003899(DNA-directed RNA polymerase activity),GO:0006351(transcription, DNA-templated),GO:0003677(DNA binding)	NA
chrC06	37011501	37012500	47	51	6	13	35	145	88	209	42.11	42.11	23	25	2	15	26	214	51	254	20.08	20.08	2.1	hyper-methylated	0	0	+	downstream	NA	NA	Bol044952	.	A20/AN1-like zinc finger family protein	GO:0008270(zinc ion binding),GO:0003677(DNA binding)	NA
chrC06	38315501	38316500	158	210	13	142	20	874	191	1226	15.58	15.58	182	204	16	88	33	398	231	690	33.48	33.48	0.47	hypo-methylated	0	0	+	downstream	NA	NA	Bol044929	ATPRP40A,PRP40A	pre-mRNA-processing protein 40A,pre-mRNA-processing protein 40A	GO:0005515(protein binding)	ko03040(Spliceosome)
chrC06	39672001	39673000	191	257	14	65	11	121	216	443	48.76	48.76	136	225	24	87	6	414	166	726	22.87	22.87	2.13	hyper-methylated	0	0	-	downstream	NA	NA	Bol045162	ATC/VIF1,C/VIF1	cell wall / vacuolar inhibitor of fructosidase 1,cell wall / vacuolar inhibitor of fructosidase 1	GO:0004857(enzyme inhibitor activity)	NA
chrC06	39672001	39673000	191	257	14	65	11	121	216	443	48.76	48.76	136	225	24	87	6	414	166	726	22.87	22.87	2.13	hyper-methylated	0	0	-	promoter	Proximal	LCP	Bol045162	ATC/VIF1,C/VIF1	cell wall / vacuolar inhibitor of fructosidase 1,cell wall / vacuolar inhibitor of fructosidase 1	GO:0004857(enzyme inhibitor activity)	NA
chrC06	39672001	39673000	191	257	14	65	11	121	216	443	48.76	48.76	136	225	24	87	6	414	166	726	22.87	22.87	2.13	hyper-methylated	0	0	-	exon	last exon	NA	Bol045162	ATC/VIF1,C/VIF1	cell wall / vacuolar inhibitor of fructosidase 1,cell wall / vacuolar inhibitor of fructosidase 1	GO:0004857(enzyme inhibitor activity)	NA
chrC06	40566501	40567500	207	280	68	314	31	885	306	1479	20.69	20.69	574	639	324	577	81	784	979	2000	48.95	48.95	0.42	hypo-methylated	0	0	-	promoter	Intermediate	LCP	Bol045128	.	Tetratricopeptide repeat (TPR)-like superfamily protein	NA	NA
chrC06	40566501	40567500	207	280	68	314	31	885	306	1479	20.69	20.69	574	639	324	577	81	784	979	2000	48.95	48.95	0.42	hypo-methylated	0	0	-	promoter	Distal	LCP	Bol045128	.	Tetratricopeptide repeat (TPR)-like superfamily protein	NA	NA
chrC06	40566501	40567500	207	280	68	314	31	885	306	1479	20.69	20.69	574	639	324	577	81	784	979	2000	48.95	48.95	0.42	hypo-methylated	0	0	-	downstream	NA	NA	Bol045128	.	Tetratricopeptide repeat (TPR)-like superfamily protein	NA	NA
chrC07	40001	41000	11	21	14	42	32	207	57	270	21.11	21.11	31	36	54	72	145	373	230	481	47.82	47.82	0.44	hypo-methylated	0	0	+	promoter	Distal	LCP	Bol027107	BHLH92	basic helix-loop-helix (bHLH) DNA-binding superfamily protein	GO:0046983(protein dimerization activity)	NA
chrC07	958501	959500	195	221	53	97	168	955	416	1273	32.68	32.68	178	297	28	108	61	1362	267	1767	15.11	15.11	2.16	hyper-methylated	0	0	+	promoter	Distal	ICP	Bol027179	DAR6	DA1-related protein 6	NA	NA
chrC07	958501	959500	195	221	53	97	168	955	416	1273	32.68	32.68	178	297	28	108	61	1362	267	1767	15.11	15.11	2.16	hyper-methylated	0	0	+	promoter	Intermediate	ICP	Bol027179	DAR6	DA1-related protein 6	NA	NA
chrC07	1481001	1482000	144	241	144	231	313	1033	601	1505	39.93	39.93	75	184	50	144	93	785	218	1113	19.59	19.59	2.04	hyper-methylated	0	0	+	promoter	Intermediate	HCP	Bol027224	HEC1	basic helix-loop-helix (bHLH) DNA-binding superfamily protein	GO:0046983(protein dimerization activity)	NA
chrC07	1481001	1482000	144	241	144	231	313	1033	601	1505	39.93	39.93	75	184	50	144	93	785	218	1113	19.59	19.59	2.04	hyper-methylated	0	0	+	promoter	Proximal	HCP	Bol027224	HEC1	basic helix-loop-helix (bHLH) DNA-binding superfamily protein	GO:0046983(protein dimerization activity)	NA
chrC07	2967501	2968500	246	432	74	308	141	1481	461	2221	20.76	20.76	727	1000	222	706	727	2074	1676	3780	44.34	44.34	0.47	hypo-methylated	0	0	+	promoter	Distal	HCP	Bol013959	MAP2B	methionine aminopeptidase 2B	NA	NA
chrC07	2967501	2968500	246	432	74	308	141	1481	461	2221	20.76	20.76	727	1000	222	706	727	2074	1676	3780	44.34	44.34	0.47	hypo-methylated	0	0	+	promoter	Intermediate	HCP	Bol013959	MAP2B	methionine aminopeptidase 2B	NA	NA
chrC07	4116001	4117000	92	125	94	190	157	658	343	973	35.25	35.25	68	75	26	151	80	785	174	1011	17.21	17.21	2.05	hyper-methylated	0	0	+	downstream	NA	NA	Bol015975	.	Kinase-related protein of unknown function (DUF1296)	NA	NA
chrC07	4116001	4117000	92	125	94	190	157	658	343	973	35.25	35.25	68	75	26	151	80	785	174	1011	17.21	17.21	2.05	hyper-methylated	0	0	-	intron	internal intron	NA	Bol015974	ATFKBP53,FKBP53	FK506 BINDING PROTEIN 53,FK506 BINDING PROTEIN 53	GO:0006457(protein folding)	NA
chrC07	4116001	4117000	92	125	94	190	157	658	343	973	35.25	35.25	68	75	26	151	80	785	174	1011	17.21	17.21	2.05	hyper-methylated	0	0	-	exon	internal exon	NA	Bol015974	ATFKBP53,FKBP53	FK506 BINDING PROTEIN 53,FK506 BINDING PROTEIN 53	GO:0006457(protein folding)	NA
chrC07	4116001	4117000	92	125	94	190	157	658	343	973	35.25	35.25	68	75	26	151	80	785	174	1011	17.21	17.21	2.05	hyper-methylated	0	0	-	promoter	Proximal	HCP	Bol015974	ATFKBP53,FKBP53	FK506 BINDING PROTEIN 53,FK506 BINDING PROTEIN 53	GO:0006457(protein folding)	NA
chrC07	4116001	4117000	92	125	94	190	157	658	343	973	35.25	35.25	68	75	26	151	80	785	174	1011	17.21	17.21	2.05	hyper-methylated	0	0	-	intron	first intron	NA	Bol015974	ATFKBP53,FKBP53	FK506 BINDING PROTEIN 53,FK506 BINDING PROTEIN 53	GO:0006457(protein folding)	NA
chrC07	4116001	4117000	92	125	94	190	157	658	343	973	35.25	35.25	68	75	26	151	80	785	174	1011	17.21	17.21	2.05	hyper-methylated	0	0	-	exon	first exon	NA	Bol015974	ATFKBP53,FKBP53	FK506 BINDING PROTEIN 53,FK506 BINDING PROTEIN 53	GO:0006457(protein folding)	NA
chrC07	5401501	5402500	190	205	32	175	48	337	270	717	37.66	37.66	159	226	71	261	27	937	257	1424	18.05	18.05	2.09	hyper-methylated	0	0	+	downstream	NA	NA	Bol028129	.	Nucleoporin, Nup133/Nup155-like	NA	NA
chrC07	6011501	6012500	17	26	0	0	16	135	33	161	20.5	20.5	24	38	0	0	121	301	145	339	42.77	42.77	0.48	hypo-methylated	0	0	+	downstream	NA	NA	Bol028153	.	Protein kinase superfamily protein	NA	NA
chrC07	7007001	7008000	38	54	21	97	14	304	73	455	16.04	16.04	80	102	85	125	50	375	215	602	35.71	35.71	0.45	hypo-methylated	0	0	-	downstream	NA	NA	Bol022773	GR-RBP2,GRP2,ATGRP2	glycine-rich RNA-binding protein 2,glycine-rich RNA-binding protein 2,glycine-rich RNA-binding protein 2	GO:0003676(nucleic acid binding)	NA
chrC07	7226001	7227000	45	114	22	108	85	502	152	724	20.99	20.99	94	126	46	86	110	369	250	581	43.03	43.03	0.49	hypo-methylated	0	0	+	promoter	Intermediate	HCP	Bol022761	.	Protein kinase superfamily protein	GO:0004672(protein kinase activity),GO:0006468(protein phosphorylation)	NA
chrC07	7226001	7227000	45	114	22	108	85	502	152	724	20.99	20.99	94	126	46	86	110	369	250	581	43.03	43.03	0.49	hypo-methylated	0	0	+	promoter	Proximal	HCP	Bol022761	.	Protein kinase superfamily protein	GO:0004672(protein kinase activity),GO:0006468(protein phosphorylation)	NA
chrC07	7226001	7227000	45	114	22	108	85	502	152	724	20.99	20.99	94	126	46	86	110	369	250	581	43.03	43.03	0.49	hypo-methylated	0	0	+	exon	first exon	NA	Bol022761	.	Protein kinase superfamily protein	GO:0004672(protein kinase activity),GO:0006468(protein phosphorylation)	NA
chrC07	7226001	7227000	45	114	22	108	85	502	152	724	20.99	20.99	94	126	46	86	110	369	250	581	43.03	43.03	0.49	hypo-methylated	0	0	+	intron	first intron	NA	Bol022761	.	Protein kinase superfamily protein	GO:0004672(protein kinase activity),GO:0006468(protein phosphorylation)	NA
chrC07	7226501	7227500	45	99	11	81	72	434	128	614	20.85	20.85	28	35	0	4	94	249	122	288	42.36	42.36	0.49	hypo-methylated	0	0	+	promoter	Proximal	HCP	Bol022761	.	Protein kinase superfamily protein	GO:0004672(protein kinase activity),GO:0006468(protein phosphorylation)	NA
chrC07	7226501	7227500	45	99	11	81	72	434	128	614	20.85	20.85	28	35	0	4	94	249	122	288	42.36	42.36	0.49	hypo-methylated	0	0	+	exon	first exon	NA	Bol022761	.	Protein kinase superfamily protein	GO:0004672(protein kinase activity),GO:0006468(protein phosphorylation)	NA
chrC07	7226501	7227500	45	99	11	81	72	434	128	614	20.85	20.85	28	35	0	4	94	249	122	288	42.36	42.36	0.49	hypo-methylated	0	0	+	intron	first intron	NA	Bol022761	.	Protein kinase superfamily protein	GO:0004672(protein kinase activity),GO:0006468(protein phosphorylation)	NA
chrC07	7226501	7227500	45	99	11	81	72	434	128	614	20.85	20.85	28	35	0	4	94	249	122	288	42.36	42.36	0.49	hypo-methylated	0	0	+	exon	internal exon	NA	Bol022761	.	Protein kinase superfamily protein	GO:0004672(protein kinase activity),GO:0006468(protein phosphorylation)	NA
chrC07	7226501	7227500	45	99	11	81	72	434	128	614	20.85	20.85	28	35	0	4	94	249	122	288	42.36	42.36	0.49	hypo-methylated	0	0	+	intron	internal intron	NA	Bol022761	.	Protein kinase superfamily protein	GO:0004672(protein kinase activity),GO:0006468(protein phosphorylation)	NA
chrC07	7321001	7322000	31	31	49	71	141	324	221	426	51.88	51.88	11	16	18	48	44	348	73	412	17.72	17.72	2.93	hyper-methylated	0	0	-	promoter	Distal	LCP	Bol022757	.	CCCH-type zinc finger family protein	GO:0046872(metal ion binding)	NA
chrC07	9353001	9354000	6	23	6	37	289	680	301	740	40.68	40.68	3	9	0	44	146	743	149	796	18.72	18.72	2.17	hyper-methylated	0	0	+	promoter	Distal	ICP	Bol041558	.	hydroxyproline-rich glycoprotein family protein	NA	NA
chrC07	9353001	9354000	6	23	6	37	289	680	301	740	40.68	40.68	3	9	0	44	146	743	149	796	18.72	18.72	2.17	hyper-methylated	0	0	+	exon	last exon	NA	Bol041559	LKP2,ADO2	LOV KELCH protein 2,LOV KELCH protein 2	GO:0005515(protein binding)	ko04712(Circadian rhythm - plant)
chrC07	9353001	9354000	6	23	6	37	289	680	301	740	40.68	40.68	3	9	0	44	146	743	149	796	18.72	18.72	2.17	hyper-methylated	0	0	+	downstream	NA	NA	Bol041559	LKP2,ADO2	LOV KELCH protein 2,LOV KELCH protein 2	GO:0005515(protein binding)	ko04712(Circadian rhythm - plant)
chrC07	9638001	9639000	22	24	5	7	16	40	43	71	60.56	60.56	38	40	5	21	1	154	44	215	20.47	20.47	2.96	hyper-methylated	0	0	+	promoter	Distal	HCP	Bol041545	CRK8	cysteine-rich RLK (RECEPTOR-like protein kinase) 8	GO:0015074(DNA integration)	NA
chrC07	10011001	10012000	231	249	117	227	103	857	451	1333	33.83	33.83	102	106	20	124	20	683	142	913	15.55	15.55	2.18	hyper-methylated	0	0	+	downstream	NA	NA	Bol041525	ATRH53,PMH2	putative mitochondrial RNA helicase 2,putative mitochondrial RNA helicase 2	NA	NA
chrC07	15225001	15226000	73	75	35	114	8	536	116	725	16	16	161	165	72	128	48	512	281	805	34.91	34.91	0.46	hypo-methylated	0	0	-	promoter	Proximal	ICP	Bol031913	NRPD3,RPB35.5A,NRPE3A,RBP36A,NRPB3	DNA-directed RNA polymerase family protein,DNA-directed RNA polymerase family protein,DNA-directed RNA polymerase family protein,DNA-directed RNA polymerase family protein,DNA-directed RNA polymerase family protein	NA	NA
chrC07	15225001	15226000	73	75	35	114	8	536	116	725	16	16	161	165	72	128	48	512	281	805	34.91	34.91	0.46	hypo-methylated	0	0	-	downstream	NA	NA	Bol031913	NRPD3,RPB35.5A,NRPE3A,RBP36A,NRPB3	DNA-directed RNA polymerase family protein,DNA-directed RNA polymerase family protein,DNA-directed RNA polymerase family protein,DNA-directed RNA polymerase family protein,DNA-directed RNA polymerase family protein	NA	NA
chrC07	15225001	15226000	73	75	35	114	8	536	116	725	16	16	161	165	72	128	48	512	281	805	34.91	34.91	0.46	hypo-methylated	0	0	-	exon	last exon	NA	Bol031913	NRPD3,RPB35.5A,NRPE3A,RBP36A,NRPB3	DNA-directed RNA polymerase family protein,DNA-directed RNA polymerase family protein,DNA-directed RNA polymerase family protein,DNA-directed RNA polymerase family protein,DNA-directed RNA polymerase family protein	NA	NA
chrC07	15225001	15226000	73	75	35	114	8	536	116	725	16	16	161	165	72	128	48	512	281	805	34.91	34.91	0.46	hypo-methylated	0	0	-	intron	first intron	NA	Bol031913	NRPD3,RPB35.5A,NRPE3A,RBP36A,NRPB3	DNA-directed RNA polymerase family protein,DNA-directed RNA polymerase family protein,DNA-directed RNA polymerase family protein,DNA-directed RNA polymerase family protein,DNA-directed RNA polymerase family protein	NA	NA
chrC07	15225001	15226000	73	75	35	114	8	536	116	725	16	16	161	165	72	128	48	512	281	805	34.91	34.91	0.46	hypo-methylated	0	0	-	exon	first exon	NA	Bol031913	NRPD3,RPB35.5A,NRPE3A,RBP36A,NRPB3	DNA-directed RNA polymerase family protein,DNA-directed RNA polymerase family protein,DNA-directed RNA polymerase family protein,DNA-directed RNA polymerase family protein,DNA-directed RNA polymerase family protein	NA	NA
chrC07	15225001	15226000	73	75	35	114	8	536	116	725	16	16	161	165	72	128	48	512	281	805	34.91	34.91	0.46	hypo-methylated	0	0	-	downstream	NA	NA	Bol031915	NRPD3,RPB35.5A,NRPE3A,RBP36A,NRPB3	DNA-directed RNA polymerase family protein,DNA-directed RNA polymerase family protein,DNA-directed RNA polymerase family protein,DNA-directed RNA polymerase family protein,DNA-directed RNA polymerase family protein	GO:0003899(DNA-directed RNA polymerase activity),GO:0006351(transcription, DNA-templated),GO:0046983(protein dimerization activity)	NA
chrC07	15253001	15254000	86	103	60	192	102	1056	248	1351	18.36	18.36	384	398	200	466	417	1812	1001	2676	37.41	37.41	0.49	hypo-methylated	0	0	+	promoter	Distal	HCP	Bol031917	FUT5,ATFUT5	fucosyltransferase 5,fucosyltransferase 5	GO:0016020(membrane)	NA
chrC07	15253001	15254000	86	103	60	192	102	1056	248	1351	18.36	18.36	384	398	200	466	417	1812	1001	2676	37.41	37.41	0.49	hypo-methylated	0	0	+	promoter	Intermediate	HCP	Bol031917	FUT5,ATFUT5	fucosyltransferase 5,fucosyltransferase 5	GO:0016020(membrane)	NA
chrC07	16988001	16989000	44	148	45	134	315	658	404	940	42.98	42.98	30	218	26	203	155	665	211	1086	19.43	19.43	2.21	hyper-methylated	0	0	+	promoter	Proximal	ICP	Bol041836	HSL1	HAESA-like 1	GO:0004672(protein kinase activity),GO:0006468(protein phosphorylation),GO:0005515(protein binding),GO:0005524(ATP binding)	NA
chrC07	16988001	16989000	44	148	45	134	315	658	404	940	42.98	42.98	30	218	26	203	155	665	211	1086	19.43	19.43	2.21	hyper-methylated	0	0	+	promoter	Intermediate	ICP	Bol041836	HSL1	HAESA-like 1	GO:0004672(protein kinase activity),GO:0006468(protein phosphorylation),GO:0005515(protein binding),GO:0005524(ATP binding)	NA
chrC07	16988001	16989000	44	148	45	134	315	658	404	940	42.98	42.98	30	218	26	203	155	665	211	1086	19.43	19.43	2.21	hyper-methylated	0	0	+	exon	first exon	NA	Bol041836	HSL1	HAESA-like 1	GO:0004672(protein kinase activity),GO:0006468(protein phosphorylation),GO:0005515(protein binding),GO:0005524(ATP binding)	NA
chrC07	16997501	16998500	9	10	19	24	46	163	74	197	37.56	37.56	19	21	15	29	12	227	46	277	16.61	16.61	2.26	hyper-methylated	0	0	+	promoter	Distal	ICP	Bol041838	SND3,ANAC010,NAC010	NAC domain containing protein 10,NAC domain containing protein 10,NAC domain containing protein 10	GO:0003677(DNA binding),GO:0006355(regulation of transcription, DNA-templated)	NA
chrC07	17500001	17501000	21	22	23	29	40	367	84	418	20.1	20.1	6	6	0	3	33	78	39	87	44.83	44.83	0.45	hypo-methylated	0	0	+	promoter	Proximal	ICP	Bol041875	.	O-Glycosyl hydrolases family 17 protein	NA	NA
chrC07	17500001	17501000	21	22	23	29	40	367	84	418	20.1	20.1	6	6	0	3	33	78	39	87	44.83	44.83	0.45	hypo-methylated	0	0	+	exon	first exon	NA	Bol041875	.	O-Glycosyl hydrolases family 17 protein	NA	NA
chrC07	17500001	17501000	21	22	23	29	40	367	84	418	20.1	20.1	6	6	0	3	33	78	39	87	44.83	44.83	0.45	hypo-methylated	0	0	+	intron	first intron	NA	Bol041875	.	O-Glycosyl hydrolases family 17 protein	NA	NA
chrC07	17500001	17501000	21	22	23	29	40	367	84	418	20.1	20.1	6	6	0	3	33	78	39	87	44.83	44.83	0.45	hypo-methylated	0	0	+	exon	internal exon	NA	Bol041875	.	O-Glycosyl hydrolases family 17 protein	NA	NA
chrC07	17500001	17501000	21	22	23	29	40	367	84	418	20.1	20.1	6	6	0	3	33	78	39	87	44.83	44.83	0.45	hypo-methylated	0	0	+	intron	internal intron	NA	Bol041875	.	O-Glycosyl hydrolases family 17 protein	NA	NA
chrC07	17500501	17501500	15	16	17	23	29	284	61	323	18.89	18.89	6	6	0	3	33	78	39	87	44.83	44.83	0.42	hypo-methylated	0	0	+	exon	internal exon	NA	Bol041875	.	O-Glycosyl hydrolases family 17 protein	NA	NA
chrC07	17500501	17501500	15	16	17	23	29	284	61	323	18.89	18.89	6	6	0	3	33	78	39	87	44.83	44.83	0.42	hypo-methylated	0	0	+	intron	internal intron	NA	Bol041875	.	O-Glycosyl hydrolases family 17 protein	NA	NA
chrC07	18670501	18671500	43	54	6	42	0	152	49	248	19.76	19.76	22	22	10	16	0	32	32	70	45.71	45.71	0.43	hypo-methylated	0	0	+	promoter	Distal	HCP	Bol043159	AtGH9C1,GH9C1	glycosyl hydrolase 9C1,glycosyl hydrolase 9C1	GO:0005975(carbohydrate metabolic process),GO:0030246(carbohydrate binding),GO:0004553(hydrolase activity, hydrolyzing O-glycosyl compounds)	NA
chrC07	21311001	21312000	94	112	44	148	7	432	145	692	20.95	20.95	172	200	80	134	41	355	293	689	42.53	42.53	0.49	hypo-methylated	0	0	+	promoter	Distal	LCP	Bol043274	.	ENTH/VHS/GAT family protein	GO:0005543(phospholipid binding)	NA
chrC07	21311001	21312000	94	112	44	148	7	432	145	692	20.95	20.95	172	200	80	134	41	355	293	689	42.53	42.53	0.49	hypo-methylated	0	0	+	promoter	Intermediate	LCP	Bol043274	.	ENTH/VHS/GAT family protein	GO:0005543(phospholipid binding)	NA
chrC07	22828501	22829500	24	161	21	110	62	421	107	692	15.46	15.46	62	94	34	94	59	294	155	482	32.16	32.16	0.48	hypo-methylated	0	0	+	promoter	Proximal	LCP	Bol004379	HB54,ATHB54	homeobox protein 54,homeobox protein 54	GO:0003676(nucleic acid binding)	NA
chrC07	22828501	22829500	24	161	21	110	62	421	107	692	15.46	15.46	62	94	34	94	59	294	155	482	32.16	32.16	0.48	hypo-methylated	0	0	+	exon	first exon	NA	Bol004379	HB54,ATHB54	homeobox protein 54,homeobox protein 54	GO:0003676(nucleic acid binding)	NA
chrC07	22828501	22829500	24	161	21	110	62	421	107	692	15.46	15.46	62	94	34	94	59	294	155	482	32.16	32.16	0.48	hypo-methylated	0	0	+	intron	last intron	NA	Bol004379	HB54,ATHB54	homeobox protein 54,homeobox protein 54	GO:0003676(nucleic acid binding)	NA
chrC07	22828501	22829500	24	161	21	110	62	421	107	692	15.46	15.46	62	94	34	94	59	294	155	482	32.16	32.16	0.48	hypo-methylated	0	0	+	exon	last exon	NA	Bol004379	HB54,ATHB54	homeobox protein 54,homeobox protein 54	GO:0003676(nucleic acid binding)	NA
chrC07	22872501	22873500	87	144	19	120	6	448	112	712	15.73	15.73	106	126	51	140	42	327	199	593	33.56	33.56	0.47	hypo-methylated	0	0	-	downstream	NA	NA	Bol004384	.	Tetratricopeptide repeat (TPR)-like superfamily protein	NA	NA
chrC07	23036501	23037500	43	52	72	78	38	177	153	307	49.84	49.84	24	25	22	45	9	162	55	232	23.71	23.71	2.1	hyper-methylated	0	0	+	promoter	Distal	HCP	Bol012255	.	Protein of unknown function (DUF626)	NA	NA
chrC07	23036501	23037500	43	52	72	78	38	177	153	307	49.84	49.84	24	25	22	45	9	162	55	232	23.71	23.71	2.1	hyper-methylated	0	0	-	promoter	Intermediate	HCP	Bol004406	.	Disease resistance protein (TIR-NBS-LRR class) family	GO:0043531(ADP binding)	NA
chrC07	23036501	23037500	43	52	72	78	38	177	153	307	49.84	49.84	24	25	22	45	9	162	55	232	23.71	23.71	2.1	hyper-methylated	0	0	-	promoter	Distal	HCP	Bol004406	.	Disease resistance protein (TIR-NBS-LRR class) family	GO:0043531(ADP binding)	NA
chrC07	23412501	23413500	0	64	0	47	79	225	79	336	23.51	23.51	1	31	0	20	341	546	342	597	57.29	57.29	0.41	hypo-methylated	0	0	+	promoter	Intermediate	ICP	Bol012293	UEV1A,MMZ1	MMS ZWEI homologue 1,MMS ZWEI homologue 1	NA	ko00073(Cutin, suberine and wax biosynthesis)
chrC07	23412501	23413500	0	64	0	47	79	225	79	336	23.51	23.51	1	31	0	20	341	546	342	597	57.29	57.29	0.41	hypo-methylated	0	0	-	promoter	Intermediate	ICP	Bol012292	RPL27AB,RPL27A	Ribosomal protein L18e/L15 superfamily protein,Ribosomal protein L18e/L15 superfamily protein	NA	ko03010(Ribosome)
chrC07	23412501	23413500	0	64	0	47	79	225	79	336	23.51	23.51	1	31	0	20	341	546	342	597	57.29	57.29	0.41	hypo-methylated	0	0	-	downstream	NA	NA	Bol012292	RPL27AB,RPL27A	Ribosomal protein L18e/L15 superfamily protein,Ribosomal protein L18e/L15 superfamily protein	NA	ko03010(Ribosome)
chrC07	23412501	23413500	0	64	0	47	79	225	79	336	23.51	23.51	1	31	0	20	341	546	342	597	57.29	57.29	0.41	hypo-methylated	0	0	+	promoter	Proximal	ICP	Bol012293	UEV1A,MMZ1	MMS ZWEI homologue 1,MMS ZWEI homologue 1	NA	ko00073(Cutin, suberine and wax biosynthesis)
chrC07	23412501	23413500	0	64	0	47	79	225	79	336	23.51	23.51	1	31	0	20	341	546	342	597	57.29	57.29	0.41	hypo-methylated	0	0	+	exon	first exon	NA	Bol012293	UEV1A,MMZ1	MMS ZWEI homologue 1,MMS ZWEI homologue 1	NA	ko00073(Cutin, suberine and wax biosynthesis)
chrC07	23412501	23413500	0	64	0	47	79	225	79	336	23.51	23.51	1	31	0	20	341	546	342	597	57.29	57.29	0.41	hypo-methylated	0	0	+	intron	first intron	NA	Bol012293	UEV1A,MMZ1	MMS ZWEI homologue 1,MMS ZWEI homologue 1	NA	ko00073(Cutin, suberine and wax biosynthesis)
chrC07	23412501	23413500	0	64	0	47	79	225	79	336	23.51	23.51	1	31	0	20	341	546	342	597	57.29	57.29	0.41	hypo-methylated	0	0	-	promoter	Distal	ICP	Bol012292	RPL27AB,RPL27A	Ribosomal protein L18e/L15 superfamily protein,Ribosomal protein L18e/L15 superfamily protein	NA	ko03010(Ribosome)
chrC07	23429501	23430500	16	23	2	15	73	431	91	469	19.4	19.4	40	49	10	37	74	201	124	287	43.21	43.21	0.45	hypo-methylated	0	0	+	downstream	NA	NA	Bol012296	.	Plant invertase/pectin methylesterase inhibitor superfamily protein	GO:0004857(enzyme inhibitor activity)	NA
chrC07	23608501	23609500	27	30	11	25	24	121	62	176	35.23	35.23	117	120	58	63	213	326	388	509	76.23	76.23	0.46	hypo-methylated	0	0	-	promoter	Distal	LCP	Bol012307	NHL3	NDR1/HIN1-like 3	NA	NA
chrC07	23608501	23609500	27	30	11	25	24	121	62	176	35.23	35.23	117	120	58	63	213	326	388	509	76.23	76.23	0.46	hypo-methylated	0	0	-	downstream	NA	NA	Bol012307	NHL3	NDR1/HIN1-like 3	NA	NA
chrC07	24508001	24509000	79	207	19	104	200	1472	298	1783	16.71	16.71	79	172	28	67	412	1218	519	1457	35.62	35.62	0.47	hypo-methylated	0	0	+	promoter	Intermediate	LCP	Bol005624	.	Disease resistance protein (TIR-NBS-LRR class) family	GO:0007165(signal transduction),GO:0005515(protein binding)	NA
chrC07	24508001	24509000	79	207	19	104	200	1472	298	1783	16.71	16.71	79	172	28	67	412	1218	519	1457	35.62	35.62	0.47	hypo-methylated	0	0	+	promoter	Proximal	LCP	Bol005624	.	Disease resistance protein (TIR-NBS-LRR class) family	GO:0007165(signal transduction),GO:0005515(protein binding)	NA
chrC07	27298501	27299500	113	129	32	84	18	250	163	463	35.21	35.21	45	71	12	69	7	272	64	412	15.53	15.53	2.27	hyper-methylated	0	0	-	downstream	NA	NA	Bol006372	.	D-galactoside/L-rhamnose binding SUEL lectin protein	GO:0005975(carbohydrate metabolic process),GO:0030246(carbohydrate binding),GO:0004553(hydrolase activity, hydrolyzing O-glycosyl compounds)	NA
chrC07	32193501	32194500	111	308	178	397	328	1252	617	1957	31.53	31.53	110	399	119	443	144	1567	373	2409	15.48	15.48	2.04	hyper-methylated	0	0	+	promoter	Proximal	HCP	Bol042808	EIF4B1	eukaryotic translation initiation factor 4B1	NA	NA
chrC07	32193501	32194500	111	308	178	397	328	1252	617	1957	31.53	31.53	110	399	119	443	144	1567	373	2409	15.48	15.48	2.04	hyper-methylated	0	0	+	promoter	Intermediate	HCP	Bol042808	EIF4B1	eukaryotic translation initiation factor 4B1	NA	NA
chrC07	32193501	32194500	111	308	178	397	328	1252	617	1957	31.53	31.53	110	399	119	443	144	1567	373	2409	15.48	15.48	2.04	hyper-methylated	0	0	+	downstream	NA	NA	Bol042807	.	O-fucosyltransferase family protein	NA	NA
chrC07	32193501	32194500	111	308	178	397	328	1252	617	1957	31.53	31.53	110	399	119	443	144	1567	373	2409	15.48	15.48	2.04	hyper-methylated	0	0	+	exon	first exon	NA	Bol042808	EIF4B1	eukaryotic translation initiation factor 4B1	NA	NA
chrC07	33198501	33199500	62	78	21	53	105	254	188	385	48.83	48.83	60	62	20	45	41	470	121	577	20.97	20.97	2.33	hyper-methylated	0	0	+	promoter	Distal	LCP	Bol042925	MDAR4,ATMDAR4	monodehydroascorbate reductase 4,monodehydroascorbate reductase 4	GO:0055114(oxidation-reduction process),GO:0016491(oxidoreductase activity)	ko00053(Ascorbate and aldarate metabolism)
chrC07	34250001	34251000	12	16	22	38	28	116	62	170	36.47	36.47	7	7	13	19	45	63	65	89	73.03	73.03	0.5	hypo-methylated	0	0	-	downstream	NA	NA	Bol043037	WRKY29,ATWRKY29	WRKY family transcription factor,WRKY family transcription factor	GO:0003700(transcription factor activity, sequence-specific DNA binding),GO:0043565(sequence-specific DNA binding),GO:0006355(regulation of transcription, DNA-templated)	NA
chrC07	34250001	34251000	12	16	22	38	28	116	62	170	36.47	36.47	7	7	13	19	45	63	65	89	73.03	73.03	0.5	hypo-methylated	0	0	-	promoter	Proximal	LCP	Bol043037	WRKY29,ATWRKY29	WRKY family transcription factor,WRKY family transcription factor	GO:0003700(transcription factor activity, sequence-specific DNA binding),GO:0043565(sequence-specific DNA binding),GO:0006355(regulation of transcription, DNA-templated)	NA
chrC07	34250001	34251000	12	16	22	38	28	116	62	170	36.47	36.47	7	7	13	19	45	63	65	89	73.03	73.03	0.5	hypo-methylated	0	0	-	exon	last exon	NA	Bol043037	WRKY29,ATWRKY29	WRKY family transcription factor,WRKY family transcription factor	GO:0003700(transcription factor activity, sequence-specific DNA binding),GO:0043565(sequence-specific DNA binding),GO:0006355(regulation of transcription, DNA-templated)	NA
chrC07	34250001	34251000	12	16	22	38	28	116	62	170	36.47	36.47	7	7	13	19	45	63	65	89	73.03	73.03	0.5	hypo-methylated	0	0	-	intron	first intron	NA	Bol043037	WRKY29,ATWRKY29	WRKY family transcription factor,WRKY family transcription factor	GO:0003700(transcription factor activity, sequence-specific DNA binding),GO:0043565(sequence-specific DNA binding),GO:0006355(regulation of transcription, DNA-templated)	NA
chrC07	34250001	34251000	12	16	22	38	28	116	62	170	36.47	36.47	7	7	13	19	45	63	65	89	73.03	73.03	0.5	hypo-methylated	0	0	-	exon	first exon	NA	Bol043037	WRKY29,ATWRKY29	WRKY family transcription factor,WRKY family transcription factor	GO:0003700(transcription factor activity, sequence-specific DNA binding),GO:0043565(sequence-specific DNA binding),GO:0006355(regulation of transcription, DNA-templated)	NA
chrC07	34682501	34683500	36	38	54	113	102	367	192	518	37.07	37.07	26	30	69	80	108	137	203	247	82.19	82.19	0.45	hypo-methylated	0	0	+	downstream	NA	NA	Bol043088	.	Aldolase-type TIM barrel family protein	NA	ko00400(Phenylalanine, tyrosine and tryptophan biosynthesis)
chrC07	34682501	34683500	36	38	54	113	102	367	192	518	37.07	37.07	26	30	69	80	108	137	203	247	82.19	82.19	0.45	hypo-methylated	0	0	-	exon	internal exon	NA	Bol043089	EMB1276,ACAT2	acetoacetyl-CoA thiolase 2,acetoacetyl-CoA thiolase 2	GO:0016747(transferase activity, transferring acyl groups other than amino-acyl groups),GO:0008152(metabolic process)	NA
chrC07	34682501	34683500	36	38	54	113	102	367	192	518	37.07	37.07	26	30	69	80	108	137	203	247	82.19	82.19	0.45	hypo-methylated	0	0	-	intron	internal intron	NA	Bol043089	EMB1276,ACAT2	acetoacetyl-CoA thiolase 2,acetoacetyl-CoA thiolase 2	GO:0016747(transferase activity, transferring acyl groups other than amino-acyl groups),GO:0008152(metabolic process)	NA
chrC07	34683001	34684000	26	28	51	98	89	310	166	436	38.07	38.07	31	35	96	111	152	203	279	349	79.94	79.94	0.48	hypo-methylated	0	0	-	exon	internal exon	NA	Bol043089	EMB1276,ACAT2	acetoacetyl-CoA thiolase 2,acetoacetyl-CoA thiolase 2	GO:0016747(transferase activity, transferring acyl groups other than amino-acyl groups),GO:0008152(metabolic process)	NA
chrC07	34683001	34684000	26	28	51	98	89	310	166	436	38.07	38.07	31	35	96	111	152	203	279	349	79.94	79.94	0.48	hypo-methylated	0	0	-	intron	internal intron	NA	Bol043089	EMB1276,ACAT2	acetoacetyl-CoA thiolase 2,acetoacetyl-CoA thiolase 2	GO:0016747(transferase activity, transferring acyl groups other than amino-acyl groups),GO:0008152(metabolic process)	NA
chrC07	34683001	34684000	26	28	51	98	89	310	166	436	38.07	38.07	31	35	96	111	152	203	279	349	79.94	79.94	0.48	hypo-methylated	0	0	-	promoter	Proximal	ICP	Bol043089	EMB1276,ACAT2	acetoacetyl-CoA thiolase 2,acetoacetyl-CoA thiolase 2	GO:0016747(transferase activity, transferring acyl groups other than amino-acyl groups),GO:0008152(metabolic process)	NA
chrC07	34683001	34684000	26	28	51	98	89	310	166	436	38.07	38.07	31	35	96	111	152	203	279	349	79.94	79.94	0.48	hypo-methylated	0	0	-	intron	first intron	NA	Bol043089	EMB1276,ACAT2	acetoacetyl-CoA thiolase 2,acetoacetyl-CoA thiolase 2	GO:0016747(transferase activity, transferring acyl groups other than amino-acyl groups),GO:0008152(metabolic process)	NA
chrC07	34683001	34684000	26	28	51	98	89	310	166	436	38.07	38.07	31	35	96	111	152	203	279	349	79.94	79.94	0.48	hypo-methylated	0	0	-	exon	first exon	NA	Bol043089	EMB1276,ACAT2	acetoacetyl-CoA thiolase 2,acetoacetyl-CoA thiolase 2	GO:0016747(transferase activity, transferring acyl groups other than amino-acyl groups),GO:0008152(metabolic process)	NA
chrC07	35356001	35357000	45	55	2	21	0	59	47	135	34.81	34.81	28	44	5	25	5	154	38	223	17.04	17.04	2.04	hyper-methylated	0	0	-	promoter	Proximal	LCP	Bol022317	.	Protein kinase family protein with leucine-rich repeat domain	GO:0004672(protein kinase activity),GO:0006468(protein phosphorylation),GO:0005515(protein binding),GO:0005524(ATP binding)	NA
chrC07	35356001	35357000	45	55	2	21	0	59	47	135	34.81	34.81	28	44	5	25	5	154	38	223	17.04	17.04	2.04	hyper-methylated	0	0	-	promoter	Intermediate	LCP	Bol022317	.	Protein kinase family protein with leucine-rich repeat domain	GO:0004672(protein kinase activity),GO:0006468(protein phosphorylation),GO:0005515(protein binding),GO:0005524(ATP binding)	NA
chrC07	35513501	35514500	40	45	16	42	5	194	61	281	21.71	21.71	14	14	13	19	9	35	36	68	52.94	52.94	0.41	hypo-methylated	0	0	+	promoter	Distal	HCP	Bol022340	CID6	CTC-interacting domain 6	GO:0005515(protein binding)	NA
chrC07	36127501	36128500	33	41	25	50	220	514	278	605	45.95	45.95	0	13	3	20	85	489	88	522	16.86	16.86	2.73	hyper-methylated	0	0	+	promoter	Distal	ICP	Bol022423	CID10	CTC-interacting domain 10	GO:0003676(nucleic acid binding)	NA
chrC07	36364001	36365000	196	383	1	49	48	1103	245	1535	15.96	15.96	500	638	0	35	115	1185	615	1858	33.1	33.1	0.48	hypo-methylated	0	0	+	downstream	NA	NA	Bol022452	SQE5,SQP1	FAD/NAD(P)-binding oxidoreductase family protein,FAD/NAD(P)-binding oxidoreductase family protein	GO:0071949(FAD binding)	ko00909(Sesquiterpenoid and triterpenoid biosynthesis)
chrC07	38298001	38299000	108	166	35	137	50	809	193	1112	17.36	17.36	211	249	52	119	47	485	310	853	36.34	36.34	0.48	hypo-methylated	0	0	+	downstream	NA	NA	Bol005065	.	Uncharacterised protein family (UPF0497)	NA	NA
chrC07	38908501	38909500	32	39	0	8	25	111	57	158	36.08	36.08	87	137	14	113	40	586	141	836	16.87	16.87	2.14	hyper-methylated	0	0	-	promoter	Distal	ICP	Bol037145	BMY8,CT-BMY,BAM3	chloroplast beta-amylase,chloroplast beta-amylase,chloroplast beta-amylase	NA	ko00500(Starch and sucrose metabolism)
chrC07	38932001	38933000	44	57	8	31	6	273	58	361	16.07	16.07	29	35	12	26	14	109	55	170	32.35	32.35	0.5	hypo-methylated	0	0	+	promoter	Distal	LCP	Bol037137	.	Mo25 family protein	NA	ko04150(mTOR signaling pathway)
chrC07	38932001	38933000	44	57	8	31	6	273	58	361	16.07	16.07	29	35	12	26	14	109	55	170	32.35	32.35	0.5	hypo-methylated	0	0	+	downstream	NA	NA	Bol037138	.	Lactate/malate dehydrogenase family protein	GO:0016616(oxidoreductase activity, acting on the CH-OH group of donors, NAD or NADP as acceptor),GO:0055114(oxidation-reduction process),GO:0016491(oxidoreductase activity),GO:0019752(carboxylic acid metabolic process)	ko00270(Cysteine and methionine metabolism)
chrC07	38932001	38933000	44	57	8	31	6	273	58	361	16.07	16.07	29	35	12	26	14	109	55	170	32.35	32.35	0.5	hypo-methylated	0	0	+	promoter	Intermediate	LCP	Bol037137	.	Mo25 family protein	NA	ko04150(mTOR signaling pathway)
chrC07	39563501	39564500	20	37	15	74	471	1245	506	1356	37.32	37.32	16	81	8	227	262	1370	286	1678	17.04	17.04	2.19	hyper-methylated	0	0	+	exon	internal exon	NA	Bol037051	SAB	Golgi-body localisation protein domain ;RNA pol II promoter Fmp27 protein domain	NA	NA
chrC07	39563501	39564500	20	37	15	74	471	1245	506	1356	37.32	37.32	16	81	8	227	262	1370	286	1678	17.04	17.04	2.19	hyper-methylated	0	0	+	intron	internal intron	NA	Bol037051	SAB	Golgi-body localisation protein domain ;RNA pol II promoter Fmp27 protein domain	NA	NA
chrC07	40923001	40924000	43	207	85	340	271	1983	399	2530	15.77	15.77	125	246	234	588	906	2894	1265	3728	33.93	33.93	0.46	hypo-methylated	0	0	-	promoter	Intermediate	ICP	Bol036952	.	RNA polymerase I specific transcription initiation factor RRN3 protein	NA	NA
chrC07	40923001	40924000	43	207	85	340	271	1983	399	2530	15.77	15.77	125	246	234	588	906	2894	1265	3728	33.93	33.93	0.46	hypo-methylated	0	0	-	promoter	Distal	ICP	Bol036952	.	RNA polymerase I specific transcription initiation factor RRN3 protein	NA	NA
chrC07	41994501	41995500	143	282	56	157	24	984	223	1423	15.67	15.67	434	486	108	240	57	637	599	1363	43.95	43.95	0.36	hypo-methylated	0	0	-	promoter	Distal	LCP	Bol024304	B160	Zinc finger, RING-type;Transcription factor jumonji/aspartyl beta-hydroxylase	NA	NA
chrC07	43158501	43159500	26	33	4	22	27	257	57	312	18.27	18.27	35	66	29	82	382	926	446	1074	41.53	41.53	0.44	hypo-methylated	0	0	-	downstream	NA	NA	Bol042118	CHX17,ATCHX17	cation/H+ exchanger 17,cation/H+ exchanger 17	GO:0006812(cation transport),GO:0016021(integral component of membrane),GO:0015299(solute:proton antiporter activity),GO:0055085(transmembrane transport)	NA
chrC07	43316001	43317000	2	86	17	87	156	622	175	795	22.01	22.01	26	73	80	164	664	1420	770	1657	46.47	46.47	0.47	hypo-methylated	0	0	+	downstream	NA	NA	Bol042142	ARF9	auxin response factor 9	GO:0005634(nucleus),GO:0003677(DNA binding),GO:0009725(response to hormone),GO:0006355(regulation of transcription, DNA-templated)	NA
chrC07	43501001	43502000	35	46	37	47	24	46	96	139	69.06	69.06	51	82	43	93	27	239	121	414	29.23	29.23	2.36	hyper-methylated	0	0	-	promoter	Intermediate	HCP	Bol042173	.	O-fucosyltransferase family protein	NA	NA
chrC07	43501001	43502000	35	46	37	47	24	46	96	139	69.06	69.06	51	82	43	93	27	239	121	414	29.23	29.23	2.36	hyper-methylated	0	0	-	downstream	NA	NA	Bol042174	AGL24	AGAMOUS-like 24	GO:0003700(transcription factor activity, sequence-specific DNA binding),GO:0005634(nucleus),GO:0006355(regulation of transcription, DNA-templated)	NA
chrC07	43501001	43502000	35	46	37	47	24	46	96	139	69.06	69.06	51	82	43	93	27	239	121	414	29.23	29.23	2.36	hyper-methylated	0	0	-	promoter	Distal	HCP	Bol042173	.	O-fucosyltransferase family protein	NA	NA
chrC07	43842001	43843000	52	56	28	36	202	361	282	453	62.25	62.25	17	19	7	7	20	126	44	152	28.95	28.95	2.15	hyper-methylated	0	0	+	promoter	Distal	HCP	Bol042234	CRK8	cysteine-rich RLK (RECEPTOR-like protein kinase) 8	GO:0015074(DNA integration)	NA
chrC07	46727001	46728000	239	373	77	218	201	1020	517	1611	32.09	32.09	77	187	40	147	57	819	174	1153	15.09	15.09	2.13	hyper-methylated	0	0	-	promoter	Intermediate	HCP	Bol033841	RSL2	ROOT HAIR DEFECTIVE 6-LIKE 2	GO:0046983(protein dimerization activity)	NA
chrC07	46727001	46728000	239	373	77	218	201	1020	517	1611	32.09	32.09	77	187	40	147	57	819	174	1153	15.09	15.09	2.13	hyper-methylated	0	0	-	promoter	Distal	HCP	Bol033841	RSL2	ROOT HAIR DEFECTIVE 6-LIKE 2	GO:0046983(protein dimerization activity)	NA
chrC07	47538001	47539000	339	386	42	202	124	736	505	1324	38.14	38.14	230	403	29	191	21	922	280	1516	18.47	18.47	2.06	hyper-methylated	0	0	+	promoter	Distal	LCP	Bol018636	PLP4,PLA V,AtPLAIVC	PATATIN-like protein 4,PATATIN-like protein 4,PATATIN-like protein 4	GO:0006629(lipid metabolic process)	NA
chrC07	47538001	47539000	339	386	42	202	124	736	505	1324	38.14	38.14	230	403	29	191	21	922	280	1516	18.47	18.47	2.06	hyper-methylated	0	0	+	promoter	Intermediate	LCP	Bol018636	PLP4,PLA V,AtPLAIVC	PATATIN-like protein 4,PATATIN-like protein 4,PATATIN-like protein 4	GO:0006629(lipid metabolic process)	NA
chrC07	47563501	47564500	52	74	38	76	115	417	205	567	36.16	36.16	13	40	13	32	26	219	52	291	17.87	17.87	2.02	hyper-methylated	0	0	+	intron	internal intron	NA	Bol018630	.	PLC-like phosphodiesterases superfamily protein	NA	NA
chrC07	47563501	47564500	52	74	38	76	115	417	205	567	36.16	36.16	13	40	13	32	26	219	52	291	17.87	17.87	2.02	hyper-methylated	0	0	+	exon	internal exon	NA	Bol018630	.	PLC-like phosphodiesterases superfamily protein	NA	NA
chrC07	47563501	47564500	52	74	38	76	115	417	205	567	36.16	36.16	13	40	13	32	26	219	52	291	17.87	17.87	2.02	hyper-methylated	0	0	+	intron	last intron	NA	Bol018630	.	PLC-like phosphodiesterases superfamily protein	NA	NA
chrC07	47563501	47564500	52	74	38	76	115	417	205	567	36.16	36.16	13	40	13	32	26	219	52	291	17.87	17.87	2.02	hyper-methylated	0	0	+	exon	last exon	NA	Bol018630	.	PLC-like phosphodiesterases superfamily protein	NA	NA
chrC07	47563501	47564500	52	74	38	76	115	417	205	567	36.16	36.16	13	40	13	32	26	219	52	291	17.87	17.87	2.02	hyper-methylated	0	0	+	downstream	NA	NA	Bol018630	.	PLC-like phosphodiesterases superfamily protein	NA	NA
chrC08	69001	70000	18	18	2	4	18	172	38	194	19.59	19.59	46	46	0	0	59	183	105	229	45.85	45.85	0.43	hypo-methylated	0	0	+	promoter	Distal	LCP	Bol005717	ATARLA1D,ARLA1D	ADP-ribosylation factor-like A1D,ADP-ribosylation factor-like A1D	GO:0007264(small GTPase mediated signal transduction),GO:0005525(GTP binding)	NA
chrC08	1318501	1319500	37	49	47	78	171	325	255	452	56.42	56.42	52	122	127	183	135	925	314	1230	25.53	25.53	2.21	hyper-methylated	0	0	-	promoter	Distal	LCP	Bol023409	ARA12	Subtilase family protein	NA	NA
chrC08	1608501	1609500	29	82	28	110	132	545	189	737	25.64	25.64	65	109	71	131	361	705	497	945	52.59	52.59	0.49	hypo-methylated	0	0	-	exon	last exon	NA	Bol023378	NDA1,ATNDI1	alternative NAD(P)H dehydrogenase 1,alternative NAD(P)H dehydrogenase 1	GO:0055114(oxidation-reduction process),GO:0016491(oxidoreductase activity)	NA
chrC08	1608501	1609500	29	82	28	110	132	545	189	737	25.64	25.64	65	109	71	131	361	705	497	945	52.59	52.59	0.49	hypo-methylated	0	0	-	intron	last intron	NA	Bol023378	NDA1,ATNDI1	alternative NAD(P)H dehydrogenase 1,alternative NAD(P)H dehydrogenase 1	GO:0055114(oxidation-reduction process),GO:0016491(oxidoreductase activity)	NA
chrC08	1608501	1609500	29	82	28	110	132	545	189	737	25.64	25.64	65	109	71	131	361	705	497	945	52.59	52.59	0.49	hypo-methylated	0	0	-	exon	internal exon	NA	Bol023378	NDA1,ATNDI1	alternative NAD(P)H dehydrogenase 1,alternative NAD(P)H dehydrogenase 1	GO:0055114(oxidation-reduction process),GO:0016491(oxidoreductase activity)	NA
chrC08	1608501	1609500	29	82	28	110	132	545	189	737	25.64	25.64	65	109	71	131	361	705	497	945	52.59	52.59	0.49	hypo-methylated	0	0	-	intron	internal intron	NA	Bol023378	NDA1,ATNDI1	alternative NAD(P)H dehydrogenase 1,alternative NAD(P)H dehydrogenase 1	GO:0055114(oxidation-reduction process),GO:0016491(oxidoreductase activity)	NA
chrC08	1639001	1640000	68	131	14	129	2	228	84	488	17.21	17.21	47	51	28	64	26	124	101	239	42.26	42.26	0.41	hypo-methylated	0	0	-	promoter	Proximal	HCP	Bol023375	STN1,ATSTN1	Nucleic acid-binding, OB-fold-like protein,Nucleic acid-binding, OB-fold-like protein	GO:0003676(nucleic acid binding)	NA
chrC08	1639001	1640000	68	131	14	129	2	228	84	488	17.21	17.21	47	51	28	64	26	124	101	239	42.26	42.26	0.41	hypo-methylated	0	0	-	exon	first exon	NA	Bol023375	STN1,ATSTN1	Nucleic acid-binding, OB-fold-like protein,Nucleic acid-binding, OB-fold-like protein	GO:0003676(nucleic acid binding)	NA
chrC08	1639001	1640000	68	131	14	129	2	228	84	488	17.21	17.21	47	51	28	64	26	124	101	239	42.26	42.26	0.41	hypo-methylated	0	0	-	promoter	Intermediate	HCP	Bol023375	STN1,ATSTN1	Nucleic acid-binding, OB-fold-like protein,Nucleic acid-binding, OB-fold-like protein	GO:0003676(nucleic acid binding)	NA
chrC08	1639001	1640000	68	131	14	129	2	228	84	488	17.21	17.21	47	51	28	64	26	124	101	239	42.26	42.26	0.41	hypo-methylated	0	0	-	downstream	NA	NA	Bol023375	STN1,ATSTN1	Nucleic acid-binding, OB-fold-like protein,Nucleic acid-binding, OB-fold-like protein	GO:0003676(nucleic acid binding)	NA
chrC08	1644501	1645500	270	286	61	147	50	385	381	818	46.58	46.58	70	123	12	98	12	289	94	510	18.43	18.43	2.53	hyper-methylated	0	0	-	promoter	Intermediate	HCP	Bol023374	STN1,ATSTN1	Nucleic acid-binding, OB-fold-like protein,Nucleic acid-binding, OB-fold-like protein	GO:0003676(nucleic acid binding)	NA
chrC08	1644501	1645500	270	286	61	147	50	385	381	818	46.58	46.58	70	123	12	98	12	289	94	510	18.43	18.43	2.53	hyper-methylated	0	0	-	downstream	NA	NA	Bol023374	STN1,ATSTN1	Nucleic acid-binding, OB-fold-like protein,Nucleic acid-binding, OB-fold-like protein	GO:0003676(nucleic acid binding)	NA
chrC08	1644501	1645500	270	286	61	147	50	385	381	818	46.58	46.58	70	123	12	98	12	289	94	510	18.43	18.43	2.53	hyper-methylated	0	0	-	promoter	Distal	HCP	Bol023374	STN1,ATSTN1	Nucleic acid-binding, OB-fold-like protein,Nucleic acid-binding, OB-fold-like protein	GO:0003676(nucleic acid binding)	NA
chrC08	6504001	6505000	18	18	25	28	6	37	49	83	59.04	59.04	19	19	22	33	4	120	45	172	26.16	26.16	2.26	hyper-methylated	0	0	-	promoter	Intermediate	HCP	Bol033441	.	Eukaryotic aspartyl protease family protein	GO:0006508(proteolysis),GO:0004190(aspartic-type endopeptidase activity)	NA
chrC08	6504001	6505000	18	18	25	28	6	37	49	83	59.04	59.04	19	19	22	33	4	120	45	172	26.16	26.16	2.26	hyper-methylated	0	0	-	promoter	Distal	HCP	Bol033441	.	Eukaryotic aspartyl protease family protein	GO:0006508(proteolysis),GO:0004190(aspartic-type endopeptidase activity)	NA
chrC08	6936001	6937000	5	131	0	71	183	957	188	1159	16.22	16.22	28	80	0	29	468	1202	496	1311	37.83	37.83	0.43	hypo-methylated	0	0	-	promoter	Proximal	LCP	Bol033425	SHM4	serine hydroxymethyltransferase 4	GO:0016740(transferase activity)	ko00670(One carbon pool by folate)
chrC08	6936001	6937000	5	131	0	71	183	957	188	1159	16.22	16.22	28	80	0	29	468	1202	496	1311	37.83	37.83	0.43	hypo-methylated	0	0	-	exon	first exon	NA	Bol033425	SHM4	serine hydroxymethyltransferase 4	GO:0016740(transferase activity)	ko00670(One carbon pool by folate)
chrC08	6936001	6937000	5	131	0	71	183	957	188	1159	16.22	16.22	28	80	0	29	468	1202	496	1311	37.83	37.83	0.43	hypo-methylated	0	0	-	promoter	Intermediate	LCP	Bol033425	SHM4	serine hydroxymethyltransferase 4	GO:0016740(transferase activity)	ko00670(One carbon pool by folate)
chrC08	10739001	10740000	128	213	71	272	83	1358	282	1843	15.3	15.3	358	452	221	445	386	2189	965	3086	31.27	31.27	0.49	hypo-methylated	0	0	+	promoter	Intermediate	LCP	Bol027036	EDA38,SBP2	selenium-binding protein 2,selenium-binding protein 2	GO:0008430(selenium binding)	NA
chrC08	10739001	10740000	128	213	71	272	83	1358	282	1843	15.3	15.3	358	452	221	445	386	2189	965	3086	31.27	31.27	0.49	hypo-methylated	0	0	+	promoter	Proximal	LCP	Bol027036	EDA38,SBP2	selenium-binding protein 2,selenium-binding protein 2	GO:0008430(selenium binding)	NA
chrC08	12237501	12238500	223	327	59	347	26	824	308	1498	20.56	20.56	463	567	164	422	81	731	708	1720	41.16	41.16	0.5	hypo-methylated	0	0	-	promoter	Distal	HCP	Bol006841	OLI2	S-adenosyl-L-methionine-dependent methyltransferases superfamily protein	NA	NA
chrC08	15347001	15348000	0	0	0	0	43	274	43	274	15.69	15.69	2	2	0	0	108	307	110	309	35.6	35.6	0.44	hypo-methylated	0	0	+	downstream	NA	NA	Bol010176	APPB1	Plant invertase/pectin methylesterase inhibitor superfamily protein	NA	NA
chrC08	16125001	16126000	93	107	46	88	79	294	218	489	44.58	44.58	39	80	15	96	22	283	76	459	16.56	16.56	2.69	hyper-methylated	0	0	+	promoter	Intermediate	LCP	Bol021113	.	Putative membrane lipoprotein	NA	NA
chrC08	16125001	16126000	93	107	46	88	79	294	218	489	44.58	44.58	39	80	15	96	22	283	76	459	16.56	16.56	2.69	hyper-methylated	0	0	+	promoter	Proximal	LCP	Bol021113	.	Putative membrane lipoprotein	NA	NA
chrC08	16125001	16126000	93	107	46	88	79	294	218	489	44.58	44.58	39	80	15	96	22	283	76	459	16.56	16.56	2.69	hyper-methylated	0	0	+	exon	first exon	NA	Bol021113	.	Putative membrane lipoprotein	NA	NA
chrC08	16521001	16522000	119	139	15	25	12	136	146	300	48.67	48.67	118	157	8	92	11	352	137	601	22.8	22.8	2.13	hyper-methylated	0	0	-	promoter	Distal	LCP	Bol021096	.	Nucleic acid-binding, OB-fold-like protein	NA	NA
chrC08	16538501	16539500	105	121	42	91	47	230	194	442	43.89	43.89	47	62	7	44	21	247	75	353	21.25	21.25	2.07	hyper-methylated	0	0	+	promoter	Intermediate	HCP	Bol021093	.	GroES-like zinc-binding alcohol dehydrogenase family protein	GO:0055114(oxidation-reduction process),GO:0008270(zinc ion binding),GO:0016491(oxidoreductase activity)	NA
chrC08	16538501	16539500	105	121	42	91	47	230	194	442	43.89	43.89	47	62	7	44	21	247	75	353	21.25	21.25	2.07	hyper-methylated	0	0	+	downstream	NA	NA	Bol021094	BSL2	BRI1 suppressor 1 (BSU1)-like 2	GO:0005515(protein binding),GO:0016787(hydrolase activity)	NA
chrC08	16538501	16539500	105	121	42	91	47	230	194	442	43.89	43.89	47	62	7	44	21	247	75	353	21.25	21.25	2.07	hyper-methylated	0	0	+	promoter	Proximal	HCP	Bol021093	.	GroES-like zinc-binding alcohol dehydrogenase family protein	GO:0055114(oxidation-reduction process),GO:0008270(zinc ion binding),GO:0016491(oxidoreductase activity)	NA
chrC08	17210001	17211000	60	93	21	84	100	991	181	1168	15.5	15.5	170	214	76	161	427	1775	673	2150	31.3	31.3	0.5	hypo-methylated	0	0	-	promoter	Intermediate	HCP	Bol022149	.	Zinc finger, RING-type;Transcription factor jumonji/aspartyl beta-hydroxylase	NA	NA
chrC08	17210001	17211000	60	93	21	84	100	991	181	1168	15.5	15.5	170	214	76	161	427	1775	673	2150	31.3	31.3	0.5	hypo-methylated	0	0	-	promoter	Distal	HCP	Bol022149	.	Zinc finger, RING-type;Transcription factor jumonji/aspartyl beta-hydroxylase	NA	NA
chrC08	17220501	17221500	42	191	13	81	139	981	194	1253	15.48	15.48	128	397	46	207	631	1938	805	2542	31.67	31.67	0.49	hypo-methylated	0	0	+	promoter	Intermediate	LCP	Bol022148	SRC2,(AT)SRC2	soybean gene regulated by cold-2,soybean gene regulated by cold-2	GO:0005515(protein binding)	NA
chrC08	17220501	17221500	42	191	13	81	139	981	194	1253	15.48	15.48	128	397	46	207	631	1938	805	2542	31.67	31.67	0.49	hypo-methylated	0	0	+	promoter	Proximal	LCP	Bol022148	SRC2,(AT)SRC2	soybean gene regulated by cold-2,soybean gene regulated by cold-2	GO:0005515(protein binding)	NA
chrC08	18327001	18328000	86	110	2	43	41	624	129	777	16.6	16.6	73	85	0	0	120	331	193	416	46.39	46.39	0.36	hypo-methylated	0	0	-	downstream	NA	NA	Bol029088	.	Transcription factor jumonji (jmjC) domain-containing protein	NA	NA
chrC08	18327001	18328000	86	110	2	43	41	624	129	777	16.6	16.6	73	85	0	0	120	331	193	416	46.39	46.39	0.36	hypo-methylated	0	0	-	exon	last exon	NA	Bol029088	.	Transcription factor jumonji (jmjC) domain-containing protein	NA	NA
chrC08	18327001	18328000	86	110	2	43	41	624	129	777	16.6	16.6	73	85	0	0	120	331	193	416	46.39	46.39	0.36	hypo-methylated	0	0	-	intron	last intron	NA	Bol029088	.	Transcription factor jumonji (jmjC) domain-containing protein	NA	NA
chrC08	18327001	18328000	86	110	2	43	41	624	129	777	16.6	16.6	73	85	0	0	120	331	193	416	46.39	46.39	0.36	hypo-methylated	0	0	-	exon	internal exon	NA	Bol029088	.	Transcription factor jumonji (jmjC) domain-containing protein	NA	NA
chrC08	19054501	19055500	24	25	19	32	28	117	71	174	40.8	40.8	58	76	36	72	10	468	104	616	16.88	16.88	2.42	hyper-methylated	0	0	+	promoter	Distal	ICP	Bol029173	.	Protein phosphatase 2A regulatory B subunit family protein	GO:0000159(protein phosphatase type 2A complex),GO:0007165(signal transduction),GO:0008601(protein phosphatase type 2A regulator activity)	NA
chrC08	19055001	19056000	30	31	21	37	25	111	76	179	42.46	42.46	54	74	28	50	30	445	112	569	19.68	19.68	2.16	hyper-methylated	0	0	+	promoter	Distal	ICP	Bol029173	.	Protein phosphatase 2A regulatory B subunit family protein	GO:0000159(protein phosphatase type 2A complex),GO:0007165(signal transduction),GO:0008601(protein phosphatase type 2A regulator activity)	NA
chrC08	20545501	20546500	48	73	11	30	11	273	70	376	18.62	18.62	52	81	45	54	216	589	313	724	43.23	43.23	0.43	hypo-methylated	0	0	-	promoter	Distal	HCP	Bol013254	.	Pyridoxal phosphate phosphatase-related protein	GO:0008152(metabolic process),GO:0016791(phosphatase activity)	ko00750(Vitamin B6 metabolism)
chrC08	20911501	20912500	154	168	97	146	168	390	419	704	59.52	59.52	53	140	115	186	190	938	358	1264	28.32	28.32	2.1	hyper-methylated	0	0	-	promoter	Intermediate	HCP	Bol013194	.	Protein of unknown function (DUF962)	NA	NA
chrC08	20911501	20912500	154	168	97	146	168	390	419	704	59.52	59.52	53	140	115	186	190	938	358	1264	28.32	28.32	2.1	hyper-methylated	0	0	-	promoter	Distal	HCP	Bol013194	.	Protein of unknown function (DUF962)	NA	NA
chrC08	21742001	21743000	231	289	122	209	87	764	440	1262	34.87	34.87	244	496	109	399	120	1856	473	2751	17.19	17.19	2.03	hyper-methylated	0	0	-	promoter	Distal	HCP	Bol007016	.	RNA-binding (RRM/RBD/RNP motifs) family protein	GO:0003676(nucleic acid binding)	NA
chrC08	24229001	24230000	113	118	36	90	14	256	163	464	35.13	35.13	69	113	24	128	30	519	123	760	16.18	16.18	2.17	hyper-methylated	0	0	-	downstream	NA	NA	Bol037401	.	Remorin family protein	NA	NA
chrC08	24379001	24380000	187	254	110	208	98	445	395	907	43.55	43.55	162	543	99	467	23	545	284	1555	18.26	18.26	2.38	hyper-methylated	0	0	+	promoter	Intermediate	LCP	Bol037380	RID3	Transducin/WD40 repeat-like superfamily protein	GO:0005515(protein binding)	NA
chrC08	24379001	24380000	187	254	110	208	98	445	395	907	43.55	43.55	162	543	99	467	23	545	284	1555	18.26	18.26	2.38	hyper-methylated	0	0	-	promoter	Intermediate	LCP	Bol037381	EMB2261	Tetratricopeptide repeat (TPR)-like superfamily protein	NA	NA
chrC08	24379001	24380000	187	254	110	208	98	445	395	907	43.55	43.55	162	543	99	467	23	545	284	1555	18.26	18.26	2.38	hyper-methylated	0	0	+	promoter	Proximal	LCP	Bol037380	RID3	Transducin/WD40 repeat-like superfamily protein	GO:0005515(protein binding)	NA
chrC08	24379001	24380000	187	254	110	208	98	445	395	907	43.55	43.55	162	543	99	467	23	545	284	1555	18.26	18.26	2.38	hyper-methylated	0	0	+	exon	first exon	NA	Bol037380	RID3	Transducin/WD40 repeat-like superfamily protein	GO:0005515(protein binding)	NA
chrC08	24379001	24380000	187	254	110	208	98	445	395	907	43.55	43.55	162	543	99	467	23	545	284	1555	18.26	18.26	2.38	hyper-methylated	0	0	+	intron	first intron	NA	Bol037380	RID3	Transducin/WD40 repeat-like superfamily protein	GO:0005515(protein binding)	NA
chrC08	24379001	24380000	187	254	110	208	98	445	395	907	43.55	43.55	162	543	99	467	23	545	284	1555	18.26	18.26	2.38	hyper-methylated	0	0	-	promoter	Distal	LCP	Bol037381	EMB2261	Tetratricopeptide repeat (TPR)-like superfamily protein	NA	NA
chrC08	24463501	24464500	30	61	0	0	32	310	62	371	16.71	16.71	33	76	1	4	109	312	143	392	36.48	36.48	0.46	hypo-methylated	0	0	+	downstream	NA	NA	Bol037374	iqd21	IQ-domain 21	GO:0005515(protein binding)	NA
chrC08	24827001	24828000	250	430	42	254	208	1872	500	2556	19.56	19.56	352	453	119	273	400	1414	871	2140	40.7	40.7	0.48	hypo-methylated	0	0	-	promoter	Proximal	LCP	Bol037336	.	Tetratricopeptide repeat (TPR)-like superfamily protein	NA	NA
chrC08	24827001	24828000	250	430	42	254	208	1872	500	2556	19.56	19.56	352	453	119	273	400	1414	871	2140	40.7	40.7	0.48	hypo-methylated	0	0	-	exon	first exon	NA	Bol037336	.	Tetratricopeptide repeat (TPR)-like superfamily protein	NA	NA
chrC08	24827001	24828000	250	430	42	254	208	1872	500	2556	19.56	19.56	352	453	119	273	400	1414	871	2140	40.7	40.7	0.48	hypo-methylated	0	0	-	promoter	Intermediate	LCP	Bol037336	.	Tetratricopeptide repeat (TPR)-like superfamily protein	NA	NA
chrC08	24827001	24828000	250	430	42	254	208	1872	500	2556	19.56	19.56	352	453	119	273	400	1414	871	2140	40.7	40.7	0.48	hypo-methylated	0	0	-	downstream	NA	NA	Bol037336	.	Tetratricopeptide repeat (TPR)-like superfamily protein	NA	NA
chrC08	26748501	26749500	428	539	263	385	210	1511	901	2435	37	37	133	273	52	178	28	753	213	1204	17.69	17.69	2.09	hyper-methylated	0	0	+	promoter	Distal	LCP	Bol007980	LBD38	LOB domain-containing protein 38	NA	NA
chrC08	29162001	29163000	1	2	0	73	152	754	153	829	18.46	18.46	0	1	0	22	411	755	411	778	52.83	52.83	0.35	hypo-methylated	0	0	-	promoter	Distal	ICP	Bol044326	.	RNI-like superfamily protein	NA	NA
chrC08	29162501	29163500	1	49	0	193	153	690	154	932	16.52	16.52	0	23	0	61	411	763	411	847	48.52	48.52	0.34	hypo-methylated	0	0	-	promoter	Distal	ICP	Bol044326	.	RNI-like superfamily protein	NA	NA
chrC08	30221501	30222500	36	263	95	302	271	1239	402	1804	22.28	22.28	65	193	118	193	775	1623	958	2009	47.69	47.69	0.47	hypo-methylated	0	0	+	promoter	Proximal	LCP	Bol045454	.	N2,N2-dimethylguanosine tRNA methyltransferase	GO:0008033(tRNA processing),GO:0003723(RNA binding),GO:0004809(tRNA (guanine-N2-)-methyltransferase activity)	NA
chrC08	30221501	30222500	36	263	95	302	271	1239	402	1804	22.28	22.28	65	193	118	193	775	1623	958	2009	47.69	47.69	0.47	hypo-methylated	0	0	+	promoter	Intermediate	LCP	Bol045454	.	N2,N2-dimethylguanosine tRNA methyltransferase	GO:0008033(tRNA processing),GO:0003723(RNA binding),GO:0004809(tRNA (guanine-N2-)-methyltransferase activity)	NA
chrC08	30221501	30222500	36	263	95	302	271	1239	402	1804	22.28	22.28	65	193	118	193	775	1623	958	2009	47.69	47.69	0.47	hypo-methylated	0	0	+	exon	first exon	NA	Bol045454	.	N2,N2-dimethylguanosine tRNA methyltransferase	GO:0008033(tRNA processing),GO:0003723(RNA binding),GO:0004809(tRNA (guanine-N2-)-methyltransferase activity)	NA
chrC08	30221501	30222500	36	263	95	302	271	1239	402	1804	22.28	22.28	65	193	118	193	775	1623	958	2009	47.69	47.69	0.47	hypo-methylated	0	0	-	downstream	NA	NA	Bol044393	.	Ribosomal protein S26e family protein	GO:0003735(structural constituent of ribosome),GO:0005622(intracellular),GO:0005840(ribosome),GO:0006412(translation)	ko03010(Ribosome)
chrC08	30353501	30354500	21	54	9	70	99	461	129	585	22.05	22.05	24	39	41	70	227	452	292	561	52.05	52.05	0.42	hypo-methylated	0	0	+	exon	last exon	NA	Bol045464	CYP94D2	cytochrome P450, family 94, subfamily D, polypeptide 2	GO:0016705(oxidoreductase activity, acting on paired donors, with incorporation or reduction of molecular oxygen),GO:0020037(heme binding),GO:0055114(oxidation-reduction process),GO:0005506(iron ion binding)	NA
chrC08	30353501	30354500	21	54	9	70	99	461	129	585	22.05	22.05	24	39	41	70	227	452	292	561	52.05	52.05	0.42	hypo-methylated	0	0	+	downstream	NA	NA	Bol045464	CYP94D2	cytochrome P450, family 94, subfamily D, polypeptide 2	GO:0016705(oxidoreductase activity, acting on paired donors, with incorporation or reduction of molecular oxygen),GO:0020037(heme binding),GO:0055114(oxidation-reduction process),GO:0005506(iron ion binding)	NA
chrC08	30603001	30604000	139	224	82	263	167	737	388	1224	31.7	31.7	83	182	45	242	53	723	181	1147	15.78	15.78	2.01	hyper-methylated	0	0	-	downstream	NA	NA	Bol044423	ORG2,BHLH038	basic helix-loop-helix (bHLH) DNA-binding superfamily protein,basic helix-loop-helix (bHLH) DNA-binding superfamily protein	GO:0003677(DNA binding),GO:0046983(protein dimerization activity)	NA
chrC08	30603501	30604500	125	200	146	293	502	1360	773	1853	41.72	41.72	69	123	37	182	85	754	191	1059	18.04	18.04	2.31	hyper-methylated	0	0	-	downstream	NA	NA	Bol044423	ORG2,BHLH038	basic helix-loop-helix (bHLH) DNA-binding superfamily protein,basic helix-loop-helix (bHLH) DNA-binding superfamily protein	GO:0003677(DNA binding),GO:0046983(protein dimerization activity)	NA
chrC08	31048001	31049000	1	18	1	8	56	288	58	314	18.47	18.47	12	12	0	0	77	215	89	227	39.21	39.21	0.47	hypo-methylated	0	0	+	downstream	NA	NA	Bol045510	NRPA1	nuclear RNA polymerase A1	GO:0003899(DNA-directed RNA polymerase activity),GO:0006351(transcription, DNA-templated),GO:0005634(nucleus),GO:0008270(zinc ion binding),GO:0003677(DNA binding)	NA
chrC08	32630001	32631000	72	174	16	75	5	316	93	565	16.46	16.46	214	288	19	110	8	302	241	700	34.43	34.43	0.48	hypo-methylated	0	0	+	promoter	Proximal	LCP	Bol045649	.	C2 calcium/lipid-binding plant phosphoribosyltransferase family protein	GO:0005515(protein binding)	NA
chrC08	32630001	32631000	72	174	16	75	5	316	93	565	16.46	16.46	214	288	19	110	8	302	241	700	34.43	34.43	0.48	hypo-methylated	0	0	+	exon	first exon	NA	Bol045649	.	C2 calcium/lipid-binding plant phosphoribosyltransferase family protein	GO:0005515(protein binding)	NA
chrC08	32854501	32855500	85	229	59	287	279	2030	423	2546	16.61	16.61	153	254	146	389	941	3088	1240	3731	33.24	33.24	0.5	hypo-methylated	0	0	-	promoter	Distal	ICP	Bol044568	.	RING/U-box superfamily protein	GO:0030247(polysaccharide binding),GO:0005515(protein binding),GO:0008270(zinc ion binding)	NA
chrC08	32854501	32855500	85	229	59	287	279	2030	423	2546	16.61	16.61	153	254	146	389	941	3088	1240	3731	33.24	33.24	0.5	hypo-methylated	0	0	-	intron	internal intron	NA	Bol044569	.	Cytochrome b561/ferric reductase transmembrane with DOMON related domain	GO:0016021(integral component of membrane)	NA
chrC08	32951501	32952500	78	133	116	191	234	816	428	1140	37.54	37.54	63	170	105	270	99	1053	267	1493	17.88	17.88	2.1	hyper-methylated	0	0	-	promoter	Intermediate	ICP	Bol044575	HB-12,ATHB-12,ATHB12	homeobox 12,homeobox 12,homeobox 12	NA	NA
chrC08	32951501	32952500	78	133	116	191	234	816	428	1140	37.54	37.54	63	170	105	270	99	1053	267	1493	17.88	17.88	2.1	hyper-methylated	0	0	-	promoter	Distal	ICP	Bol044575	HB-12,ATHB-12,ATHB12	homeobox 12,homeobox 12,homeobox 12	NA	NA
chrC08	33379001	33380000	75	135	52	141	112	1084	239	1360	17.57	17.57	277	318	143	259	342	1291	762	1868	40.79	40.79	0.43	hypo-methylated	0	0	+	downstream	NA	NA	Bol045705	.	Plant invertase/pectin methylesterase inhibitor superfamily protein	GO:0004857(enzyme inhibitor activity)	NA
chrC08	33401501	33402500	126	182	99	235	336	655	561	1072	52.33	52.33	105	170	62	250	41	389	208	809	25.71	25.71	2.04	hyper-methylated	0	0	+	promoter	Intermediate	LCP	Bol045707	UXS2,AUD1,ATUXS2	NAD(P)-binding Rossmann-fold superfamily protein,NAD(P)-binding Rossmann-fold superfamily protein,NAD(P)-binding Rossmann-fold superfamily protein	GO:0016616(oxidoreductase activity, acting on the CH-OH group of donors, NAD or NADP as acceptor),GO:0055114(oxidation-reduction process),GO:0003854(3-beta-hydroxy-delta5-steroid dehydrogenase activity),GO:0006694(steroid biosynthetic process)	ko00520(Amino sugar and nucleotide sugar metabolism)
chrC08	33401501	33402500	126	182	99	235	336	655	561	1072	52.33	52.33	105	170	62	250	41	389	208	809	25.71	25.71	2.04	hyper-methylated	0	0	-	promoter	Distal	HCP	Bol044615	.	Small nuclear ribonucleoprotein family protein	GO:0008380(RNA splicing),GO:0030532(small nuclear ribonucleoprotein complex)	ko03040(Spliceosome)
chrC08	33401501	33402500	126	182	99	235	336	655	561	1072	52.33	52.33	105	170	62	250	41	389	208	809	25.71	25.71	2.04	hyper-methylated	0	0	+	promoter	Proximal	LCP	Bol045707	UXS2,AUD1,ATUXS2	NAD(P)-binding Rossmann-fold superfamily protein,NAD(P)-binding Rossmann-fold superfamily protein,NAD(P)-binding Rossmann-fold superfamily protein	GO:0016616(oxidoreductase activity, acting on the CH-OH group of donors, NAD or NADP as acceptor),GO:0055114(oxidation-reduction process),GO:0003854(3-beta-hydroxy-delta5-steroid dehydrogenase activity),GO:0006694(steroid biosynthetic process)	ko00520(Amino sugar and nucleotide sugar metabolism)
chrC08	35538001	35539000	45	79	2	46	7	186	54	311	17.36	17.36	57	72	3	34	20	115	80	221	36.2	36.2	0.48	hypo-methylated	0	0	+	promoter	Proximal	LCP	Bol045850	.	Galactose oxidase/kelch repeat superfamily protein	GO:0005515(protein binding)	NA
chrC08	35538001	35539000	45	79	2	46	7	186	54	311	17.36	17.36	57	72	3	34	20	115	80	221	36.2	36.2	0.48	hypo-methylated	0	0	+	promoter	Intermediate	LCP	Bol045850	.	Galactose oxidase/kelch repeat superfamily protein	GO:0005515(protein binding)	NA
chrC08	35538001	35539000	45	79	2	46	7	186	54	311	17.36	17.36	57	72	3	34	20	115	80	221	36.2	36.2	0.48	hypo-methylated	0	0	+	promoter	Distal	HCP	Bol045851	.	Transducin/WD40 repeat-like superfamily protein	GO:0005515(protein binding)	ko04150(mTOR signaling pathway)
chrC08	35538001	35539000	45	79	2	46	7	186	54	311	17.36	17.36	57	72	3	34	20	115	80	221	36.2	36.2	0.48	hypo-methylated	0	0	+	exon	first exon	NA	Bol045850	.	Galactose oxidase/kelch repeat superfamily protein	GO:0005515(protein binding)	NA
chrC08	35997001	35998000	50	96	220	323	19	424	289	843	34.28	34.28	63	244	75	219	11	482	149	945	15.77	15.77	2.17	hyper-methylated	0	0	-	exon	last exon	NA	Bol044812	GLK1,ATGLK1,GPRI1	GBF\'s pro-rich region-interacting factor 1,GBF\'s pro-rich region-interacting factor 1,GBF\'s pro-rich region-interacting factor 1	NA	NA
chrC08	35997001	35998000	50	96	220	323	19	424	289	843	34.28	34.28	63	244	75	219	11	482	149	945	15.77	15.77	2.17	hyper-methylated	0	0	-	intron	last intron	NA	Bol044812	GLK1,ATGLK1,GPRI1	GBF\'s pro-rich region-interacting factor 1,GBF\'s pro-rich region-interacting factor 1,GBF\'s pro-rich region-interacting factor 1	NA	NA
chrC08	35997001	35998000	50	96	220	323	19	424	289	843	34.28	34.28	63	244	75	219	11	482	149	945	15.77	15.77	2.17	hyper-methylated	0	0	-	exon	internal exon	NA	Bol044812	GLK1,ATGLK1,GPRI1	GBF\'s pro-rich region-interacting factor 1,GBF\'s pro-rich region-interacting factor 1,GBF\'s pro-rich region-interacting factor 1	NA	NA
chrC08	35997001	35998000	50	96	220	323	19	424	289	843	34.28	34.28	63	244	75	219	11	482	149	945	15.77	15.77	2.17	hyper-methylated	0	0	-	intron	internal intron	NA	Bol044812	GLK1,ATGLK1,GPRI1	GBF\'s pro-rich region-interacting factor 1,GBF\'s pro-rich region-interacting factor 1,GBF\'s pro-rich region-interacting factor 1	NA	NA
chrC08	36425501	36426500	18	19	0	0	14	39	32	58	55.17	55.17	115	131	0	72	24	307	139	510	27.25	27.25	2.02	hyper-methylated	0	0	-	downstream	NA	NA	Bol044849	AGL65	AGAMOUS-like 65	NA	NA
chrC08	37868501	37869500	2	9	0	19	171	378	173	406	42.61	42.61	3	32	0	58	109	474	112	564	19.86	19.86	2.15	hyper-methylated	0	0	+	promoter	Intermediate	ICP	Bol031497	ATUBC1,UBC1	ubiquitin carrier protein 1,ubiquitin carrier protein 1	NA	ko04120(Ubiquitin mediated proteolysis)
chrC08	37868501	37869500	2	9	0	19	171	378	173	406	42.61	42.61	3	32	0	58	109	474	112	564	19.86	19.86	2.15	hyper-methylated	0	0	+	promoter	Distal	ICP	Bol031497	ATUBC1,UBC1	ubiquitin carrier protein 1,ubiquitin carrier protein 1	NA	ko04120(Ubiquitin mediated proteolysis)
chrC08	37868501	37869500	2	9	0	19	171	378	173	406	42.61	42.61	3	32	0	58	109	474	112	564	19.86	19.86	2.15	hyper-methylated	0	0	+	downstream	NA	NA	Bol031498	AT59	Pectate lyase family protein	NA	ko00040(Pentose and glucuronate interconversions)
chrC08	37868501	37869500	2	9	0	19	171	378	173	406	42.61	42.61	3	32	0	58	109	474	112	564	19.86	19.86	2.15	hyper-methylated	0	0	-	downstream	NA	NA	Bol031496	APK2B	protein kinase 2B	GO:0004672(protein kinase activity),GO:0006468(protein phosphorylation),GO:0005524(ATP binding)	NA
chrC08	38223001	38224000	0	21	0	60	63	299	63	380	16.58	16.58	12	30	0	17	71	199	83	246	33.74	33.74	0.49	hypo-methylated	0	0	+	exon	internal exon	NA	Bol031435	GAPC-1,GAPC,GAPC1	glyceraldehyde-3-phosphate dehydrogenase C subunit 1,glyceraldehyde-3-phosphate dehydrogenase C subunit 1,glyceraldehyde-3-phosphate dehydrogenase C subunit 1	GO:0016620(oxidoreductase activity, acting on the aldehyde or oxo group of donors, NAD or NADP as acceptor),GO:0055114(oxidation-reduction process)	ko04066(HIF-1 signaling pathway)
chrC08	38223001	38224000	0	21	0	60	63	299	63	380	16.58	16.58	12	30	0	17	71	199	83	246	33.74	33.74	0.49	hypo-methylated	0	0	+	intron	internal intron	NA	Bol031435	GAPC-1,GAPC,GAPC1	glyceraldehyde-3-phosphate dehydrogenase C subunit 1,glyceraldehyde-3-phosphate dehydrogenase C subunit 1,glyceraldehyde-3-phosphate dehydrogenase C subunit 1	GO:0016620(oxidoreductase activity, acting on the aldehyde or oxo group of donors, NAD or NADP as acceptor),GO:0055114(oxidation-reduction process)	ko04066(HIF-1 signaling pathway)
chrC08	38223001	38224000	0	21	0	60	63	299	63	380	16.58	16.58	12	30	0	17	71	199	83	246	33.74	33.74	0.49	hypo-methylated	0	0	+	intron	last intron	NA	Bol031435	GAPC-1,GAPC,GAPC1	glyceraldehyde-3-phosphate dehydrogenase C subunit 1,glyceraldehyde-3-phosphate dehydrogenase C subunit 1,glyceraldehyde-3-phosphate dehydrogenase C subunit 1	GO:0016620(oxidoreductase activity, acting on the aldehyde or oxo group of donors, NAD or NADP as acceptor),GO:0055114(oxidation-reduction process)	ko04066(HIF-1 signaling pathway)
chrC08	39742501	39743500	28	29	14	30	26	290	68	349	19.48	19.48	26	26	18	26	42	117	86	169	50.89	50.89	0.38	hypo-methylated	0	0	-	promoter	Distal	LCP	Bol006590	.	FAD-binding Berberine family protein	GO:0050660(flavin adenine dinucleotide binding),GO:0055114(oxidation-reduction process),GO:0016491(oxidoreductase activity)	NA
chrC08	39742501	39743500	28	29	14	30	26	290	68	349	19.48	19.48	26	26	18	26	42	117	86	169	50.89	50.89	0.38	hypo-methylated	0	0	-	downstream	NA	NA	Bol006590	.	FAD-binding Berberine family protein	GO:0050660(flavin adenine dinucleotide binding),GO:0055114(oxidation-reduction process),GO:0016491(oxidoreductase activity)	NA
chrC08	39743001	39744000	32	33	14	30	26	299	72	362	19.89	19.89	42	42	18	26	46	147	106	215	49.3	49.3	0.4	hypo-methylated	0	0	-	promoter	Distal	LCP	Bol006590	.	FAD-binding Berberine family protein	GO:0050660(flavin adenine dinucleotide binding),GO:0055114(oxidation-reduction process),GO:0016491(oxidoreductase activity)	NA
chrC08	40746001	40747000	0	55	0	51	638	1354	638	1460	43.7	43.7	2	227	16	179	576	2440	594	2846	20.87	20.87	2.09	hyper-methylated	0	0	+	promoter	Intermediate	HCP	Bol018375	ATPHB2,PHB2	prohibitin 2,prohibitin 2	GO:0016020(membrane)	NA
chrC08	40746001	40747000	0	55	0	51	638	1354	638	1460	43.7	43.7	2	227	16	179	576	2440	594	2846	20.87	20.87	2.09	hyper-methylated	0	0	+	promoter	Distal	HCP	Bol018375	ATPHB2,PHB2	prohibitin 2,prohibitin 2	GO:0016020(membrane)	NA
chrC08	40746001	40747000	0	55	0	51	638	1354	638	1460	43.7	43.7	2	227	16	179	576	2440	594	2846	20.87	20.87	2.09	hyper-methylated	0	0	-	promoter	Intermediate	HCP	Bol018374	.	RmlC-like cupins superfamily protein	NA	NA
chrC08	40746001	40747000	0	55	0	51	638	1354	638	1460	43.7	43.7	2	227	16	179	576	2440	594	2846	20.87	20.87	2.09	hyper-methylated	0	0	-	promoter	Distal	HCP	Bol018374	.	RmlC-like cupins superfamily protein	NA	NA
chrC08	40792001	40793000	19	117	8	155	141	775	168	1047	16.05	16.05	16	45	9	56	269	663	294	764	38.48	38.48	0.42	hypo-methylated	0	0	-	promoter	Proximal	HCP	Bol018381	.	Protein kinase superfamily protein	GO:0004672(protein kinase activity),GO:0006468(protein phosphorylation),GO:0005524(ATP binding)	NA
chrC08	40792001	40793000	19	117	8	155	141	775	168	1047	16.05	16.05	16	45	9	56	269	663	294	764	38.48	38.48	0.42	hypo-methylated	0	0	-	exon	first exon	NA	Bol018381	.	Protein kinase superfamily protein	GO:0004672(protein kinase activity),GO:0006468(protein phosphorylation),GO:0005524(ATP binding)	NA
chrC08	40792001	40793000	19	117	8	155	141	775	168	1047	16.05	16.05	16	45	9	56	269	663	294	764	38.48	38.48	0.42	hypo-methylated	0	0	-	promoter	Intermediate	HCP	Bol018381	.	Protein kinase superfamily protein	GO:0004672(protein kinase activity),GO:0006468(protein phosphorylation),GO:0005524(ATP binding)	NA
chrC08	40918501	40919500	0	26	0	14	109	593	109	633	17.22	17.22	1	15	0	6	372	940	373	961	38.81	38.81	0.44	hypo-methylated	0	0	+	promoter	Proximal	HCP	Bol018404	.	Thioredoxin superfamily protein	GO:0009055(electron carrier activity),GO:0045454(cell redox homeostasis),GO:0015035(protein disulfide oxidoreductase activity)	NA
chrC08	40918501	40919500	0	26	0	14	109	593	109	633	17.22	17.22	1	15	0	6	372	940	373	961	38.81	38.81	0.44	hypo-methylated	0	0	+	downstream	NA	NA	Bol018404	.	Thioredoxin superfamily protein	GO:0009055(electron carrier activity),GO:0045454(cell redox homeostasis),GO:0015035(protein disulfide oxidoreductase activity)	NA
chrC08	40919001	40920000	11	17	2	19	116	675	129	711	18.14	18.14	5	7	2	12	376	1009	383	1028	37.26	37.26	0.49	hypo-methylated	0	0	+	downstream	NA	NA	Bol018404	.	Thioredoxin superfamily protein	GO:0009055(electron carrier activity),GO:0045454(cell redox homeostasis),GO:0015035(protein disulfide oxidoreductase activity)	NA
chrC09	1787501	1788500	14	26	5	12	29	205	48	243	19.75	19.75	3	12	2	2	57	123	62	137	45.26	45.26	0.44	hypo-methylated	0	0	-	downstream	NA	NA	Bol032187	ATGPAT6,GPAT6	glycerol-3-phosphate acyltransferase 6,glycerol-3-phosphate acyltransferase 6	NA	ko00564(Glycerophospholipid metabolism)
chrC09	2462501	2463500	18	18	7	7	270	553	295	578	51.04	51.04	25	29	1	10	105	617	131	656	19.97	19.97	2.56	hyper-methylated	0	0	+	promoter	Intermediate	HCP	Bol032290	AGL79	AGAMOUS-like 79	GO:0003700(transcription factor activity, sequence-specific DNA binding),GO:0005634(nucleus),GO:0003677(DNA binding),GO:0046983(protein dimerization activity),GO:0006355(regulation of transcription, DNA-templated)	NA
chrC09	2462501	2463500	18	18	7	7	270	553	295	578	51.04	51.04	25	29	1	10	105	617	131	656	19.97	19.97	2.56	hyper-methylated	0	0	+	promoter	Distal	HCP	Bol032290	AGL79	AGAMOUS-like 79	GO:0003700(transcription factor activity, sequence-specific DNA binding),GO:0005634(nucleus),GO:0003677(DNA binding),GO:0046983(protein dimerization activity),GO:0006355(regulation of transcription, DNA-templated)	NA
chrC09	2492001	2493000	18	25	0	10	190	356	208	391	53.2	53.2	28	64	6	50	99	466	133	580	22.93	22.93	2.32	hyper-methylated	0	0	+	promoter	Intermediate	ICP	Bol032294	.	Gag-Pol-related retrotransposon family protein	GO:0003676(nucleic acid binding),GO:0008270(zinc ion binding)	NA
chrC09	2492001	2493000	18	25	0	10	190	356	208	391	53.2	53.2	28	64	6	50	99	466	133	580	22.93	22.93	2.32	hyper-methylated	0	0	+	promoter	Proximal	ICP	Bol032294	.	Gag-Pol-related retrotransposon family protein	GO:0003676(nucleic acid binding),GO:0008270(zinc ion binding)	NA
chrC09	2492001	2493000	18	25	0	10	190	356	208	391	53.2	53.2	28	64	6	50	99	466	133	580	22.93	22.93	2.32	hyper-methylated	0	0	+	exon	first exon	NA	Bol032294	.	Gag-Pol-related retrotransposon family protein	GO:0003676(nucleic acid binding),GO:0008270(zinc ion binding)	NA
chrC09	2661501	2662500	78	153	40	188	255	1538	373	1879	19.85	19.85	65	146	54	175	827	2032	946	2353	40.2	40.2	0.49	hypo-methylated	0	0	+	promoter	Intermediate	LCP	Bol032320	.	FRIGIDA-like protein	NA	NA
chrC09	2661501	2662500	78	153	40	188	255	1538	373	1879	19.85	19.85	65	146	54	175	827	2032	946	2353	40.2	40.2	0.49	hypo-methylated	0	0	+	promoter	Proximal	LCP	Bol032320	.	FRIGIDA-like protein	NA	NA
chrC09	2661501	2662500	78	153	40	188	255	1538	373	1879	19.85	19.85	65	146	54	175	827	2032	946	2353	40.2	40.2	0.49	hypo-methylated	0	0	+	exon	first exon	NA	Bol032320	.	FRIGIDA-like protein	NA	NA
chrC09	2661501	2662500	78	153	40	188	255	1538	373	1879	19.85	19.85	65	146	54	175	827	2032	946	2353	40.2	40.2	0.49	hypo-methylated	0	0	+	intron	first intron	NA	Bol032320	.	FRIGIDA-like protein	NA	NA
chrC09	3052501	3053500	13	49	0	55	81	283	94	387	24.29	24.29	38	80	0	47	369	708	407	835	48.74	48.74	0.5	hypo-methylated	0	0	+	promoter	Intermediate	HCP	Bol032391	.	Frigida-like protein	NA	NA
chrC09	3052501	3053500	13	49	0	55	81	283	94	387	24.29	24.29	38	80	0	47	369	708	407	835	48.74	48.74	0.5	hypo-methylated	0	0	+	promoter	Distal	HCP	Bol032391	.	Frigida-like protein	NA	NA
chrC09	3309001	3310000	59	220	27	131	176	1310	262	1661	15.77	15.77	91	228	36	124	388	1277	515	1629	31.61	31.61	0.5	hypo-methylated	0	0	-	exon	last exon	NA	Bol032428	.	F-box family protein	NA	NA
chrC09	3309001	3310000	59	220	27	131	176	1310	262	1661	15.77	15.77	91	228	36	124	388	1277	515	1629	31.61	31.61	0.5	hypo-methylated	0	0	-	intron	last intron	NA	Bol032428	.	F-box family protein	NA	NA
chrC09	3309001	3310000	59	220	27	131	176	1310	262	1661	15.77	15.77	91	228	36	124	388	1277	515	1629	31.61	31.61	0.5	hypo-methylated	0	0	-	exon	internal exon	NA	Bol032428	.	F-box family protein	NA	NA
chrC09	3319501	3320500	141	223	34	284	28	621	203	1128	18	18	493	586	99	612	278	1108	870	2306	37.73	37.73	0.48	hypo-methylated	0	0	-	downstream	NA	NA	Bol032429	.	Protein phosphatase 2C family protein	GO:0006470(protein dephosphorylation),GO:0004722(protein serine/threonine phosphatase activity),GO:0003824(catalytic activity)	NA
chrC09	6226001	6227000	93	104	5	53	23	421	121	578	20.93	20.93	218	220	93	147	341	968	652	1335	48.84	48.84	0.43	hypo-methylated	0	0	-	downstream	NA	NA	Bol012685	.	O-Glycosyl hydrolases family 17 protein	GO:0005975(carbohydrate metabolic process),GO:0004553(hydrolase activity, hydrolyzing O-glycosyl compounds)	NA
chrC09	6264501	6265500	47	71	39	86	115	389	201	546	36.81	36.81	36	49	28	74	25	371	89	494	18.02	18.02	2.04	hyper-methylated	0	0	+	promoter	Distal	HCP	Bol012689	.	F-box family protein with a domain of unknown function (DUF295)	NA	NA
chrC09	6264501	6265500	47	71	39	86	115	389	201	546	36.81	36.81	36	49	28	74	25	371	89	494	18.02	18.02	2.04	hyper-methylated	0	0	+	promoter	Intermediate	HCP	Bol012689	.	F-box family protein with a domain of unknown function (DUF295)	NA	NA
chrC09	7786001	7787000	4	4	0	0	53	200	57	204	27.94	27.94	0	0	0	0	153	231	153	231	66.23	66.23	0.42	hypo-methylated	0	0	-	promoter	Distal	HCP	Bol032104	.	Ribosomal protein L14p/L23e family protein	GO:0003735(structural constituent of ribosome),GO:0005840(ribosome),GO:0006412(translation)	NA
chrC09	7786001	7787000	4	4	0	0	53	200	57	204	27.94	27.94	0	0	0	0	153	231	153	231	66.23	66.23	0.42	hypo-methylated	0	0	-	downstream	NA	NA	Bol032104	.	Ribosomal protein L14p/L23e family protein	GO:0003735(structural constituent of ribosome),GO:0005840(ribosome),GO:0006412(translation)	NA
chrC09	7803501	7804500	24	27	12	39	21	190	57	256	22.27	22.27	14	14	5	5	19	39	38	58	65.52	65.52	0.34	hypo-methylated	0	0	-	downstream	NA	NA	Bol032106	ATCUL4,CUL4	cullin4,cullin4	GO:0006511(ubiquitin-dependent protein catabolic process),GO:0031625(ubiquitin protein ligase binding)	ko03420(Nucleotide excision repair)
chrC09	8058001	8059000	12	17	9	13	45	131	66	161	40.99	40.99	21	31	4	17	41	306	66	354	18.64	18.64	2.2	hyper-methylated	0	0	+	promoter	Distal	HCP	Bol032119	.	Disease resistance protein (TIR-NBS-LRR class) family	GO:0007165(signal transduction),GO:0005515(protein binding)	NA
chrC09	8285001	8286000	21	224	15	144	171	1001	207	1369	15.12	15.12	25	107	38	103	318	955	381	1165	32.7	32.7	0.46	hypo-methylated	0	0	+	promoter	Distal	LCP	Bol032134	.	RING/U-box superfamily protein	GO:0005515(protein binding),GO:0008270(zinc ion binding)	NA
chrC09	9160501	9161500	12	21	56	123	5	334	73	478	15.27	15.27	12	12	58	70	24	218	94	300	31.33	31.33	0.49	hypo-methylated	0	0	-	promoter	Distal	ICP	Bol018905	.	Pollen Ole e 1 allergen and extensin family protein	NA	NA
chrC09	10243001	10244000	20	153	92	315	151	1276	263	1744	15.08	15.08	63	118	179	360	358	1238	600	1716	34.97	34.97	0.43	hypo-methylated	0	0	+	promoter	Distal	HCP	Bol032534	.	Mo25 family protein	NA	ko04150(mTOR signaling pathway)
chrC09	10243001	10244000	20	153	92	315	151	1276	263	1744	15.08	15.08	63	118	179	360	358	1238	600	1716	34.97	34.97	0.43	hypo-methylated	0	0	+	promoter	Intermediate	HCP	Bol032534	.	Mo25 family protein	NA	ko04150(mTOR signaling pathway)
chrC09	10338501	10339500	100	176	14	95	23	477	137	748	18.32	18.32	348	392	78	161	45	681	471	1234	38.17	38.17	0.48	hypo-methylated	0	0	+	promoter	Distal	HCP	Bol032543	.	Zinc-binding ribosomal protein family protein	GO:0003735(structural constituent of ribosome),GO:0005622(intracellular),GO:0005840(ribosome),GO:0006412(translation)	NA
chrC09	10338501	10339500	100	176	14	95	23	477	137	748	18.32	18.32	348	392	78	161	45	681	471	1234	38.17	38.17	0.48	hypo-methylated	0	0	+	promoter	Proximal	HCP	Bol032542	ATUPS4,UPS4	ureide permease 4,ureide permease 4	NA	NA
chrC09	10338501	10339500	100	176	14	95	23	477	137	748	18.32	18.32	348	392	78	161	45	681	471	1234	38.17	38.17	0.48	hypo-methylated	0	0	+	exon	first exon	NA	Bol032542	ATUPS4,UPS4	ureide permease 4,ureide permease 4	NA	NA
chrC09	10338501	10339500	100	176	14	95	23	477	137	748	18.32	18.32	348	392	78	161	45	681	471	1234	38.17	38.17	0.48	hypo-methylated	0	0	+	intron	first intron	NA	Bol032542	ATUPS4,UPS4	ureide permease 4,ureide permease 4	NA	NA
chrC09	10338501	10339500	100	176	14	95	23	477	137	748	18.32	18.32	348	392	78	161	45	681	471	1234	38.17	38.17	0.48	hypo-methylated	0	0	+	exon	internal exon	NA	Bol032542	ATUPS4,UPS4	ureide permease 4,ureide permease 4	NA	NA
chrC09	10338501	10339500	100	176	14	95	23	477	137	748	18.32	18.32	348	392	78	161	45	681	471	1234	38.17	38.17	0.48	hypo-methylated	0	0	+	intron	internal intron	NA	Bol032542	ATUPS4,UPS4	ureide permease 4,ureide permease 4	NA	NA
chrC09	11811001	11812000	0	6	0	0	75	141	75	147	51.02	51.02	0	0	0	34	58	262	58	296	19.59	19.59	2.6	hyper-methylated	0	0	+	promoter	Distal	ICP	Bol032668	.	adenosine/AMP deaminase family protein	GO:0019239(deaminase activity)	ko00230(Purine metabolism)
chrC09	12139501	12140500	32	33	19	41	8	254	59	328	17.99	17.99	36	39	41	69	91	305	168	413	40.68	40.68	0.44	hypo-methylated	0	0	+	downstream	NA	NA	Bol012050	CRK36	cysteine-rich RLK (RECEPTOR-like protein kinase) 36	NA	NA
chrC09	12361501	12362500	78	91	35	72	10	419	123	582	21.13	21.13	6	6	28	30	1	41	35	77	45.45	45.45	0.46	hypo-methylated	0	0	-	promoter	Intermediate	LCP	Bol012070	.	Galactose oxidase/kelch repeat superfamily protein	NA	NA
chrC09	12361501	12362500	78	91	35	72	10	419	123	582	21.13	21.13	6	6	28	30	1	41	35	77	45.45	45.45	0.46	hypo-methylated	0	0	-	promoter	Distal	LCP	Bol012070	.	Galactose oxidase/kelch repeat superfamily protein	NA	NA
chrC09	12361501	12362500	78	91	35	72	10	419	123	582	21.13	21.13	6	6	28	30	1	41	35	77	45.45	45.45	0.46	hypo-methylated	0	0	-	downstream	NA	NA	Bol012070	.	Galactose oxidase/kelch repeat superfamily protein	NA	NA
chrC09	15731501	15732500	15	211	4	106	123	584	142	901	15.76	15.76	73	314	29	123	464	881	566	1318	42.94	42.94	0.37	hypo-methylated	0	0	-	promoter	Proximal	LCP	Bol007241	ORP1C	OSBP(oxysterol binding protein)-related protein 1C	NA	NA
chrC09	15731501	15732500	15	211	4	106	123	584	142	901	15.76	15.76	73	314	29	123	464	881	566	1318	42.94	42.94	0.37	hypo-methylated	0	0	-	intron	first intron	NA	Bol007241	ORP1C	OSBP(oxysterol binding protein)-related protein 1C	NA	NA
chrC09	15731501	15732500	15	211	4	106	123	584	142	901	15.76	15.76	73	314	29	123	464	881	566	1318	42.94	42.94	0.37	hypo-methylated	0	0	-	exon	first exon	NA	Bol007241	ORP1C	OSBP(oxysterol binding protein)-related protein 1C	NA	NA
chrC09	15731501	15732500	15	211	4	106	123	584	142	901	15.76	15.76	73	314	29	123	464	881	566	1318	42.94	42.94	0.37	hypo-methylated	0	0	-	promoter	Intermediate	LCP	Bol007241	ORP1C	OSBP(oxysterol binding protein)-related protein 1C	NA	NA
chrC09	17898001	17899000	168	477	67	202	250	1152	485	1831	26.49	26.49	269	361	117	188	326	742	712	1291	55.15	55.15	0.48	hypo-methylated	0	0	+	promoter	Proximal	LCP	Bol029382	.	Plant invertase/pectin methylesterase inhibitor superfamily protein	GO:0004857(enzyme inhibitor activity)	NA
chrC09	17898001	17899000	168	477	67	202	250	1152	485	1831	26.49	26.49	269	361	117	188	326	742	712	1291	55.15	55.15	0.48	hypo-methylated	0	0	+	exon	first exon	NA	Bol029382	.	Plant invertase/pectin methylesterase inhibitor superfamily protein	GO:0004857(enzyme inhibitor activity)	NA
chrC09	17898001	17899000	168	477	67	202	250	1152	485	1831	26.49	26.49	269	361	117	188	326	742	712	1291	55.15	55.15	0.48	hypo-methylated	0	0	+	downstream	NA	NA	Bol029382	.	Plant invertase/pectin methylesterase inhibitor superfamily protein	GO:0004857(enzyme inhibitor activity)	NA
chrC09	22544001	22545000	73	114	0	15	72	579	145	708	20.48	20.48	27	35	0	18	269	634	296	687	43.09	43.09	0.48	hypo-methylated	0	0	-	promoter	Intermediate	HCP	Bol038852	AGD5,NEV	ARF-GAP domain 5,ARF-GAP domain 5	GO:0005096(GTPase activator activity)	ko04144(Endocytosis)
chrC09	22544001	22545000	73	114	0	15	72	579	145	708	20.48	20.48	27	35	0	18	269	634	296	687	43.09	43.09	0.48	hypo-methylated	0	0	-	promoter	Distal	HCP	Bol038852	AGD5,NEV	ARF-GAP domain 5,ARF-GAP domain 5	GO:0005096(GTPase activator activity)	ko04144(Endocytosis)
chrC09	22980001	22981000	153	159	25	59	5	311	183	529	34.59	34.59	163	170	42	77	13	1178	218	1425	15.3	15.3	2.26	hyper-methylated	0	0	+	promoter	Distal	HCP	Bol038887	KATC,ATK3	kinesin 3,kinesin 3	GO:0003777(microtubule motor activity),GO:0008017(microtubule binding),GO:0007018(microtubule-based movement),GO:0005524(ATP binding),GO:0005871(kinesin complex)	NA
chrC09	23610001	23611000	24	91	42	113	33	325	99	529	18.71	18.71	31	72	66	119	115	347	212	538	39.41	39.41	0.47	hypo-methylated	0	0	-	promoter	Proximal	HCP	Bol038934	SIR1,CNX5	co-factor for nitrate, reductase and xanthine dehydrogenase 5,co-factor for nitrate, reductase and xanthine dehydrogenase 5	GO:0008641(small protein activating enzyme activity)	ko04122(Sulfur relay system)
chrC09	23610001	23611000	24	91	42	113	33	325	99	529	18.71	18.71	31	72	66	119	115	347	212	538	39.41	39.41	0.47	hypo-methylated	0	0	-	promoter	Intermediate	HCP	Bol038934	SIR1,CNX5	co-factor for nitrate, reductase and xanthine dehydrogenase 5,co-factor for nitrate, reductase and xanthine dehydrogenase 5	GO:0008641(small protein activating enzyme activity)	ko04122(Sulfur relay system)
chrC09	23610001	23611000	24	91	42	113	33	325	99	529	18.71	18.71	31	72	66	119	115	347	212	538	39.41	39.41	0.47	hypo-methylated	0	0	-	exon	first exon	NA	Bol038934	SIR1,CNX5	co-factor for nitrate, reductase and xanthine dehydrogenase 5,co-factor for nitrate, reductase and xanthine dehydrogenase 5	GO:0008641(small protein activating enzyme activity)	ko04122(Sulfur relay system)
chrC09	25294001	25295000	397	463	145	354	51	328	593	1145	51.79	51.79	217	451	69	372	25	877	311	1700	18.29	18.29	2.83	hyper-methylated	0	0	+	exon	last exon	NA	Bol012210	TBL35	TRICHOME BIREFRINGENCE-LIKE 35	NA	NA
chrC09	25294001	25295000	397	463	145	354	51	328	593	1145	51.79	51.79	217	451	69	372	25	877	311	1700	18.29	18.29	2.83	hyper-methylated	0	0	+	downstream	NA	NA	Bol012210	TBL35	TRICHOME BIREFRINGENCE-LIKE 35	NA	NA
chrC09	25737501	25738500	0	0	23	24	88	115	111	139	79.86	79.86	0	2	12	20	34	112	46	134	34.33	34.33	2.33	hyper-methylated	0	0	-	promoter	Intermediate	LCP	Bol012171	.	F-box and associated interaction domains-containing protein	NA	NA
chrC09	25737501	25738500	0	0	23	24	88	115	111	139	79.86	79.86	0	2	12	20	34	112	46	134	34.33	34.33	2.33	hyper-methylated	0	0	-	downstream	NA	NA	Bol012171	.	F-box and associated interaction domains-containing protein	NA	NA
chrC09	25737501	25738500	0	0	23	24	88	115	111	139	79.86	79.86	0	2	12	20	34	112	46	134	34.33	34.33	2.33	hyper-methylated	0	0	-	promoter	Distal	LCP	Bol012171	.	F-box and associated interaction domains-containing protein	NA	NA
chrC09	26909501	26910500	90	121	94	177	149	546	333	844	39.45	39.45	120	173	54	230	50	751	224	1154	19.41	19.41	2.03	hyper-methylated	0	0	+	downstream	NA	NA	Bol016824	HAI1	highly ABA-induced PP2C gene 1	GO:0006470(protein dephosphorylation),GO:0004722(protein serine/threonine phosphatase activity),GO:0003824(catalytic activity)	ko04075(Plant hormone signal transduction)
chrC09	26909501	26910500	90	121	94	177	149	546	333	844	39.45	39.45	120	173	54	230	50	751	224	1154	19.41	19.41	2.03	hyper-methylated	0	0	+	promoter	Distal	HCP	Bol016823	.	myosin heavy chain-related	NA	NA
chrC09	28328001	28329000	103	106	44	66	205	805	352	977	36.03	36.03	31	31	56	113	110	951	197	1095	17.99	17.99	2	hyper-methylated	0	0	-	downstream	NA	NA	Bol035659	.	Protein of unknown function, DUF547	NA	NA
chrC09	28446001	28447000	51	190	37	128	102	908	190	1226	15.5	15.5	92	199	92	230	356	1046	540	1475	36.61	36.61	0.42	hypo-methylated	0	0	-	exon	first exon	NA	Bol035667	RAX1,ATMYB37,MYB37	myb domain protein 37,myb domain protein 37,myb domain protein 37	NA	NA
chrC09	28478001	28479000	25	25	14	22	80	381	119	428	27.8	27.8	27	29	4	26	356	574	387	629	61.53	61.53	0.45	hypo-methylated	0	0	-	downstream	NA	NA	Bol035672	VPS24.1	SNF7 family protein	GO:0007034(vacuolar transport)	NA
chrC09	29786501	29787500	38	79	12	67	28	352	78	498	15.66	15.66	169	225	25	157	240	855	434	1237	35.08	35.08	0.45	hypo-methylated	0	0	+	exon	last exon	NA	Bol035783	.	TCP-1/cpn60 chaperonin family protein	GO:0005524(ATP binding)	NA
chrC09	29786501	29787500	38	79	12	67	28	352	78	498	15.66	15.66	169	225	25	157	240	855	434	1237	35.08	35.08	0.45	hypo-methylated	0	0	+	downstream	NA	NA	Bol035783	.	TCP-1/cpn60 chaperonin family protein	GO:0005524(ATP binding)	NA
chrC09	30384001	30385000	102	169	47	189	54	701	203	1059	19.17	19.17	165	169	117	214	212	884	494	1267	38.99	38.99	0.49	hypo-methylated	0	0	+	promoter	Distal	HCP	Bol035845	.	Domain of unknown function (DUF1767)	NA	NA
chrC09	30384001	30385000	102	169	47	189	54	701	203	1059	19.17	19.17	165	169	117	214	212	884	494	1267	38.99	38.99	0.49	hypo-methylated	0	0	+	promoter	Intermediate	ICP	Bol035844	GONST4	golgi nucleotide sugar transporter 4	NA	NA
chrC09	30384001	30385000	102	169	47	189	54	701	203	1059	19.17	19.17	165	169	117	214	212	884	494	1267	38.99	38.99	0.49	hypo-methylated	0	0	+	promoter	Proximal	ICP	Bol035844	GONST4	golgi nucleotide sugar transporter 4	NA	NA
chrC09	30384001	30385000	102	169	47	189	54	701	203	1059	19.17	19.17	165	169	117	214	212	884	494	1267	38.99	38.99	0.49	hypo-methylated	0	0	+	exon	first exon	NA	Bol035844	GONST4	golgi nucleotide sugar transporter 4	NA	NA
chrC09	30466001	30467000	10	10	25	40	3	158	38	208	18.27	18.27	5	6	17	24	12	41	34	71	47.89	47.89	0.38	hypo-methylated	0	0	-	downstream	NA	NA	Bol035857	AtPMEAMT,PMEAMT	S-adenosyl-L-methionine-dependent methyltransferases superfamily protein,S-adenosyl-L-methionine-dependent methyltransferases superfamily protein	GO:0008152(metabolic process),GO:0008168(methyltransferase activity)	NA
chrC09	31087501	31088500	208	234	49	160	30	215	287	609	47.13	47.13	132	245	46	235	26	635	204	1115	18.3	18.3	2.58	hyper-methylated	0	0	-	promoter	Proximal	LCP	Bol014677	BPM1,ATBPM1	BTB-POZ and MATH domain 1,BTB-POZ and MATH domain 1	GO:0005515(protein binding)	NA
chrC09	31087501	31088500	208	234	49	160	30	215	287	609	47.13	47.13	132	245	46	235	26	635	204	1115	18.3	18.3	2.58	hyper-methylated	0	0	-	intron	first intron	NA	Bol014677	BPM1,ATBPM1	BTB-POZ and MATH domain 1,BTB-POZ and MATH domain 1	GO:0005515(protein binding)	NA
chrC09	31087501	31088500	208	234	49	160	30	215	287	609	47.13	47.13	132	245	46	235	26	635	204	1115	18.3	18.3	2.58	hyper-methylated	0	0	-	exon	first exon	NA	Bol014677	BPM1,ATBPM1	BTB-POZ and MATH domain 1,BTB-POZ and MATH domain 1	GO:0005515(protein binding)	NA
chrC09	31087501	31088500	208	234	49	160	30	215	287	609	47.13	47.13	132	245	46	235	26	635	204	1115	18.3	18.3	2.58	hyper-methylated	0	0	-	promoter	Intermediate	LCP	Bol014677	BPM1,ATBPM1	BTB-POZ and MATH domain 1,BTB-POZ and MATH domain 1	GO:0005515(protein binding)	NA
chrC09	32374001	32375000	0	1	0	0	46	78	46	79	58.23	58.23	0	17	0	24	46	209	46	250	18.4	18.4	3.16	hyper-methylated	0	0	+	promoter	Distal	HCP	Bol019819	.	Alkaline-phosphatase-like family protein	GO:0003824(catalytic activity)	ko00563(Glycosylphosphatidylinositol(GPI)-anchor biosynthesis)
chrC09	32374001	32375000	0	1	0	0	46	78	46	79	58.23	58.23	0	17	0	24	46	209	46	250	18.4	18.4	3.16	hyper-methylated	0	0	+	promoter	Intermediate	HCP	Bol019819	.	Alkaline-phosphatase-like family protein	GO:0003824(catalytic activity)	ko00563(Glycosylphosphatidylinositol(GPI)-anchor biosynthesis)
chrC09	32837501	32838500	125	330	38	216	6	442	169	988	17.11	17.11	273	320	139	352	33	407	445	1079	41.24	41.24	0.41	hypo-methylated	0	0	+	downstream	NA	NA	Bol019880	.	NC domain-containing protein-related	NA	NA
chrC09	32837501	32838500	125	330	38	216	6	442	169	988	17.11	17.11	273	320	139	352	33	407	445	1079	41.24	41.24	0.41	hypo-methylated	0	0	-	promoter	Proximal	HCP	Bol019881	FRL1	FRIGIDA like 1	NA	NA
chrC09	32837501	32838500	125	330	38	216	6	442	169	988	17.11	17.11	273	320	139	352	33	407	445	1079	41.24	41.24	0.41	hypo-methylated	0	0	-	exon	first exon	NA	Bol019881	FRL1	FRIGIDA like 1	NA	NA
chrC09	32837501	32838500	125	330	38	216	6	442	169	988	17.11	17.11	273	320	139	352	33	407	445	1079	41.24	41.24	0.41	hypo-methylated	0	0	-	downstream	NA	NA	Bol019882	.	Vps51/Vps67 family (components of vesicular transport) protein	NA	NA
chrC09	32837501	32838500	125	330	38	216	6	442	169	988	17.11	17.11	273	320	139	352	33	407	445	1079	41.24	41.24	0.41	hypo-methylated	0	0	-	downstream	NA	NA	Bol019881	FRL1	FRIGIDA like 1	NA	NA
chrC09	32909501	32910500	119	179	41	107	117	446	277	732	37.84	37.84	83	248	37	154	105	805	225	1207	18.64	18.64	2.03	hyper-methylated	0	0	+	promoter	Intermediate	LCP	Bol019894	ATCSLA15,CSLA15	Nucleotide-diphospho-sugar transferases superfamily protein,Nucleotide-diphospho-sugar transferases superfamily protein	NA	NA
chrC09	32909501	32910500	119	179	41	107	117	446	277	732	37.84	37.84	83	248	37	154	105	805	225	1207	18.64	18.64	2.03	hyper-methylated	0	0	+	promoter	Proximal	LCP	Bol019894	ATCSLA15,CSLA15	Nucleotide-diphospho-sugar transferases superfamily protein,Nucleotide-diphospho-sugar transferases superfamily protein	NA	NA
chrC09	33125501	33126500	90	116	42	100	39	218	171	434	39.4	39.4	68	94	9	56	15	351	92	501	18.36	18.36	2.15	hyper-methylated	0	0	+	promoter	Distal	HCP	Bol030492	TBL21	TRICHOME BIREFRINGENCE-LIKE 21	NA	NA
chrC09	33125501	33126500	90	116	42	100	39	218	171	434	39.4	39.4	68	94	9	56	15	351	92	501	18.36	18.36	2.15	hyper-methylated	0	0	+	promoter	Intermediate	HCP	Bol030492	TBL21	TRICHOME BIREFRINGENCE-LIKE 21	NA	NA
chrC09	33148001	33149000	65	84	11	51	5	182	81	317	25.55	25.55	321	349	66	114	66	308	453	771	58.75	58.75	0.43	hypo-methylated	0	0	-	promoter	Proximal	LCP	Bol030487	bZIP3,AtbZIP3	basic leucine-zipper 3,basic leucine-zipper 3	GO:0003700(transcription factor activity, sequence-specific DNA binding),GO:0043565(sequence-specific DNA binding),GO:0006355(regulation of transcription, DNA-templated)	NA
chrC09	33148001	33149000	65	84	11	51	5	182	81	317	25.55	25.55	321	349	66	114	66	308	453	771	58.75	58.75	0.43	hypo-methylated	0	0	-	promoter	Intermediate	LCP	Bol030487	bZIP3,AtbZIP3	basic leucine-zipper 3,basic leucine-zipper 3	GO:0003700(transcription factor activity, sequence-specific DNA binding),GO:0043565(sequence-specific DNA binding),GO:0006355(regulation of transcription, DNA-templated)	NA
chrC09	33148001	33149000	65	84	11	51	5	182	81	317	25.55	25.55	321	349	66	114	66	308	453	771	58.75	58.75	0.43	hypo-methylated	0	0	-	downstream	NA	NA	Bol030487	bZIP3,AtbZIP3	basic leucine-zipper 3,basic leucine-zipper 3	GO:0003700(transcription factor activity, sequence-specific DNA binding),GO:0043565(sequence-specific DNA binding),GO:0006355(regulation of transcription, DNA-templated)	NA
chrC09	35897001	35898000	20	21	15	21	26	78	61	120	50.83	50.83	38	49	22	58	61	528	121	635	19.06	19.06	2.67	hyper-methylated	0	0	+	downstream	NA	NA	Bol043495	.	Heat shock protein DnaJ with tetratricopeptide repeat	GO:0005515(protein binding)	NA
chrC09	35980501	35981500	9	15	2	15	75	510	86	540	15.93	15.93	15	20	6	11	171	437	192	468	41.03	41.03	0.39	hypo-methylated	0	0	+	promoter	Distal	HCP	Bol043509	TUB6	beta-6 tubulin	GO:0003924(GTPase activity),GO:0005874(microtubule),GO:0007017(microtubule-based process)	ko04540(Gap junction)
chrC09	36239501	36240500	72	115	5	20	8	235	85	370	22.97	22.97	82	95	7	15	15	91	104	201	51.74	51.74	0.44	hypo-methylated	0	0	+	promoter	Distal	LCP	Bol043551	.	HXXXD-type acyl-transferase family protein	GO:0016747(transferase activity, transferring acyl groups other than amino-acyl groups)	NA
chrC09	36993501	36994500	0	14	3	17	47	241	50	272	18.38	18.38	0	6	0	9	285	448	285	463	61.56	61.56	0.3	hypo-methylated	0	0	+	promoter	Intermediate	HCP	Bol043666	.	MATE efflux family protein	GO:0015297(antiporter activity),GO:0016020(membrane),GO:0006855(drug transmembrane transport),GO:0015238(drug transmembrane transporter activity),GO:0055085(transmembrane transport)	NA
chrC09	36993501	36994500	0	14	3	17	47	241	50	272	18.38	18.38	0	6	0	9	285	448	285	463	61.56	61.56	0.3	hypo-methylated	0	0	+	promoter	Proximal	HCP	Bol043666	.	MATE efflux family protein	GO:0015297(antiporter activity),GO:0016020(membrane),GO:0006855(drug transmembrane transport),GO:0015238(drug transmembrane transporter activity),GO:0055085(transmembrane transport)	NA
chrC09	36994001	36995000	0	26	3	25	47	255	50	306	16.34	16.34	0	54	0	39	285	550	285	643	44.32	44.32	0.37	hypo-methylated	0	0	+	promoter	Proximal	HCP	Bol043666	.	MATE efflux family protein	GO:0015297(antiporter activity),GO:0016020(membrane),GO:0006855(drug transmembrane transport),GO:0015238(drug transmembrane transporter activity),GO:0055085(transmembrane transport)	NA
chrC09	36994001	36995000	0	26	3	25	47	255	50	306	16.34	16.34	0	54	0	39	285	550	285	643	44.32	44.32	0.37	hypo-methylated	0	0	+	promoter	Intermediate	HCP	Bol043666	.	MATE efflux family protein	GO:0015297(antiporter activity),GO:0016020(membrane),GO:0006855(drug transmembrane transport),GO:0015238(drug transmembrane transporter activity),GO:0055085(transmembrane transport)	NA
chrC09	36994001	36995000	0	26	3	25	47	255	50	306	16.34	16.34	0	54	0	39	285	550	285	643	44.32	44.32	0.37	hypo-methylated	0	0	+	exon	first exon	NA	Bol043666	.	MATE efflux family protein	GO:0015297(antiporter activity),GO:0016020(membrane),GO:0006855(drug transmembrane transport),GO:0015238(drug transmembrane transporter activity),GO:0055085(transmembrane transport)	NA
chrC09	36994001	36995000	0	26	3	25	47	255	50	306	16.34	16.34	0	54	0	39	285	550	285	643	44.32	44.32	0.37	hypo-methylated	0	0	+	intron	first intron	NA	Bol043666	.	MATE efflux family protein	GO:0015297(antiporter activity),GO:0016020(membrane),GO:0006855(drug transmembrane transport),GO:0015238(drug transmembrane transporter activity),GO:0055085(transmembrane transport)	NA
chrC09	36994001	36995000	0	26	3	25	47	255	50	306	16.34	16.34	0	54	0	39	285	550	285	643	44.32	44.32	0.37	hypo-methylated	0	0	+	exon	internal exon	NA	Bol043666	.	MATE efflux family protein	GO:0015297(antiporter activity),GO:0016020(membrane),GO:0006855(drug transmembrane transport),GO:0015238(drug transmembrane transporter activity),GO:0055085(transmembrane transport)	NA
chrC09	37794501	37795500	8	123	4	71	187	822	199	1016	19.59	19.59	43	232	1	140	1233	2393	1277	2765	46.18	46.18	0.42	hypo-methylated	0	0	-	promoter	Intermediate	HCP	Bol043799	.	TCP family transcription factor	NA	NA
chrC09	37794501	37795500	8	123	4	71	187	822	199	1016	19.59	19.59	43	232	1	140	1233	2393	1277	2765	46.18	46.18	0.42	hypo-methylated	0	0	-	downstream	NA	NA	Bol043799	.	TCP family transcription factor	NA	NA
chrC09	37794501	37795500	8	123	4	71	187	822	199	1016	19.59	19.59	43	232	1	140	1233	2393	1277	2765	46.18	46.18	0.42	hypo-methylated	0	0	-	promoter	Distal	HCP	Bol043799	.	TCP family transcription factor	NA	NA
chrC09	38071501	38072500	0	44	0	45	354	1501	354	1590	22.26	22.26	0	40	0	20	867	1864	867	1924	45.06	45.06	0.49	hypo-methylated	0	0	-	promoter	Proximal	HCP	Bol043859	.	Basic-leucine zipper (bZIP) transcription factor family protein	GO:0003700(transcription factor activity, sequence-specific DNA binding),GO:0043565(sequence-specific DNA binding),GO:0006355(regulation of transcription, DNA-templated)	NA
chrC09	38071501	38072500	0	44	0	45	354	1501	354	1590	22.26	22.26	0	40	0	20	867	1864	867	1924	45.06	45.06	0.49	hypo-methylated	0	0	-	promoter	Intermediate	HCP	Bol043859	.	Basic-leucine zipper (bZIP) transcription factor family protein	GO:0003700(transcription factor activity, sequence-specific DNA binding),GO:0043565(sequence-specific DNA binding),GO:0006355(regulation of transcription, DNA-templated)	NA
chrC09	38071501	38072500	0	44	0	45	354	1501	354	1590	22.26	22.26	0	40	0	20	867	1864	867	1924	45.06	45.06	0.49	hypo-methylated	0	0	-	exon	first exon	NA	Bol043859	.	Basic-leucine zipper (bZIP) transcription factor family protein	GO:0003700(transcription factor activity, sequence-specific DNA binding),GO:0043565(sequence-specific DNA binding),GO:0006355(regulation of transcription, DNA-templated)	NA
chrC09	38226501	38227500	92	153	52	200	90	629	234	982	23.83	23.83	123	138	122	227	217	590	462	955	48.38	48.38	0.49	hypo-methylated	0	0	+	exon	internal exon	NA	Bol043881	GDH2	glutamate dehydrogenase 2	GO:0055114(oxidation-reduction process),GO:0006520(cellular amino acid metabolic process),GO:0016491(oxidoreductase activity)	ko04964(Proximal tubule bicarbonate reclamation)
chrC09	38226501	38227500	92	153	52	200	90	629	234	982	23.83	23.83	123	138	122	227	217	590	462	955	48.38	48.38	0.49	hypo-methylated	0	0	+	intron	internal intron	NA	Bol043881	GDH2	glutamate dehydrogenase 2	GO:0055114(oxidation-reduction process),GO:0006520(cellular amino acid metabolic process),GO:0016491(oxidoreductase activity)	ko04964(Proximal tubule bicarbonate reclamation)
chrC09	38226501	38227500	92	153	52	200	90	629	234	982	23.83	23.83	123	138	122	227	217	590	462	955	48.38	48.38	0.49	hypo-methylated	0	0	-	downstream	NA	NA	Bol043882	CYCP4;3	cyclin p4;3	NA	NA
chrC09	38226501	38227500	92	153	52	200	90	629	234	982	23.83	23.83	123	138	122	227	217	590	462	955	48.38	48.38	0.49	hypo-methylated	0	0	+	intron	last intron	NA	Bol043881	GDH2	glutamate dehydrogenase 2	GO:0055114(oxidation-reduction process),GO:0006520(cellular amino acid metabolic process),GO:0016491(oxidoreductase activity)	ko04964(Proximal tubule bicarbonate reclamation)
chrC09	38226501	38227500	92	153	52	200	90	629	234	982	23.83	23.83	123	138	122	227	217	590	462	955	48.38	48.38	0.49	hypo-methylated	0	0	+	exon	last exon	NA	Bol043881	GDH2	glutamate dehydrogenase 2	GO:0055114(oxidation-reduction process),GO:0006520(cellular amino acid metabolic process),GO:0016491(oxidoreductase activity)	ko04964(Proximal tubule bicarbonate reclamation)
chrC09	38226501	38227500	92	153	52	200	90	629	234	982	23.83	23.83	123	138	122	227	217	590	462	955	48.38	48.38	0.49	hypo-methylated	0	0	+	downstream	NA	NA	Bol043881	GDH2	glutamate dehydrogenase 2	GO:0055114(oxidation-reduction process),GO:0006520(cellular amino acid metabolic process),GO:0016491(oxidoreductase activity)	ko04964(Proximal tubule bicarbonate reclamation)
chrC09	38238001	38239000	121	184	56	161	222	755	399	1100	36.27	36.27	153	321	102	395	166	1693	421	2409	17.48	17.48	2.07	hyper-methylated	0	0	+	promoter	Proximal	HCP	Bol043885	KUOX1	KAR-UP oxidoreductase 1	GO:0055114(oxidation-reduction process),GO:0016491(oxidoreductase activity)	NA
chrC09	38238001	38239000	121	184	56	161	222	755	399	1100	36.27	36.27	153	321	102	395	166	1693	421	2409	17.48	17.48	2.07	hyper-methylated	0	0	+	promoter	Intermediate	HCP	Bol043885	KUOX1	KAR-UP oxidoreductase 1	GO:0055114(oxidation-reduction process),GO:0016491(oxidoreductase activity)	NA
chrC09	38238001	38239000	121	184	56	161	222	755	399	1100	36.27	36.27	153	321	102	395	166	1693	421	2409	17.48	17.48	2.07	hyper-methylated	0	0	-	promoter	Distal	ICP	Bol043884	.	Cupredoxin superfamily protein	GO:0009055(electron carrier activity)	NA
chrC09	38238001	38239000	121	184	56	161	222	755	399	1100	36.27	36.27	153	321	102	395	166	1693	421	2409	17.48	17.48	2.07	hyper-methylated	0	0	+	exon	first exon	NA	Bol043885	KUOX1	KAR-UP oxidoreductase 1	GO:0055114(oxidation-reduction process),GO:0016491(oxidoreductase activity)	NA
chrC09	38238001	38239000	121	184	56	161	222	755	399	1100	36.27	36.27	153	321	102	395	166	1693	421	2409	17.48	17.48	2.07	hyper-methylated	0	0	+	intron	first intron	NA	Bol043885	KUOX1	KAR-UP oxidoreductase 1	GO:0055114(oxidation-reduction process),GO:0016491(oxidoreductase activity)	NA
chrC09	39259001	39260000	0	76	22	71	85	440	107	587	18.23	18.23	0	0	17	32	131	310	148	342	43.27	43.27	0.42	hypo-methylated	0	0	+	promoter	Intermediate	LCP	Bol009988	.	Cytochrome P450 superfamily protein	GO:0016705(oxidoreductase activity, acting on paired donors, with incorporation or reduction of molecular oxygen),GO:0020037(heme binding),GO:0055114(oxidation-reduction process),GO:0005506(iron ion binding)	NA
chrC09	39259001	39260000	0	76	22	71	85	440	107	587	18.23	18.23	0	0	17	32	131	310	148	342	43.27	43.27	0.42	hypo-methylated	0	0	+	promoter	Proximal	LCP	Bol009988	.	Cytochrome P450 superfamily protein	GO:0016705(oxidoreductase activity, acting on paired donors, with incorporation or reduction of molecular oxygen),GO:0020037(heme binding),GO:0055114(oxidation-reduction process),GO:0005506(iron ion binding)	NA
chrC09	39259001	39260000	0	76	22	71	85	440	107	587	18.23	18.23	0	0	17	32	131	310	148	342	43.27	43.27	0.42	hypo-methylated	0	0	+	exon	first exon	NA	Bol009988	.	Cytochrome P450 superfamily protein	GO:0016705(oxidoreductase activity, acting on paired donors, with incorporation or reduction of molecular oxygen),GO:0020037(heme binding),GO:0055114(oxidation-reduction process),GO:0005506(iron ion binding)	NA
chrC09	39714501	39715500	27	55	12	82	38	308	77	445	17.3	17.3	50	76	71	159	267	668	388	903	42.97	42.97	0.4	hypo-methylated	0	0	-	promoter	Proximal	LCP	Bol010056	.	RING/U-box superfamily protein	GO:0008270(zinc ion binding)	NA
chrC09	39714501	39715500	27	55	12	82	38	308	77	445	17.3	17.3	50	76	71	159	267	668	388	903	42.97	42.97	0.4	hypo-methylated	0	0	-	downstream	NA	NA	Bol010057	.	Cysteine proteinases superfamily protein	NA	NA
chrC09	39714501	39715500	27	55	12	82	38	308	77	445	17.3	17.3	50	76	71	159	267	668	388	903	42.97	42.97	0.4	hypo-methylated	0	0	-	intron	last intron	NA	Bol010056	.	RING/U-box superfamily protein	GO:0008270(zinc ion binding)	NA
chrC09	39714501	39715500	27	55	12	82	38	308	77	445	17.3	17.3	50	76	71	159	267	668	388	903	42.97	42.97	0.4	hypo-methylated	0	0	-	exon	internal exon	NA	Bol010056	.	RING/U-box superfamily protein	GO:0008270(zinc ion binding)	NA
chrC09	39714501	39715500	27	55	12	82	38	308	77	445	17.3	17.3	50	76	71	159	267	668	388	903	42.97	42.97	0.4	hypo-methylated	0	0	-	intron	first intron	NA	Bol010056	.	RING/U-box superfamily protein	GO:0008270(zinc ion binding)	NA
chrC09	39714501	39715500	27	55	12	82	38	308	77	445	17.3	17.3	50	76	71	159	267	668	388	903	42.97	42.97	0.4	hypo-methylated	0	0	-	exon	first exon	NA	Bol010056	.	RING/U-box superfamily protein	GO:0008270(zinc ion binding)	NA
chrC09	39715001	39716000	13	23	8	39	25	185	46	247	18.62	18.62	24	37	59	102	231	468	314	607	51.73	51.73	0.36	hypo-methylated	0	0	-	promoter	Proximal	LCP	Bol010056	.	RING/U-box superfamily protein	GO:0008270(zinc ion binding)	NA
chrC09	39715001	39716000	13	23	8	39	25	185	46	247	18.62	18.62	24	37	59	102	231	468	314	607	51.73	51.73	0.36	hypo-methylated	0	0	-	downstream	NA	NA	Bol010057	.	Cysteine proteinases superfamily protein	NA	NA
chrC09	39715001	39716000	13	23	8	39	25	185	46	247	18.62	18.62	24	37	59	102	231	468	314	607	51.73	51.73	0.36	hypo-methylated	0	0	-	promoter	Intermediate	LCP	Bol010056	.	RING/U-box superfamily protein	GO:0008270(zinc ion binding)	NA
