# Supplementary material for: Global DNA Methylation and mRNA-miRNA Variations Activated by Heat Shock Boost Early Microspore Embryogenesis in Cabbage (Brassica oleracea)
Source: Int J Mol Sci. 2022 May 5;23(9):5147. doi: 10.3390/ijms23095147 (PMC9103256; doi:10.3390/ijms23095147)
Supplement: Supplementary file 1 [file ijms-23-05147-s001.zip › ijms-1634790-supplementary/Table S2 A total of 7,226 DEGs in HT32 and NT25.xlsx]

## Sheet: Sheet1
gene_id	gene_name	transcript_id	GO	KEGG	KO_ENTRY	EC	Description	FPKM.HT32_1	FPKM.HT32_2	FPKM.HT32_3	FPKM.NT25_1	FPKM.NT25_2	FPKM.NT25_3	fc	log2(fc)	pval	qval	regulation	significant
MSTRG.54	Bol028858	MSTRG.54.1	NA	NA	NA	NA		0	0	0	12.6924	9.95913	10.7742	-inf	-inf	1.54926e-41	3.66866e-37	down	yes
Bol018086	Bol018086	Bol018086	GO:0005886(plasma membrane);GO:0006629(lipid metabolic process);GO:0008081(phosphoric diester hydrolase activity);GO:0016301(kinase activity);GO:0016310(phosphorylation)	NA	NA	NA	PREDICTED: PI-PLC X domain-containing protein At5g67130-like [Brassica napus]	0	0	0	3.17794	3.08962	2.41052	-inf	-inf	2.78389e-14	6.2191e-12	down	yes
MSTRG.14884		MSTRG.14884.1	NA	NA	NA	NA		0	0	0	100.389	147.665	0	-inf	-inf	1.72143e-09	1.22413e-07	down	yes
MSTRG.3378	Bol020849	MSTRG.3378.1	NA	NA	NA	NA		0	0	0	47.0201	0	43.5568	-inf	-inf	3.88463e-09	2.51815e-07	down	yes
MSTRG.18705		MSTRG.18705.1	NA	NA	NA	NA		0	0	0	77.4835	0	39.468	-inf	-inf	4.88794e-09	3.04596e-07	down	yes
Bol005121	Bol005121	Bol005121	GO:0003700(transcription factor activity, sequence-specific DNA binding);GO:0005515(protein binding);GO:0005634(nucleus);GO:0006351(transcription, DNA-templated);GO:0006355(regulation of transcription, DNA-templated);GO:0009751(response to salicylic acid);GO:0031347(regulation of defense response);GO:0043565(sequence-specific DNA binding);GO:1900056(negative regulation of leaf senescence)	04626(Plant-pathogen interaction)	K16225	NA	PREDICTED: probable WRKY transcription factor 54 isoform X1 [Brassica napus]	0	0	0	0.285921	3.68541	4.29379	-inf	-inf	7.84172e-09	4.56246e-07	down	yes
MSTRG.7517		MSTRG.7517.1	NA	NA	NA	NA		0	0	0	16.4135	0	4.0346	-inf	-inf	1.32195e-07	4.79383e-06	down	yes
Bol029444	Bol029444	Bol029444	GO:0001046(core promoter sequence-specific DNA binding);GO:0001228(transcriptional activator activity, RNA polymerase II transcription regulatory region sequence-specific binding);GO:0003677(DNA binding);GO:0003700(transcription factor activity, sequence-specific DNA binding);GO:0005634(nucleus);GO:0005829(cytosol);GO:0006355(regulation of transcription, DNA-templated);GO:0006366(transcription fr…	NA	NA	NA	PREDICTED: transcription factor bHLH129 [Brassica napus]	0	0	0	1.49018	1.51404	0.561872	-inf	-inf	3.40253e-07	1.07226e-05	down	yes
MSTRG.6096		MSTRG.6096.1	NA	NA	NA	NA		0	0	0	1.56208	0	5.48332	-inf	-inf	2.3203e-05	0.000335029	down	yes
Bol015833	Bol015833	Bol015833	GO:0004601(peroxidase activity);GO:0005576(extracellular region);GO:0005618(cell wall);GO:0005886(plasma membrane);GO:0006979(response to oxidative stress);GO:0009506(plasmodesma);GO:0020037(heme binding);GO:0042744(hydrogen peroxide catabolic process);GO:0046872(metal ion binding);GO:0055114(oxidation-reduction process)	00940(Phenylpropanoid biosynthesis)	K00430	EC:1.11.1.7	PREDICTED: peroxidase 69 [Brassica oleracea var. oleracea]	0	0	0	0	1.5952	2.4142	-inf	-inf	4.04211e-05	0.000521051	down	yes
Bol044749	Bol044749	Bol044749	NA	NA	NA	NA	BnaC08g35150D [Brassica napus]	0	0	0	0	1.87617	1.63548	-inf	-inf	0.00013405	0.00135077	down	yes
MSTRG.2211	Bol012849	Bol012849	NA	NA	NA	NA	BnaC07g17670D [Brassica napus]	16.3396	24.8967	25.5069	0	0	0	inf	inf	1.08659e-31	5.14609e-28	up	yes
MSTRG.3937		MSTRG.3937.1;MSTRG.3937.2	NA	NA	NA	NA		2.06797	3.35376	3.22816	0	0	0	inf	inf	6.24251e-27	1.47823e-23	up	yes
MSTRG.18452	Bol045877	MSTRG.18452.1	NA	NA	NA	NA		5.61655	4.11658	4.83235	0	0	0	inf	inf	4.53644e-20	3.25524e-17	up	yes
MSTRG.12940	Bol019411	MSTRG.12940.2;MSTRG.12940.1	NA	NA	NA	NA		5.11871	11.6043	7.72436	0	0	0	inf	inf	1.13505e-19	7.46609e-17	up	yes
MSTRG.8049		MSTRG.8049.1	NA	NA	NA	NA		23.1973	4.14692	3.35951	0	0	0	inf	inf	5.47561e-18	2.79599e-15	up	yes
MSTRG.7813	Bol030088	MSTRG.7813.1	NA	NA	NA	NA		7.6414	1.993	3.11522	0	0	0	inf	inf	2.73352e-17	1.15479e-14	up	yes
MSTRG.19069	Bol006046	Bol006046	GO:0005576(extracellular region);GO:0005618(cell wall);GO:0009409(response to cold);GO:0009620(response to fungus);GO:0009741(response to brassinosteroid);GO:0030599(pectinesterase activity);GO:0042545(cell wall modification);GO:0045330(aspartyl esterase activity);GO:0045490(pectin catabolic process);GO:0046910(pectinesterase inhibitor activity);GO:0071944(cell periphery)	00040(Pentose and glucuronate interconversions);00500(Starch and sucrose metabolism)	K01051	EC:3.1.1.11	PREDICTED: probable pectinesterase/pectinesterase inhibitor 41 [Brassica napus]	10.4685	2.1257	2.25227	0	0	0	inf	inf	5.82266e-16	1.86325e-13	up	yes
MSTRG.13273		MSTRG.13273.1	NA	NA	NA	NA		22.5908	12.9829	13.0984	0	0	0	inf	inf	1.71674e-14	3.98553e-12	up	yes
Bol008356	Bol008356	Bol008356	GO:0005886(plasma membrane);GO:0016021(integral component of membrane)	NA	NA	NA	BnaC04g15380D [Brassica napus]	2.24721	1.08698	1.27741	0	0	0	inf	inf	1.54002e-13	2.87147e-11	up	yes
Bol040345	Bol040345	Bol040345	GO:0004674(protein serine/threonine kinase activity);GO:0005524(ATP binding);GO:0005576(extracellular region);GO:0005886(plasma membrane);GO:0006468(protein phosphorylation);GO:0009506(plasmodesma);GO:0016021(integral component of membrane);GO:0016301(kinase activity);GO:0042742(defense response to bacterium)	00520(Amino sugar and nucleotide sugar metabolism)	K01183	EC:3.2.1.14	BnaCnng15010D [Brassica napus]	1.74204	1.96635	2.03961	0	0	0	inf	inf	1.72315e-13	3.16311e-11	up	yes
Bol005615	Bol005615	Bol005615	GO:0005506(iron ion binding);GO:0005576(extracellular region);GO:0007275(multicellular organism development);GO:0009414(response to water deprivation);GO:0009639(response to red or far red light);GO:0010268(brassinosteroid homeostasis);GO:0010295((+)-abscisic acid 8'-hydroxylase activity);GO:0016021(integral component of membrane);GO:0016125(sterol metabolic process);GO:0016132(brassinosteroid bi…	00906(Carotenoid biosynthesis)	K09843	EC:1.14.13.93	PREDICTED: abscisic acid 8'-hydroxylase 3-like [Brassica oleracea var. oleracea]	3.44736	1.80441	2.05415	0	0	0	inf	inf	3.55636e-13	5.9306e-11	up	yes
MSTRG.9081		MSTRG.9081.1	NA	NA	NA	NA		12.1237	2.06755	2.49147	0	0	0	inf	inf	1.69729e-12	2.46576e-10	up	yes
Bol040032	Bol040032	Bol040032	GO:0005254(chloride channel activity);GO:0008150(biological_process);GO:0034707(chloride channel complex)	NA	NA	NA	BnaC06g23840D [Brassica napus]	0.718262	1.64119	1.73341	0	0	0	inf	inf	1.03364e-11	1.28825e-09	up	yes
MSTRG.19453	Bol019334	Bol019334	GO:0004601(peroxidase activity);GO:0005576(extracellular region);GO:0005618(cell wall);GO:0005773(vacuole);GO:0006979(response to oxidative stress);GO:0009735(response to cytokinin);GO:0016020(membrane);GO:0020037(heme binding);GO:0042744(hydrogen peroxide catabolic process);GO:0046872(metal ion binding);GO:0055114(oxidation-reduction process)	00940(Phenylpropanoid biosynthesis)	K00430	EC:1.11.1.7	PREDICTED: peroxidase 32 [Brassica oleracea var. oleracea]	16.974	0.647976	3.19433	0	0	0	inf	inf	2.69627e-11	3.12978e-09	up	yes
Bol045598	Bol045598	Bol045598	GO:0004553(hydrolase activity, hydrolyzing O-glycosyl compounds);GO:0005634(nucleus);GO:0005975(carbohydrate metabolic process);GO:0008422(beta-glucosidase activity);GO:0009651(response to salt stress);GO:0009725(response to hormone);GO:0019762(glucosinolate catabolic process)	00500(Starch and sucrose metabolism);00460(Cyanoamino acid metabolism);00940(Phenylpropanoid biosynthesis)	K01188	EC:3.2.1.21	PREDICTED: beta-glucosidase 27 [Brassica oleracea var. oleracea]	0.681392	2.10507	1.84116	0	0	0	inf	inf	4.37959e-11	4.75728e-09	up	yes
MSTRG.6175	Bol026556	Bol026556	GO:0004674(protein serine/threonine kinase activity);GO:0005829(cytosol);GO:0006468(protein phosphorylation);GO:0035556(intracellular signal transduction)	04075(Plant hormone signal transduction)	K14510	EC:2.7.11.1	PREDICTED: serine/threonine-protein kinase WNK2-like isoform X1 [Brassica oleracea var. oleracea]	1.4131	0.832353	1.18096	0	0	0	inf	inf	1.95662e-10	1.78203e-08	up	yes
MSTRG.11247	Bol013851	MSTRG.11247.1	NA	NA	NA	NA		0.272267	2.40352	1.70882	0	0	0	inf	inf	2.63623e-10	2.32067e-08	up	yes
Bol043863	Bol043863	Bol043863	GO:0000160(phosphorelay signal transduction system);GO:0005634(nucleus);GO:0009736(cytokinin-activated signaling pathway);GO:0043565(sequence-specific DNA binding);GO:0045893(positive regulation of transcription, DNA-templated)	04075(Plant hormone signal transduction)	K14491	NA	PREDICTED: putative two-component response regulator ARR21 [Brassica oleracea var. oleracea]	0.289727	1.49927	1.22792	0	0	0	inf	inf	5.29959e-10	4.41882e-08	up	yes
MSTRG.1414		MSTRG.1414.1	NA	NA	NA	NA		7.40926	2.72986	4.46463	0	0	0	inf	inf	5.64664e-10	4.65897e-08	up	yes
MSTRG.7089	Bol032751	Bol032751	GO:0005737(cytoplasm);GO:0008270(zinc ion binding);GO:0009617(response to bacterium);GO:0009809(lignin biosynthetic process);GO:0045551(cinnamyl-alcohol dehydrogenase activity);GO:0046029(mannitol dehydrogenase activity);GO:0047681(aryl-alcohol dehydrogenase (NADP+) activity);GO:0052747(sinapyl alcohol dehydrogenase activity);GO:0055114(oxidation-reduction process)	00940(Phenylpropanoid biosynthesis)	K00083	EC:1.1.1.195	PREDICTED: cinnamyl alcohol dehydrogenase 8 [Brassica napus]	9.68004	3.58014	4.17169	0	0	0	inf	inf	6.60116e-10	5.335e-08	up	yes
Bol044001	Bol044001	Bol044001	GO:0005829(cytosol);GO:0008194(UDP-glycosyltransferase activity);GO:0009813(flavonoid biosynthetic process);GO:0016757(transferase activity, transferring glycosyl groups);GO:0043231(intracellular membrane-bounded organelle);GO:0050139(nicotinate glucosyltransferase activity);GO:0052696(flavonoid glucuronidation);GO:0080043(quercetin 3-O-glucosyltransferase activity);GO:0080044(quercetin 7-O-gluco…	00908(Zeatin biosynthesis)	K13493	EC:2.4.1.-	PREDICTED: UDP-glycosyltransferase 76C4-like [Brassica oleracea var. oleracea]	1.0687	1.21026	1.14632	0	0	0	inf	inf	7.70069e-10	6.1192e-08	up	yes
Bol045856	Bol045856	Bol045856	GO:0003924(GTPase activity);GO:0005525(GTP binding);GO:0005622(intracellular);GO:0005886(plasma membrane);GO:0006886(intracellular protein transport);GO:0006913(nucleocytoplasmic transport);GO:0007264(small GTPase mediated signal transduction)	04144(Endocytosis);04145(Phagosome)	K07897	NA	PREDICTED: ras-related protein RABG2-like [Brassica napus]	9.12116	1.54545	2.73832	0	0	0	inf	inf	7.98105e-10	6.29971e-08	up	yes
Bol031443	Bol031443	Bol031443	GO:0005506(iron ion binding);GO:0005783(endoplasmic reticulum);GO:0008284(positive regulation of cell proliferation);GO:0010075(regulation of meristem growth);GO:0010338(leaf formation);GO:0016020(membrane);GO:0016021(integral component of membrane);GO:0016709(oxidoreductase activity, acting on paired donors, with incorporation or reduction of molecular oxygen, NAD(P)H as one donor, and incorpora…	00903(Limonene and pinene degradation);00945(Stilbenoid, diarylheptanoid and gingerol biosynthesis)	K00517	NA	PREDICTED: cytochrome P450 78A5-like [Brassica oleracea var. oleracea]	0.839847	0.972149	1.03221	0	0	0	inf	inf	1.29826e-09	9.66755e-08	up	yes
Bol022145	Bol022145	Bol022145	GO:0005634(nucleus);GO:0030246(carbohydrate binding)	NA	NA	NA	PREDICTED: F-box protein PP2-B15-like [Brassica napus]	3.29318	1.4672	1.42674	0	0	0	inf	inf	2.21185e-09	1.53597e-07	up	yes
Bol012128	Bol012128	Bol012128	GO:0009507(chloroplast)	NA	NA	NA	PREDICTED: uncharacterized protein LOC106350375 [Brassica napus]	0.912493	2.19682	1.55442	0	0	0	inf	inf	2.809e-09	1.88434e-07	up	yes
Bol010944	Bol010944	Bol010944	GO:0004553(hydrolase activity, hydrolyzing O-glycosyl compounds);GO:0005576(extracellular region);GO:0016985(mannan endo-1,4-beta-mannosidase activity);GO:0046355(mannan catabolic process);GO:0046686(response to cadmium ion);GO:0048046(apoplast);GO:0071585(detoxification of cadmium ion)	00051(Fructose and mannose metabolism)	K19355	EC:3.2.1.78	PREDICTED: mannan endo-1,4-beta-mannosidase 3-like [Brassica napus]	1.89582	0.780357	1.0614	0	0	0	inf	inf	3.33015e-09	2.20274e-07	up	yes
MSTRG.13602		MSTRG.13602.1	NA	NA	NA	NA		6.5723	3.18574	0.21839	0	0	0	inf	inf	3.5784e-09	2.35214e-07	up	yes
Bol012235	Bol012235	Bol012235	GO:0004596(peptide alpha-N-acetyltransferase activity);GO:0005737(cytoplasm);GO:0017196(N-terminal peptidyl-methionine acetylation)	00190(Oxidative phosphorylation)	K01535	EC:3.6.3.6	copia-like protein [Brassica oleracea]	2.14845	1.95332	2.57663	0	0	0	inf	inf	3.72951e-09	2.43292e-07	up	yes
MSTRG.13830		MSTRG.13830.1	NA	NA	NA	NA		1.40071	10.1015	0.50026	0	0	0	inf	inf	6.035e-09	3.63636e-07	up	yes
MSTRG.12813		MSTRG.12813.1	NA	NA	NA	NA		121.67	49.31	0	0	0	0	inf	inf	6.77211e-09	4.00909e-07	up	yes
MSTRG.6444		MSTRG.6444.1	NA	NA	NA	NA		1.8558	5.95183	7.14022	0	0	0	inf	inf	7.1299e-09	4.21038e-07	up	yes
Bol029600	Bol029600	Bol029600	GO:0005524(ATP binding);GO:0006468(protein phosphorylation);GO:0009507(chloroplast);GO:0016021(integral component of membrane);GO:0030247(polysaccharide binding)	04075(Plant hormone signal transduction)	K13415	EC:2.7.10.1;EC:2.7.11.1	BnaC03g25920D [Brassica napus]	0.532931	0.520492	0.851193	0	0	0	inf	inf	8.97642e-09	5.12197e-07	up	yes
MSTRG.7472	Bol013004	Bol013004	GO:0003700(transcription factor activity, sequence-specific DNA binding);GO:0005634(nucleus);GO:0006355(regulation of transcription, DNA-templated)	NA	NA	NA	PREDICTED: uncharacterized protein At4g30180-like [Brassica oleracea var. oleracea]	4.92315	1.84037	2.16129	0	0	0	inf	inf	1.06395e-08	5.94205e-07	up	yes
Bol034863	Bol034863	Bol034863	NA	NA	NA	NA	PREDICTED: uncharacterized protein LOC106362840 [Brassica napus]	0.308132	0.679361	0.842048	0	0	0	inf	inf	1.20831e-08	6.60805e-07	up	yes
MSTRG.12082	Bol027658	Bol027658	GO:0003674(molecular_function);GO:0005739(mitochondrion);GO:0009733(response to auxin);GO:0009926(auxin polar transport);GO:0046620(regulation of organ growth)	04075(Plant hormone signal transduction)	K14488	NA	PREDICTED: indole-3-acetic acid-induced protein ARG7 [Brassica oleracea var. oleracea]	7.68965	2.18777	2.6431	0	0	0	inf	inf	1.3938e-08	7.50117e-07	up	yes
Bol015495	Bol015495	Bol015495	GO:0003674(molecular_function);GO:0005634(nucleus);GO:0006979(response to oxidative stress)	03050(Proteasome)	K06700	NA	PREDICTED: uncharacterized protein LOC106322680 [Brassica oleracea var. oleracea]	4.26909	3.2698	1.82062	0	0	0	inf	inf	1.43431e-08	7.64966e-07	up	yes
Bol017622	Bol017622	Bol017622	GO:0003674(molecular_function);GO:0005634(nucleus);GO:0008150(biological_process);GO:0016021(integral component of membrane)	NA	NA	NA	PREDICTED: uncharacterized protein LOC106454934 [Brassica napus]	0.474397	0.682452	0.617624	0	0	0	inf	inf	1.79183e-08	9.22405e-07	up	yes
MSTRG.19894		MSTRG.19894.1	NA	NA	NA	NA		3.19193	3.96404	6.4706	0	0	0	inf	inf	1.93479e-08	9.87408e-07	up	yes
Bol010032	Bol010032	Bol010032	GO:0000139(Golgi membrane);GO:0005794(Golgi apparatus);GO:0009294(DNA mediated transformation);GO:0009617(response to bacterium);GO:0016021(integral component of membrane);GO:0016757(transferase activity, transferring glycosyl groups);GO:0047259(glucomannan 4-beta-mannosyltransferase activity);GO:0051753(mannan synthase activity);GO:0071555(cell wall organization)	NA	NA	NA	PREDICTED: glucomannan 4-beta-mannosyltransferase 9 isoform X1 [Brassica napus]	1.36075	0.370875	0.857315	0	0	0	inf	inf	2.17984e-08	1.09594e-06	up	yes
Bol043179	Bol043179	Bol043179	NA	NA	NA	NA	PREDICTED: uncharacterized protein At3g43530-like [Brassica napus]	0.538249	4.23405	4.35947	0	0	0	inf	inf	2.21005e-08	1.10633e-06	up	yes
MSTRG.13310		MSTRG.13310.1	NA	NA	NA	NA		2.4232	6.56623	4.69644	0	0	0	inf	inf	2.21453e-08	1.10633e-06	up	yes
MSTRG.8048		MSTRG.8048.1	NA	NA	NA	NA		6.44922	0.692958	0.34492	0	0	0	inf	inf	2.5928e-08	1.26073e-06	up	yes
Bol022154	Bol022154	Bol022154	GO:0000139(Golgi membrane);GO:0005794(Golgi apparatus);GO:0009058(biosynthetic process);GO:0016021(integral component of membrane);GO:0016757(transferase activity, transferring glycosyl groups);GO:0046872(metal ion binding);GO:0071555(cell wall organization)	00052(Galactose metabolism)	K18819	EC:2.4.1.123	PREDICTED: putative UDP-glucuronate:xylan alpha-glucuronosyltransferase 5 isoform X1 [Brassica napus]	1.44703	0.659036	0.40092	0	0	0	inf	inf	3.16628e-08	1.48177e-06	up	yes
MSTRG.16094	Bol042228	Bol042228	GO:0005634(nucleus);GO:0005802(trans-Golgi network);GO:0005829(cytosol);GO:0005886(plasma membrane);GO:0006817(phosphate ion transport);GO:0009960(endosperm development);GO:0010017(red or far-red light signaling pathway);GO:0010468(regulation of gene expression);GO:0016021(integral component of membrane);GO:0045793(positive regulation of cell size);GO:0080050(regulation of seed development);GO:00…	NA	NA	NA	PREDICTED: phosphate transporter PHO1 homolog 4 [Brassica oleracea var. oleracea]	0.551993	0.260674	0.694095	0	0	0	inf	inf	4.21492e-08	1.89033e-06	up	yes
Bol039464	Bol039464	Bol039464	GO:0003887(DNA-directed DNA polymerase activity);GO:0005524(ATP binding);GO:0005634(nucleus);GO:0009360(DNA polymerase III complex)	03030(DNA replication);03420(Nucleotide excision repair);03430(Mismatch repair)	K10756	NA	PREDICTED: protein STICHEL-like 2 isoform X1 [Brassica napus]	1.40176	0.379571	0.244856	0	0	0	inf	inf	4.29637e-08	1.91959e-06	up	yes
Bol029382	Bol029382	Bol029382	GO:0043086(negative regulation of catalytic activity);GO:0046910(pectinesterase inhibitor activity)	00040(Pentose and glucuronate interconversions);00500(Starch and sucrose metabolism)	K01051	EC:3.1.1.11	PREDICTED: 21 kDa protein-like [Brassica oleracea var. oleracea]	0.975379	1.62073	2.16129	0	0	0	inf	inf	4.50028e-08	1.98818e-06	up	yes
MSTRG.3594	Bol022847	Bol022847	GO:0003674(molecular_function);GO:0005886(plasma membrane);GO:0008150(biological_process);GO:0016021(integral component of membrane)	04144(Endocytosis)	K12486	NA	PREDICTED: uncharacterized protein LOC106381710 [Brassica napus]	0.523845	0.497894	0.228729	0	0	0	inf	inf	4.88322e-08	2.13348e-06	up	yes
Bol026989	Bol026989	Bol026989	GO:0005337(nucleoside transmembrane transporter activity);GO:0005351(sugar:proton symporter activity);GO:0005355(glucose transmembrane transporter activity);GO:0005773(vacuole);GO:0005774(vacuolar membrane);GO:0005887(integral component of plasma membrane);GO:0009624(response to nematode);GO:0009705(plant-type vacuole membrane);GO:0015144(carbohydrate transmembrane transporter activity);GO:001602…	NA	NA	NA	PREDICTED: monosaccharide-sensing protein 1-like [Brassica napus]	0.841874	0.466483	0.283964	0	0	0	inf	inf	5.20575e-08	2.23724e-06	up	yes
MSTRG.19286	Bol032428	MSTRG.19286.2;MSTRG.19286.1;MSTRG.19286.3	NA	NA	NA	NA		0	5.36044	5.32139	0	0	0	inf	inf	6.12289e-08	2.55714e-06	up	yes
Bol006350	Bol006350	Bol006350	GO:0003700(transcription factor activity, sequence-specific DNA binding);GO:0005515(protein binding);GO:0005634(nucleus);GO:0006351(transcription, DNA-templated);GO:0006355(regulation of transcription, DNA-templated);GO:0009737(response to abscisic acid);GO:0042742(defense response to bacterium);GO:0043565(sequence-specific DNA binding);GO:0050832(defense response to fungus);GO:0070301(cellular r…	04626(Plant-pathogen interaction)	K13424	NA	BnaC07g19090D [Brassica napus]	0.45477	1.03722	1.91413	0	0	0	inf	inf	6.85047e-08	2.79909e-06	up	yes
Bol022994	Bol022994	Bol022994	GO:0003674(molecular_function);GO:0005515(protein binding);GO:0005737(cytoplasm);GO:0008150(biological_process);GO:0008429(phosphatidylethanolamine binding);GO:0009507(chloroplast);GO:0009651(response to salt stress);GO:0009958(positive gravitropism);GO:0032934(sterol binding)	NA	NA	NA	PREDICTED: uncharacterized protein LOC106333545 [Brassica oleracea var. oleracea]	0.933496	3.30613	3.55857	0	0	0	inf	inf	8.0214e-08	3.19238e-06	up	yes
Bol010143	Bol010143	Bol010143	GO:0005516(calmodulin binding);GO:0005634(nucleus);GO:0008150(biological_process)	NA	NA	NA	PREDICTED: pirin-like protein At1g50590 [Brassica napus]	1.43693	0.618869	1.00031	0	0	0	inf	inf	8.27813e-08	3.26183e-06	up	yes
MSTRG.5468		MSTRG.5468.1	NA	NA	NA	NA		3.20621	0.205615	1.30883	0	0	0	inf	inf	8.41206e-08	3.29252e-06	up	yes
Bol025241	Bol025241	Bol025241	GO:0003677(DNA binding);GO:0003700(transcription factor activity, sequence-specific DNA binding);GO:0005634(nucleus);GO:0006351(transcription, DNA-templated);GO:0006355(regulation of transcription, DNA-templated);GO:0044212(transcription regulatory region DNA binding);GO:0046872(metal ion binding)	04712(Circadian rhythm - plant)	K16222	NA	PREDICTED: dof zinc finger protein DOF2.4-like [Brassica oleracea var. oleracea]	0.933718	0.991935	0.726305	0	0	0	inf	inf	8.93223e-08	3.45583e-06	up	yes
Bol029539	Bol029539	Bol029539	GO:0005576(extracellular region);GO:0005618(cell wall);GO:0009505(plant-type cell wall);GO:0009617(response to bacterium);GO:0009620(response to fungus);GO:0016020(membrane);GO:0030599(pectinesterase activity);GO:0042545(cell wall modification);GO:0045330(aspartyl esterase activity);GO:0045490(pectin catabolic process);GO:0046910(pectinesterase inhibitor activity);GO:0050829(defense response to G…	00040(Pentose and glucuronate interconversions);00500(Starch and sucrose metabolism)	K01051	EC:3.1.1.11	PREDICTED: probable pectinesterase/pectinesterase inhibitor 17 [Brassica napus]	0.74115	0.583246	0.370109	0	0	0	inf	inf	1.1306e-07	4.18322e-06	up	yes
Bol012087	Bol012087	Bol012087	GO:0003677(DNA binding);GO:0003700(transcription factor activity, sequence-specific DNA binding);GO:0005515(protein binding);GO:0005634(nucleus);GO:0006351(transcription, DNA-templated);GO:0006355(regulation of transcription, DNA-templated);GO:0043078(polar nucleus);GO:0046983(protein dimerization activity)	NA	NA	NA	PREDICTED: agamous-like MADS-box protein AGL80 [Brassica rapa]	0.259733	2.87952	3.98448	0	0	0	inf	inf	1.58057e-07	5.61138e-06	up	yes
Bol013514	Bol013514	Bol013514	GO:0004672(protein kinase activity);GO:0004712(protein serine/threonine/tyrosine kinase activity);GO:0005524(ATP binding);GO:0005829(cytosol);GO:0005886(plasma membrane);GO:0006468(protein phosphorylation)	04626(Plant-pathogen interaction)	K13414	EC:2.7.11.25	BnaC04g11460D [Brassica napus]	0.094329	0.77657	0.668697	0	0	0	inf	inf	2.00665e-07	6.8667e-06	up	yes
Bol037413	Bol037413	Bol037413	GO:0005515(protein binding);GO:0005886(plasma membrane);GO:0005887(integral component of plasma membrane);GO:0008515(sucrose transmembrane transporter activity);GO:0009793(embryo development ending in seed dormancy);GO:0010431(seed maturation);GO:0015770(sucrose transport);GO:0016020(membrane);GO:0016021(integral component of membrane);GO:0051119(sugar transmembrane transporter activity);GO:00512…	NA	NA	NA	PREDICTED: bidirectional sugar transporter SWEET11 [Brassica napus]	0.308244	1.43361	1.95937	0	0	0	inf	inf	2.17614e-07	7.35106e-06	up	yes
Bol044652	Bol044652	Bol044652	GO:0005737(cytoplasm);GO:0006457(protein folding)	04141(Protein processing in endoplasmic reticulum)	K09518	NA	BnaC08g33380D [Brassica napus]	0.082436	1.01289	0.983721	0	0	0	inf	inf	3.5147e-07	1.09511e-05	up	yes
MSTRG.19284		MSTRG.19284.1	NA	NA	NA	NA		0	5.71227	5.02893	0	0	0	inf	inf	3.77846e-07	1.1594e-05	up	yes
Bol030430	Bol030430	Bol030430	GO:0001666(response to hypoxia);GO:0005634(nucleus);GO:0005829(cytosol);GO:0009061(anaerobic respiration);GO:0017172(cysteine dioxygenase activity);GO:0018171(peptidyl-cysteine oxidation);GO:0046872(metal ion binding);GO:0070483(detection of hypoxia)	00430(Taurine and hypotaurine metabolism)	K10712	EC:1.13.11.19	PREDICTED: plant cysteine oxidase 1-like isoform X1 [Brassica rapa]	0.241372	1.29634	1.46826	0	0	0	inf	inf	4.08076e-07	1.24047e-05	up	yes
Bol031434	Bol031434	Bol031434	GO:0003674(molecular_function);GO:0005634(nucleus);GO:0008150(biological_process)	NA	NA	NA	BnaA09g46270D [Brassica napus]	0.627409	2.15868	1.93821	0	0	0	inf	inf	4.11293e-07	1.24864e-05	up	yes
MSTRG.7893		MSTRG.7893.1	NA	NA	NA	NA		0.032036	1.237	1.70188	0	0	0	inf	inf	5.79652e-07	1.65575e-05	up	yes
Bol037314	Bol037314	Bol037314	GO:0004553(hydrolase activity, hydrolyzing O-glycosyl compounds);GO:0005886(plasma membrane);GO:0005975(carbohydrate metabolic process)	00500(Starch and sucrose metabolism)	K19891	EC:3.2.1.39	BnaCnng35540D [Brassica napus]	0.101934	0.882906	1.25073	0	0	0	inf	inf	8.07996e-07	2.1792e-05	up	yes
Bol013101	Bol013101	Bol013101	GO:0005634(nucleus);GO:0005737(cytoplasm);GO:0005829(cytosol);GO:0005886(plasma membrane);GO:0009506(plasmodesma);GO:0009809(lignin biosynthetic process);GO:0030744(luteolin O-methyltransferase activity);GO:0030755(quercetin 3-O-methyltransferase activity);GO:0032259(methylation);GO:0033799(myricetin 3'-O-methyltransferase activity);GO:0046983(protein dimerization activity);GO:0047763(caffeate O-…	00940(Phenylpropanoid biosynthesis)	K13066	EC:2.1.1.68	PREDICTED: flavone 3'-O-methyltransferase 1-like [Brassica oleracea var. oleracea]	3.8691	2.94975	0.610012	0	0	0	inf	inf	8.6112e-07	2.29374e-05	up	yes
Bol022087	Bol022087	Bol022087	GO:0005634(nucleus);GO:0008150(biological_process)	NA	NA	NA	PREDICTED: phosphoglycerate mutase-like protein isoform X1 [Brassica oleracea var. oleracea]	0.148106	1.81166	2.14538	0	0	0	inf	inf	1.48642e-06	3.60272e-05	up	yes
MSTRG.20390		MSTRG.20390.1	NA	NA	NA	NA		7.30001	0.117639	2.07891	0	0	0	inf	inf	1.97487e-06	4.53148e-05	up	yes
MSTRG.1532		MSTRG.1532.1	NA	NA	NA	NA		2.30662	7.86325	0	0	0	0	inf	inf	3.70436e-06	7.51665e-05	up	yes
MSTRG.20895		MSTRG.20895.1	NA	NA	NA	NA		0	12.3506	10.9215	0	0	0	inf	inf	8.34644e-06	0.000147056	up	yes
MSTRG.8813		MSTRG.8813.1	NA	NA	NA	NA		9.5952	0	11.1217	0	0	0	inf	inf	2.10886e-05	0.000309212	up	yes
MSTRG.4244	Bol015443	Bol015443	GO:0005351(sugar:proton symporter activity);GO:0005886(plasma membrane);GO:0005887(integral component of plasma membrane);GO:0005985(sucrose metabolic process);GO:0008506(sucrose:proton symporter activity);GO:0008515(sucrose transmembrane transporter activity);GO:0015144(carbohydrate transmembrane transporter activity);GO:0015293(symporter activity);GO:0015770(sucrose transport);GO:0016020(membra…	NA	NA	NA	PREDICTED: putative sucrose transport protein SUC6 [Brassica oleracea var. oleracea]	0.032973	0.912992	0.921131	0	0	0	inf	inf	2.59152e-05	0.000366371	up	yes
MSTRG.6932	Bol008399	MSTRG.6932.1	NA	NA	NA	NA		0	6.83306	7.32595	0	0	0	inf	inf	3.90327e-05	0.000507019	up	yes
MSTRG.7156	Bol029870	Bol029870	GO:0005576(extracellular region);GO:0005618(cell wall);GO:0016787(hydrolase activity);GO:0052689(carboxylic ester hydrolase activity);GO:0071555(cell wall organization)	00600(Sphingolipid metabolism)	K00654	EC:2.3.1.50	PREDICTED: pectin acetylesterase 8-like isoform X2 [Brassica oleracea var. oleracea]	0	1.26239	1.63962	0	0	0	inf	inf	5.21882e-05	0.000639096	up	yes
Bol024151	Bol024151	Bol024151	NA	NA	NA	NA	PREDICTED: uncharacterized protein LOC106362840 [Brassica napus]	0	0.601253	0.960444	0	0	0	inf	inf	6.26293e-05	0.000735646	up	yes
MSTRG.16237	Bol033596	Bol033596	GO:0005634(nucleus)	00240(Pyrimidine metabolism)	K01489	EC:3.5.4.5	BnaC07g50710D [Brassica napus]	9.39603	2.05578	3.24099	0	0.00484	0	3035.7	11.5678	1.23893e-11	1.5201e-09	up	yes
MSTRG.12043		MSTRG.12043.1;MSTRG.12043.2	NA	NA	NA	NA		28.85	4.96933	9.55596	0	0.0187003	0	2319.5	11.1796	2.37862e-19	1.48225e-16	up	yes
MSTRG.9954	Bol040748	Bol040748	GO:0004568(chitinase activity);GO:0005576(extracellular region);GO:0005975(carbohydrate metabolic process);GO:0006032(chitin catabolic process);GO:0016998(cell wall macromolecule catabolic process);GO:0050832(defense response to fungus)	00520(Amino sugar and nucleotide sugar metabolism)	K01183	EC:3.2.1.14	PREDICTED: chitinase 10-like [Brassica napus]	47.1129	29.8624	34.9984	0	0.059308	0	1888	10.8826	5.06768e-39	5.58839e-35	up	yes
MSTRG.16025		MSTRG.16025.1	NA	NA	NA	NA		0.015351	77.5889	74.7793	0	0.083017	0.029069	1359.52	10.4089	3.25817e-07	1.0384e-05	up	yes
MSTRG.11745	Bol005901	Bol005901	GO:0005634(nucleus);GO:0006952(defense response);GO:0008194(UDP-glycosyltransferase activity);GO:0009813(flavonoid biosynthetic process);GO:0010150(leaf senescence);GO:0043231(intracellular membrane-bounded organelle);GO:0046527(glucosyltransferase activity);GO:0050832(defense response to fungus);GO:0052640(salicylic acid glucosyltransferase (glucoside-forming) activity);GO:0052696(flavonoid gluc…	00908(Zeatin biosynthesis)	K13493	EC:2.4.1.-	PREDICTED: UDP-glycosyltransferase 76C2 [Brassica oleracea var. oleracea]	67.7484	1.366	3.68663	0	0.106381	0.053247	456.067	8.8331	3.9995e-09	2.57548e-07	up	yes
MSTRG.12042		MSTRG.12042.1	NA	NA	NA	NA		34.9086	10.1797	15.9214	0	0.178157	0	342.45	8.41975	3.75799e-15	1.01124e-12	up	yes
MSTRG.6646	Bol041384	Bol041384	GO:0005576(extracellular region);GO:0016021(integral component of membrane);GO:0016301(kinase activity);GO:0016310(phosphorylation)	NA	NA	NA	PREDICTED: uncharacterized protein At1g24485-like [Brassica oleracea var. oleracea]	14.4919	1.14899	1.42192	0	0.052074	0	327.665	8.35608	6.66979e-09	3.96821e-07	up	yes
MSTRG.20195	Bol012237	Bol012237	GO:0002213(defense response to insect);GO:0005506(iron ion binding);GO:0009617(response to bacterium);GO:0009682(induced systemic resistance);GO:0009759(indole glucosinolate biosynthetic process);GO:0016020(membrane);GO:0016021(integral component of membrane);GO:0016709(oxidoreductase activity, acting on paired donors, with incorporation or reduction of molecular oxygen, NAD(P)H as one donor, and…	00903(Limonene and pinene degradation);00945(Stilbenoid, diarylheptanoid and gingerol biosynthesis)	K00517	NA	BnaC09g32980D [Brassica napus]	14.5339	16.0626	17.1257	0	0.153585	0	310.722	8.27948	1.18928e-20	9.22709e-18	up	yes
MSTRG.1757		MSTRG.1757.2;MSTRG.1757.1	NA	NA	NA	NA		0	47.4155	36.3563	0	0.28494	0	293.998	8.19966	0.000633498	0.00461577	up	yes
MSTRG.15997	Bol042046	Bol042046	GO:0005506(iron ion binding);GO:0005618(cell wall);GO:0005739(mitochondrion);GO:0005774(vacuolar membrane);GO:0005794(Golgi apparatus);GO:0005886(plasma membrane);GO:0009507(chloroplast);GO:0016709(oxidoreductase activity, acting on paired donors, with incorporation or reduction of molecular oxygen, NAD(P)H as one donor, and incorporation of one atom of oxygen);GO:0019825(oxygen binding);GO:00200…	00941(Flavonoid biosynthesis);00944(Flavone and flavonol biosynthesis)	K05280	EC:1.14.13.21	PREDICTED: geraniol 8-hydroxylase-like [Brassica oleracea var. oleracea]	11.2373	9.98109	11.2132	0	0.133475	0	242.978	7.92468	1.02158e-16	3.77983e-14	up	yes
MSTRG.7430		MSTRG.7430.1	NA	NA	NA	NA		18.4195	6.33975	6.36427	0	0.066672	0.06722	232.453	7.86079	8.48057e-16	2.60805e-13	up	yes
Bol023866	Bol023866	Bol023866	GO:0005634(nucleus);GO:0006952(defense response);GO:0007165(signal transduction);GO:0016021(integral component of membrane);GO:0043531(ADP binding)	04626(Plant-pathogen interaction)	K16225	NA	PREDICTED: disease resistance protein RRS1 isoform X1 [Brassica napus]	3.27699	1.08761	1.37564	0.02544	0	0	225.638	7.81787	7.92972e-10	6.28013e-08	up	yes
MSTRG.13612	Bol039859	Bol039859	GO:0005351(sugar:proton symporter activity);GO:0005886(plasma membrane);GO:0005887(integral component of plasma membrane);GO:0006817(phosphate ion transport);GO:0009507(chloroplast);GO:0015114(phosphate ion transmembrane transporter activity);GO:0015144(carbohydrate transmembrane transporter activity);GO:0015293(symporter activity);GO:0015415(phosphate ion transmembrane-transporting ATPase activi…	NA	NA	NA	PREDICTED: probable inorganic phosphate transporter 1-9 [Brassica oleracea var. oleracea]	8.40307	0.752169	0.763959	0	0.04464	0	222.204	7.79574	1.06179e-07	3.98465e-06	up	yes
MSTRG.14824		MSTRG.14824.1	NA	NA	NA	NA		4.68012	11.5321	9.3955	0.057001	0.026483	0.062964	174.859	7.45005	3.95867e-13	6.44773e-11	up	yes
MSTRG.5367	Bol029510	Bol029510	GO:0005634(nucleus)	00230(Purine metabolism);00240(Pyrimidine metabolism);03020(RNA polymerase)	K03016	NA	BnaC03g24830D [Brassica napus]	4.82131	5.5465	5.83817	0	0.098282	0	164.893	7.36538	2.87541e-11	3.27355e-09	up	yes
MSTRG.3022		MSTRG.3022.1	NA	NA	NA	NA		2.8621	11.7355	10.5136	0	0	0.156861	160.086	7.3227	6.00195e-08	2.52277e-06	up	yes
Bol014963	Bol014963	Bol014963	GO:0004674(protein serine/threonine kinase activity);GO:0005886(plasma membrane);GO:0006468(protein phosphorylation);GO:0009506(plasmodesma);GO:0016301(kinase activity);GO:0042742(defense response to bacterium)	00520(Amino sugar and nucleotide sugar metabolism)	K01183	EC:3.2.1.14	PREDICTED: cysteine-rich receptor-like protein kinase 10 [Brassica oleracea var. oleracea]	0.684995	2.59735	2.46741	0	0	0.036669	156.801	7.29279	1.97758e-09	1.38547e-07	up	yes
Bol026683	Bol026683	Bol026683	GO:0003674(molecular_function);GO:0005634(nucleus);GO:0008150(biological_process)	NA	NA	NA	PREDICTED: uncharacterized protein LOC106334556 [Brassica oleracea var. oleracea]	5.32523	4.01757	3.53393	0	0.025903	0.05649	156.284	7.28803	3.12758e-13	5.36075e-11	up	yes
MSTRG.8220	Bol011065	Bol011065	GO:0004338(glucan exo-1,3-beta-glucosidase activity);GO:0004553(hydrolase activity, hydrolyzing O-glycosyl compounds);GO:0005515(protein binding);GO:0005618(cell wall);GO:0005773(vacuole);GO:0005783(endoplasmic reticulum);GO:0005975(carbohydrate metabolic process);GO:0008810(cellulase activity);GO:0009409(response to cold);GO:0009507(chloroplast);GO:0009627(systemic acquired resistance);GO:003024…	00500(Starch and sucrose metabolism)	K19891	EC:3.2.1.39	PREDICTED: glucan endo-1,3-beta-glucosidase [Brassica oleracea var. oleracea]	3.28288	27.5249	29.9613	0	0.342156	0.057191	152.171	7.24955	3.38857e-11	3.7672e-09	up	yes
MSTRG.13576		MSTRG.13576.1	NA	NA	NA	NA		2.81626	5.54015	2.73962	0	0.081247	0	136.572	7.09351	2.18248e-07	7.36199e-06	up	yes
MSTRG.12817	Bol005406	MSTRG.12817.2;MSTRG.12817.1	NA	NA	NA	NA		0.472977	11.3131	11.5262	0	0.049595	0.122596	135.386	7.08094	3.00349e-08	1.4253e-06	up	yes
Bol010293	Bol010293	Bol010293	GO:0004568(chitinase activity);GO:0005576(extracellular region);GO:0008061(chitin binding);GO:0016998(cell wall macromolecule catabolic process);GO:0050832(defense response to fungus)	00520(Amino sugar and nucleotide sugar metabolism)	K01183	EC:3.2.1.14	PREDICTED: endochitinase CH25 [Brassica rapa]	4.11348	1.33664	2.08752	0	0.055913	0	134.81	7.07478	3.98264e-08	1.80669e-06	up	yes
MSTRG.10736		MSTRG.10736.1	NA	NA	NA	NA		1.27122	7.64989	6.00216	0	0.111427	0	133.929	7.06532	7.15538e-08	2.88653e-06	up	yes
Bol023877	Bol023877	Bol023877	GO:0016020(membrane);GO:0016021(integral component of membrane)	NA	NA	NA	PREDICTED: mechanosensitive ion channel protein 7-like [Brassica napus]	1.7095	1.097	0.99696	0	0	0.028982	131.235	7.03601	4.22077e-09	2.67957e-07	up	yes
MSTRG.9360	Bol033384	Bol033384	GO:0000257(nitrilase activity);GO:0005829(cytosol);GO:0005886(plasma membrane);GO:0009617(response to bacterium);GO:0009684(indoleacetic acid biosynthetic process);GO:0046686(response to cadmium ion);GO:0080061(indole-3-acetonitrile nitrilase activity);GO:0080109(indole-3-acetonitrile nitrile hydratase activity)	00910(Nitrogen metabolism);00380(Tryptophan metabolism);00460(Cyanoamino acid metabolism)	K01501	EC:3.5.5.1	nitrilase 2-like [Brassica rapa]	243.572	18.3381	21.5857	0.705186	0.689581	0.851177	126.225	6.97986	8.66081e-13	1.31467e-10	up	yes
MSTRG.14646	Bol043235	MSTRG.14646.1;Bol043235	GO:0005524(ATP binding);GO:0005783(endoplasmic reticulum);GO:0005794(Golgi apparatus);GO:0005886(plasma membrane);GO:0009506(plasmodesma);GO:0009737(response to abscisic acid);GO:0016021(integral component of membrane);GO:0016887(ATPase activity);GO:0051365(cellular response to potassium ion starvation)	03013(RNA transport);03015(mRNA surveillance pathway)	K14328	NA	PREDICTED: ATP-dependent zinc metalloprotease FtsH 2-like [Brassica napus]	5.96015	3.1248	4.74848	0	0.029019	0.0871487	119.082	6.89581	4.19546e-14	8.9503e-12	up	yes
MSTRG.13767	Bol017378	MSTRG.13767.1;Bol017378	GO:0004364(glutathione transferase activity);GO:0005737(cytoplasm);GO:0005829(cytosol);GO:0006749(glutathione metabolic process);GO:0009407(toxin catabolic process);GO:0009636(response to toxic substance)	00480(Glutathione metabolism)	K00799	EC:2.5.1.18	PREDICTED: glutathione S-transferase U11-like [Brassica oleracea var. oleracea]	23.7617	6.68311	8.96685	0	0.219602	0.119283	116.298	6.86168	2.82385e-12	3.93346e-10	up	yes
MSTRG.7466	Bol012989	Bol012989	GO:0003824(catalytic activity);GO:0005737(cytoplasm);GO:0005829(cytosol);GO:0006508(proteolysis);GO:0008233(peptidase activity);GO:0019760(glucosinolate metabolic process);GO:0034722(gamma-glutamyl-peptidase activity)	NA	NA	NA	PREDICTED: gamma-glutamyl peptidase 1 [Brassica rapa]	107.357	27.7892	37.9622	0.417636	0.513397	0.605169	112.686	6.81616	3.40922e-23	3.36376e-20	up	yes
MSTRG.4363	Bol034223	Bol034223	GO:0003677(DNA binding);GO:0003700(transcription factor activity, sequence-specific DNA binding);GO:0005515(protein binding);GO:0005634(nucleus);GO:0006351(transcription, DNA-templated);GO:0007275(multicellular organism development);GO:0009651(response to salt stress);GO:0009737(response to abscisic acid);GO:0010089(xylem development);GO:0010150(leaf senescence);GO:0016032(viral process);GO:00458…	01200(Carbon metabolism);00010(Glycolysis / Gluconeogenesis);00020(Citrate cycle (TCA cycle));00620(Pyruvate metabolism)	K00162	EC:1.2.4.1	PREDICTED: NAC domain-containing protein 83-like [Brassica oleracea var. oleracea]	6.29495	5.33601	6.18641	0	0.162847	0	109.412	6.77362	1.48886e-09	1.08148e-07	up	yes
MSTRG.10904	Bol020662	Bol020662	GO:0005634(nucleus);GO:0005829(cytosol);GO:0008171(O-methyltransferase activity);GO:0008757(S-adenosylmethionine-dependent methyltransferase activity);GO:0019438(aromatic compound biosynthetic process);GO:0032259(methylation);GO:0046983(protein dimerization activity)	00940(Phenylpropanoid biosynthesis)	K13066	EC:2.1.1.68	PREDICTED: caffeic acid 3-O-methyltransferase-like [Brassica napus]	12.0646	9.24627	12.0877	0	0	0.306087	109.114	6.7697	1.84361e-08	9.44951e-07	up	yes
Bol042159	Bol042159	Bol042159	GO:0003700(transcription factor activity, sequence-specific DNA binding);GO:0005516(calmodulin binding);GO:0005634(nucleus);GO:0006351(transcription, DNA-templated);GO:0006355(regulation of transcription, DNA-templated);GO:0043565(sequence-specific DNA binding)	04626(Plant-pathogen interaction)	K13425	NA	WRKY transcription factor [Brassica oleracea var. capitata]	1.58423	1.62929	2.13526	0	0	0.049886	107.22	6.74443	8.27854e-08	3.26183e-06	up	yes
MSTRG.13793		MSTRG.13793.1	NA	NA	NA	NA		1.59548	11.2821	13.534	0	0.24706	0	106.904	6.74017	1.02409e-06	2.66782e-05	up	yes
MSTRG.1720		MSTRG.1720.1	NA	NA	NA	NA		3.11863	11.0723	11.4801	0	0.241825	0	106.155	6.73004	8.96873e-08	3.45632e-06	up	yes
MSTRG.5135	Bol005531	Bol005531	GO:0004674(protein serine/threonine kinase activity);GO:0005524(ATP binding);GO:0005886(plasma membrane);GO:0006468(protein phosphorylation);GO:0009751(response to salicylic acid);GO:0016021(integral component of membrane);GO:0016301(kinase activity);GO:0030246(carbohydrate binding)	NA	NA	NA	PREDICTED: L-type lectin-domain containing receptor kinase IV.1 [Brassica oleracea var. oleracea]	7.22558	5.57258	5.82652	0	0.120643	0.059186	103.569	6.69445	3.43682e-08	1.58334e-06	up	yes
MSTRG.13601		MSTRG.13601.1	NA	NA	NA	NA		77.0506	28.9999	30.0157	0	0.58001	0.758159	101.681	6.66791	4.81786e-11	5.18576e-09	up	yes
Bol016479	Bol016479	Bol016479	GO:0004506(squalene monooxygenase activity);GO:0005576(extracellular region);GO:0016021(integral component of membrane);GO:0016126(sterol biosynthetic process);GO:0050660(flavin adenine dinucleotide binding);GO:0055114(oxidation-reduction process)	00100(Steroid biosynthesis);00909(Sesquiterpenoid and triterpenoid biosynthesis)	K00511	EC:1.14.14.17	PREDICTED: squalene epoxidase 5-like [Brassica oleracea var. oleracea]	1.19487	1.02842	2.29811	0	0.045928	0	98.4456	6.62125	8.33217e-08	3.27207e-06	up	yes
MSTRG.9675	Bol025347	Bol025347	GO:0005886(plasma membrane);GO:0009507(chloroplast);GO:0016020(membrane);GO:0016021(integral component of membrane)	NA	NA	NA	PREDICTED: CASP-like protein 4D1 [Brassica oleracea var. oleracea]	35.2167	18.1477	19.5308	0	0.605129	0.202239	90.2874	6.49645	3.47209e-12	4.75255e-10	up	yes
MSTRG.4331	Bol008767	Bol008767	GO:0003674(molecular_function);GO:0005739(mitochondrion);GO:0006952(defense response);GO:0009753(response to jasmonic acid)	NA	NA	NA	PREDICTED: elicitor peptide 4 [Brassica oleracea var. oleracea]	16.0752	1.84902	6.46804	0	0.274511	0	88.8573	6.47342	4.73426e-06	9.23453e-05	up	yes
MSTRG.9672		MSTRG.9672.2;MSTRG.9672.1	NA	NA	NA	NA		8.50573	14.1612	14.4268	0.0840851	0.113709	0.231937	86.3184	6.4316	2.74563e-28	9.28808e-25	up	yes
Bol041014	Bol041014	Bol041014	GO:0004672(protein kinase activity);GO:0004674(protein serine/threonine kinase activity);GO:0005524(ATP binding);GO:0005886(plasma membrane);GO:0006468(protein phosphorylation);GO:0016021(integral component of membrane)	04626(Plant-pathogen interaction)	K16224	NA	BnaC05g03840D [Brassica napus]	2.6905	0.965581	0.420833	0	0.047386	0	86.0364	6.42687	3.35975e-06	6.97885e-05	up	yes
Bol022833	Bol022833	Bol022833	NA	NA	NA	NA	PREDICTED: uncharacterized protein LOC106326712 [Brassica oleracea var. oleracea]	1.62905	4.3343	2.6133	0	0.102062	0	84.0337	6.3929	1.8989e-06	4.37413e-05	up	yes
MSTRG.5752	Bol030660	Bol030660	GO:0004364(glutathione transferase activity);GO:0005737(cytoplasm);GO:0005829(cytosol);GO:0005886(plasma membrane);GO:0006749(glutathione metabolic process);GO:0009407(toxin catabolic process);GO:0009636(response to toxic substance);GO:0050832(defense response to fungus)	00480(Glutathione metabolism)	K00799	EC:2.5.1.18	PREDICTED: glutathione S-transferase F3-like [Brassica oleracea var. oleracea]	23.6922	3.06488	8.2621	0.154651	0.26407	0	83.6337	6.38601	8.32131e-09	4.79437e-07	up	yes
MSTRG.16706		MSTRG.16706.1	NA	NA	NA	NA		1.5075	6.6543	6.35588	0	0.177848	0	81.6297	6.35102	5.75631e-06	0.000107925	up	yes
Bol007750	Bol007750	Bol007750	GO:0006857(oligopeptide transport);GO:0015031(protein transport);GO:0015198(oligopeptide transporter activity);GO:0015833(peptide transport);GO:0016020(membrane);GO:0016021(integral component of membrane);GO:0055085(transmembrane transport)	NA	NA	NA	PREDICTED: oligopeptide transporter 7 [Brassica oleracea var. oleracea]	3.12665	0.859647	1.02466	0	0.062356	0	80.3606	6.32842	6.1292e-07	1.72398e-05	up	yes
MSTRG.13120		MSTRG.13120.1;MSTRG.13120.3;MSTRG.13120.2	NA	NA	NA	NA		11.7855	3.24968	7.85039	0	0	0.28734	79.6464	6.31554	5.08676e-07	1.49077e-05	up	yes
MSTRG.11477		MSTRG.11477.1	NA	NA	NA	NA		7.60188	2.43026	1.37215	0	0.143582	0	79.427	6.31156	4.78568e-06	9.29654e-05	up	yes
Bol027544	Bol027544	Bol027544	GO:0003677(DNA binding);GO:0003700(transcription factor activity, sequence-specific DNA binding);GO:0005634(nucleus);GO:0006351(transcription, DNA-templated);GO:0006355(regulation of transcription, DNA-templated);GO:0009873(ethylene-activated signaling pathway)	04626(Plant-pathogen interaction)	K13434	NA	PREDICTED: ethylene-responsive transcription factor ERF013-like [Brassica napus]	4.22629	1.47234	1.33012	0.089214	0	0	78.7852	6.29985	3.50594e-06	7.23176e-05	up	yes
Bol030661	Bol030661	Bol030661	GO:0004364(glutathione transferase activity);GO:0004601(peroxidase activity);GO:0005737(cytoplasm);GO:0005773(vacuole);GO:0005783(endoplasmic reticulum);GO:0005829(cytosol);GO:0005886(plasma membrane);GO:0006749(glutathione metabolic process);GO:0009407(toxin catabolic process);GO:0009409(response to cold);GO:0009506(plasmodesma);GO:0009507(chloroplast);GO:0009570(chloroplast stroma);GO:0009651(r…	00480(Glutathione metabolism)	K00799	EC:2.5.1.18	PREDICTED: glutathione S-transferase F2 [Brassica oleracea var. oleracea]	3.9364	0.803572	1.90502	0	0.085085	0	78.0984	6.28722	4.46061e-06	8.77613e-05	up	yes
MSTRG.15945	Bol024354	Bol024354	GO:0003674(molecular_function);GO:0005737(cytoplasm);GO:0008150(biological_process)	NA	NA	NA	PREDICTED: uncharacterized protein At4g15970-like [Brassica napus]	7.16929	4.11003	4.01434	0	0.19824	0	77.1472	6.26954	1.67655e-07	5.89032e-06	up	yes
Bol037845	Bol037845	Bol037845	GO:0003674(molecular_function);GO:0005575(cellular_component);GO:0008150(biological_process)	NA	NA	NA	PREDICTED: uncharacterized protein LOC108821943 [Raphanus sativus]	6.60704	3.33532	3.6956	0	0.17935	0	76.041	6.24871	7.29535e-07	1.99255e-05	up	yes
MSTRG.17119		MSTRG.17119.1	NA	NA	NA	NA		0.562614	3.38105	7.34403	0	0.061397	0.087765	75.674	6.24173	1.31783e-07	4.79359e-06	up	yes
Bol028890	Bol028890	Bol028890	GO:0005515(protein binding);GO:0005737(cytoplasm);GO:0009693(ethylene biosynthetic process);GO:0009835(fruit ripening);GO:0016847(1-aminocyclopropane-1-carboxylate synthase activity);GO:0030170(pyridoxal phosphate binding);GO:0042218(1-aminocyclopropane-1-carboxylate biosynthetic process);GO:0042802(identical protein binding)	00270(Cysteine and methionine metabolism)	K01762	EC:4.4.1.14	PREDICTED: 1-aminocyclopropane-1-carboxylate synthase 8 [Brassica napus]	7.81762	4.28695	4.44795	0	0.226104	0	73.2075	6.19392	2.15387e-07	7.29665e-06	up	yes
MSTRG.1880	Bol005944	Bol005944	GO:0004553(hydrolase activity, hydrolyzing O-glycosyl compounds);GO:0004564(beta-fructofuranosidase activity);GO:0004575(sucrose alpha-glucosidase activity);GO:0005576(extracellular region);GO:0005618(cell wall);GO:0005886(plasma membrane);GO:0005975(carbohydrate metabolic process);GO:0009611(response to wounding);GO:0048046(apoplast);GO:0080167(response to karrikin)	00052(Galactose metabolism);00500(Starch and sucrose metabolism)	K01193	EC:3.2.1.26	PREDICTED: beta-fructofuranosidase, insoluble isoenzyme CWINV1 [Brassica napus]	46.5056	9.56703	9.65725	0.28676	0.348379	0.266304	72.9163	6.18817	1.875e-16	6.52941e-14	up	yes
Bol024034	Bol024034	Bol024034	GO:0008375(acetylglucosaminyltransferase activity);GO:0016021(integral component of membrane);GO:0016757(transferase activity, transferring glycosyl groups)	04144(Endocytosis)	K12471	NA	PREDICTED: uncharacterized protein LOC106298940 [Brassica oleracea var. oleracea]	5.20953	0.875803	1.18138	0	0.100207	0	72.517	6.18025	6.4957e-06	0.000118962	up	yes
MSTRG.14958		MSTRG.14958.1	NA	NA	NA	NA		9.26411	14.7843	13.2632	0	0	0.53066	70.3117	6.13569	3.43054e-07	1.07882e-05	up	yes
MSTRG.8502		MSTRG.8502.1	NA	NA	NA	NA		2.23117	4.74451	1.17778	0	0	0.116138	70.205	6.1335	3.29927e-06	6.87735e-05	up	yes
MSTRG.17619	Bol037371	Bol037371	GO:0003674(molecular_function);GO:0005576(extracellular region);GO:0008150(biological_process)	NA	NA	NA	PREDICTED: uncharacterized protein LOC106311276 [Brassica oleracea var. oleracea]	20.7945	5.56774	14.1546	0	0	0.587018	69.0215	6.10897	3.54686e-06	7.29077e-05	up	yes
MSTRG.12681	Bol026798	Bol026798	GO:0005576(extracellular region)	NA	NA	NA	PREDICTED: uncharacterized protein LOC106299613 [Brassica oleracea var. oleracea]	6.29506	4.71753	9.04389	0	0	0.291559	68.7905	6.10414	1.03572e-06	2.6866e-05	up	yes
MSTRG.8953		MSTRG.8953.1	NA	NA	NA	NA		8.85674	6.10899	7.54618	0	0	0.332327	67.7402	6.08194	5.01817e-07	1.47432e-05	up	yes
MSTRG.8090	Bol004411	Bol004411	GO:0008194(UDP-glycosyltransferase activity);GO:0009813(flavonoid biosynthetic process);GO:0043231(intracellular membrane-bounded organelle);GO:0052696(flavonoid glucuronidation);GO:0080043(quercetin 3-O-glucosyltransferase activity);GO:0080044(quercetin 7-O-glucosyltransferase activity)	00908(Zeatin biosynthesis)	K13496	EC:2.4.1.-	PREDICTED: UDP-glycosyltransferase 73D1-like [Brassica napus]	15.5078	18.4816	16.8929	0	0.367771	0.394183	66.7788	6.06132	1.32352e-12	1.95881e-10	up	yes
MSTRG.4364		MSTRG.4364.1	NA	NA	NA	NA		0.34423	2.40065	5.96465	0.131033	0	0	66.4682	6.05459	8.21007e-05	0.000918349	up	yes
MSTRG.7563	Bol035096	Bol035096	GO:0003674(molecular_function);GO:0005634(nucleus);GO:0008150(biological_process)	NA	NA	NA	PREDICTED: uncharacterized protein LOC106332789 [Brassica oleracea var. oleracea]	16.3097	10.9082	7.95496	0.111191	0.349438	0.070111	66.2712	6.05031	1.69937e-14	3.98426e-12	up	yes
MSTRG.6875	Bol005302	Bol005302	GO:0003674(molecular_function);GO:0008150(biological_process)	NA	NA	NA	PREDICTED: uncharacterized protein LOC106328558 [Brassica oleracea var. oleracea]	27.5871	9.62326	10.8301	0	0.696228	0.037461	65.478	6.03294	3.7059e-07	1.14713e-05	up	yes
MSTRG.19403		MSTRG.19403.1	NA	NA	NA	NA		0.095922	6.50703	6.67031	0	0	0.210407	63.0838	5.9792	0.000382385	0.00310843	up	yes
Bol036513	Bol036513	Bol036513	GO:0005345(purine nucleobase transmembrane transporter activity);GO:0005886(plasma membrane);GO:0006863(purine nucleobase transport);GO:0009507(chloroplast);GO:0016020(membrane);GO:0016021(integral component of membrane)	NA	NA	NA	PREDICTED: probable purine permease 18 [Brassica oleracea var. oleracea]	9.99384	1.56337	1.18507	0	0.083187	0.121052	62.3891	5.96322	1.45922e-06	3.54404e-05	up	yes
MSTRG.3777	Bol015184	Bol015184	NA	NA	NA	NA	BnaA09g19270D [Brassica napus]	0.432936	0.83385	0.596386	0	0.029872	0	62.3719	5.96282	5.73958e-06	0.000107697	up	yes
Bol011980	Bol011980	Bol011980	GO:0005215(transporter activity);GO:0009507(chloroplast);GO:0015297(antiporter activity);GO:0016020(membrane);GO:0016021(integral component of membrane);GO:0080167(response to karrikin)	NA	NA	NA	PREDICTED: protein TRANSPARENT TESTA 12-like [Brassica napus]	6.13069	0.672228	1.21589	0.083361	0.04748	0	61.2867	5.9375	1.94448e-06	4.46684e-05	up	yes
Bol015412	Bol015412	Bol015412	GO:0004601(peroxidase activity);GO:0005515(protein binding);GO:0005576(extracellular region);GO:0005618(cell wall);GO:0005794(Golgi apparatus);GO:0005829(cytosol);GO:0006979(response to oxidative stress);GO:0009809(lignin biosynthetic process);GO:0010089(xylem development);GO:0020037(heme binding);GO:0042744(hydrogen peroxide catabolic process);GO:0046872(metal ion binding);GO:0048046(apoplast);G…	00940(Phenylpropanoid biosynthesis)	K00430	EC:1.11.1.7	BnaC03g02110D [Brassica napus]	5.63846	1.69798	3.8555	0	0.111555	0.073563	60.4584	5.91787	5.75439e-08	2.43328e-06	up	yes
Bol024425	Bol024425	Bol024425	GO:0005634(nucleus);GO:0008150(biological_process);GO:0016021(integral component of membrane)	NA	NA	NA	PREDICTED: uncharacterized protein LOC106440175 [Brassica napus]	1.41406	5.12373	4.54045	0	0.104932	0.081949	59.2797	5.88947	6.15172e-09	3.68792e-07	up	yes
Bol042105	Bol042105	Bol042105	GO:0003700(transcription factor activity, sequence-specific DNA binding);GO:0005634(nucleus);GO:0006351(transcription, DNA-templated);GO:0006355(regulation of transcription, DNA-templated);GO:0006952(defense response);GO:0010200(response to chitin);GO:0043565(sequence-specific DNA binding)	04626(Plant-pathogen interaction)	K13426	NA	PREDICTED: probable WRKY transcription factor 29 [Brassica oleracea var. oleracea]	1.564	1.21808	1.88028	0	0	0.079693	58.504	5.87046	2.83917e-06	6.09056e-05	up	yes
Bol034866	Bol034866	Bol034866	GO:0003677(DNA binding);GO:0003700(transcription factor activity, sequence-specific DNA binding);GO:0005634(nucleus);GO:0006351(transcription, DNA-templated);GO:0006355(regulation of transcription, DNA-templated);GO:0007275(multicellular organism development);GO:0009873(ethylene-activated signaling pathway)	04626(Plant-pathogen interaction)	K13434	NA	BnaC02g21480D [Brassica napus]	0.163951	2.25479	2.34205	0	0.081418	0	58.4735	5.86971	6.79615e-05	0.000787727	up	yes
MSTRG.15370	Bol043039	Bol043039;MSTRG.15370.1	GO:0003674(molecular_function);GO:0005739(mitochondrion);GO:0008150(biological_process);GO:0016021(integral component of membrane)	NA	NA	NA	PREDICTED: uncharacterized protein LOC103875065 [Brassica rapa]	14.8703	81.4133	86.1254	1.31473	0.990869	0.816211	58.4304	5.86865	1.01438e-16	3.77983e-14	up	yes
Bol027263	Bol027263	Bol027263	GO:0003674(molecular_function);GO:0005634(nucleus);GO:0008150(biological_process)	NA	NA	NA	PREDICTED: two-component response regulator-like APRR7 [Brassica oleracea var. oleracea]	2.46195	0.984005	0.720828	0	0.071504	0	58.2734	5.86477	1.09685e-05	0.00018045	up	yes
MSTRG.15576	Bol017091	Bol017091	GO:0005351(sugar:proton symporter activity);GO:0005355(glucose transmembrane transporter activity);GO:0005887(integral component of plasma membrane);GO:0015144(carbohydrate transmembrane transporter activity);GO:0016020(membrane);GO:0035428(hexose transmembrane transport);GO:0046323(glucose import)	NA	NA	NA	PREDICTED: sugar transport protein 11 [Brassica napus]	11.0048	0.757706	1.21573	0.040087	0.182658	0	58.2651	5.86456	1.13441e-05	0.000185388	up	yes
MSTRG.8534		MSTRG.8534.1	NA	NA	NA	NA		10.2192	6.23398	5.76793	0	0.054909	0.327473	58.1123	5.86077	8.2376e-08	3.25653e-06	up	yes
MSTRG.3849		MSTRG.3849.1	NA	NA	NA	NA		2.0397	5.53006	5.35758	0.104643	0.119204	0	57.7507	5.85177	1.68597e-06	3.97251e-05	up	yes
Bol030627	Bol030627	Bol030627	GO:0005737(cytoplasm);GO:0016020(membrane);GO:0016706(oxidoreductase activity, acting on paired donors, with incorporation or reduction of molecular oxygen, 2-oxoglutarate as one donor, and incorporation of one atom each of oxygen into both donors);GO:0019761(glucosinolate biosynthetic process);GO:0046872(metal ion binding);GO:0051213(dioxygenase activity);GO:0055114(oxidation-reduction process)	00904(Diterpenoid biosynthesis)	K05282	EC:1.14.11.12	BnaC03g30410D [Brassica napus]	1.34328	0.785261	1.30041	0	0.060599	0	56.5843	5.82233	1.38882e-05	0.000219688	up	yes
Bol025104	Bol025104	Bol025104	GO:0005506(iron ion binding);GO:0009507(chloroplast);GO:0016020(membrane);GO:0016021(integral component of membrane);GO:0016709(oxidoreductase activity, acting on paired donors, with incorporation or reduction of molecular oxygen, NAD(P)H as one donor, and incorporation of one atom of oxygen);GO:0019825(oxygen binding);GO:0020037(heme binding);GO:0044550(secondary metabolite biosynthetic process)…	00903(Limonene and pinene degradation);00945(Stilbenoid, diarylheptanoid and gingerol biosynthesis)	K00517	NA	hypothetical protein AXX17_AT3G47680 [Arabidopsis thaliana]	4.34079	2.07456	2.0022	0	0.102673	0.048067	55.8415	5.80327	2.79415e-09	1.88211e-07	up	yes
Bol014735	Bol014735	Bol014735	GO:0005886(plasma membrane);GO:0007165(signal transduction);GO:0016301(kinase activity)	04626(Plant-pathogen interaction)	K13466	NA	PREDICTED: receptor-like protein 12 [Brassica napus]	0.287013	0.516691	0.536629	0.024107	0	0	55.5993	5.797	1.13184e-05	0.000185184	up	yes
Bol016214	Bol016214	Bol016214	GO:0003677(DNA binding);GO:0005634(nucleus);GO:0006351(transcription, DNA-templated);GO:0006355(regulation of transcription, DNA-templated)	NA	NA	NA	PREDICTED: putative B3 domain-containing protein At4g03170 [Brassica napus]	0.878622	1.33088	1.2752	0	0.06277	0	55.5154	5.79482	9.18567e-06	0.000157735	up	yes
MSTRG.16575	Bol023401	MSTRG.16575.1	NA	NA	NA	NA		7.08415	6.61296	5.65283	0.35199	0	0	54.973	5.78065	3.04091e-06	6.4351e-05	up	yes
MSTRG.19082	Bol006068	Bol006068	GO:0004364(glutathione transferase activity);GO:0005737(cytoplasm);GO:0005829(cytosol);GO:0005886(plasma membrane);GO:0006749(glutathione metabolic process);GO:0009407(toxin catabolic process);GO:0009636(response to toxic substance);GO:0050832(defense response to fungus)	00480(Glutathione metabolism)	K00799	EC:2.5.1.18	PREDICTED: glutathione S-transferase F3-like [Brassica oleracea var. oleracea]	131.99	12.6818	16.962	1.98821	0.416479	0.551847	54.6701	5.77268	2.78889e-09	1.88211e-07	up	yes
Bol007030	Bol007030	Bol007030	GO:0005634(nucleus);GO:0005829(cytosol);GO:0008168(methyltransferase activity);GO:0008171(O-methyltransferase activity);GO:0008757(S-adenosylmethionine-dependent methyltransferase activity);GO:0019438(aromatic compound biosynthetic process);GO:0032259(methylation);GO:0042343(indole glucosinolate metabolic process);GO:0046983(protein dimerization activity)	00940(Phenylpropanoid biosynthesis)	K13066	EC:2.1.1.68	PREDICTED: caffeic acid 3-O-methyltransferase-like [Brassica oleracea var. oleracea]	2.15458	1.54536	2.25901	0	0.109177	0	54.5806	5.77032	3.48027e-06	7.18967e-05	up	yes
MSTRG.5315		MSTRG.5315.1	NA	NA	NA	NA		10.6019	38.4726	0.804232	0	0	0.928848	53.6996	5.74684	0.000615537	0.00450013	up	yes
MSTRG.15901		MSTRG.15901.1	NA	NA	NA	NA		7.21203	3.21864	1.39763	0	0.221476	0	53.4067	5.73895	2.16855e-05	0.000317767	up	yes
Bol013498	Bol013498	Bol013498	GO:0003824(catalytic activity);GO:0004725(protein tyrosine phosphatase activity);GO:0005737(cytoplasm);GO:0016311(dephosphorylation);GO:0016791(phosphatase activity)	NA	NA	NA	PREDICTED: probable tyrosine-protein phosphatase At1g05000 isoform X3 [Brassica napus]	5.91293	2.93752	1.74466	0.20011	0	0	52.9465	5.72646	1.71489e-05	0.000259978	up	yes
MSTRG.2468	Bol021190	Bol021190	GO:0003824(catalytic activity);GO:0005575(cellular_component);GO:0009809(lignin biosynthetic process);GO:0016621(cinnamoyl-CoA reductase activity);GO:0050662(coenzyme binding)	00940(Phenylpropanoid biosynthesis)	K09753	EC:1.2.1.44	PREDICTED: cinnamoyl-CoA reductase 2-like [Brassica oleracea var. oleracea]	9.55457	6.41169	5.99298	0.159201	0.194033	0.064967	52.5088	5.71449	4.01755e-13	6.47181e-11	up	yes
MSTRG.6933	Bol008399	MSTRG.6933.1	NA	NA	NA	NA		0.512358	9.50884	8.59281	0	0.356566	0	52.2035	5.70608	0.000217306	0.00199695	up	yes
Bol029920	Bol029920	Bol029920	GO:0003924(GTPase activity);GO:0005525(GTP binding);GO:0005622(intracellular);GO:0005794(Golgi apparatus);GO:0005886(plasma membrane);GO:0006886(intracellular protein transport);GO:0006913(nucleocytoplasmic transport);GO:0007264(small GTPase mediated signal transduction)	04144(Endocytosis)	K07904	NA	BnaC03g76820D [Brassica napus]	2.95554	1.14866	1.57078	0	0.109553	0	51.8013	5.69492	1.22375e-05	0.00019767	up	yes
Bol022971	Bol022971	Bol022971	GO:0005737(cytoplasm);GO:0008610(lipid biosynthetic process);GO:0008825(cyclopropane-fatty-acyl-phospholipid synthase activity);GO:0032259(methylation)	NA	NA	NA	PREDICTED: tuberculostearic acid methyltransferase UfaA1-like isoform X5 [Brassica oleracea var. oleracea]	7.51741	2.86767	3.7857	0	0.27427	0	51.6673	5.69118	1.27834e-05	0.000204258	up	yes
MSTRG.3179	Bol039398	Bol039398	GO:0005773(vacuole);GO:0005774(vacuolar membrane);GO:0005794(Golgi apparatus);GO:0005886(plasma membrane);GO:0009058(biosynthetic process);GO:0009506(plasmodesma);GO:0009611(response to wounding);GO:0009753(response to jasmonic acid);GO:0009820(alkaloid metabolic process);GO:0016844(strictosidine synthase activity);GO:0051365(cellular response to potassium ion starvation)	00901(Indole alkaloid biosynthesis)	K01757	EC:4.3.3.2	PREDICTED: protein STRICTOSIDINE SYNTHASE-LIKE 12 isoform X2 [Brassica oleracea var. oleracea]	155.904	21.3183	21.6966	1.76638	1.17197	0.933092	51.3812	5.68317	2.69732e-12	3.80194e-10	up	yes
MSTRG.10310	Bol010407	Bol010407	GO:0003674(molecular_function);GO:0005576(extracellular region);GO:0008150(biological_process);GO:0016021(integral component of membrane)	NA	NA	NA	PREDICTED: stigma-specific STIG1-like protein 1 [Brassica oleracea var. oleracea]	0.643242	7.70831	7.9659	0	0	0.318675	51.2041	5.67819	0.00017753	0.00170268	up	yes
MSTRG.19136	Bol032186	Bol032186	GO:0004252(serine-type endopeptidase activity);GO:0005576(extracellular region);GO:0005618(cell wall);GO:0006508(proteolysis);GO:0009505(plant-type cell wall);GO:0010214(seed coat development);GO:0048046(apoplast);GO:0048359(mucilage metabolic process involved in seed coat development);GO:0080001(mucilage extrusion from seed coat)	04144(Endocytosis)	K18443	NA	PREDICTED: subtilisin-like protease SBT1.7 [Brassica oleracea var. oleracea]	5.69582	4.60563	4.85729	0.202742	0.093803	0	51.1178	5.67575	5.54096e-10	4.58776e-08	up	yes
Bol024095	Bol024095	Bol024095	GO:0005215(transporter activity);GO:0005524(ATP binding);GO:0006810(transport);GO:0006869(lipid transport);GO:0016021(integral component of membrane);GO:0042626(ATPase activity, coupled to transmembrane movement of substances);GO:0043231(intracellular membrane-bounded organelle)	02010(ABC transporters)	K05643	NA	PREDICTED: ABC transporter A family member 8-like [Brassica napus]	0.779313	0.541775	0.726272	0	0.02543	0.014645	51.0882	5.67492	7.24938e-07	1.98341e-05	up	yes
MSTRG.12743		MSTRG.12743.1	NA	NA	NA	NA		8.57917	20.6061	21.2222	0.107814	0.234295	0.647098	50.9575	5.67122	1.82803e-16	6.46085e-14	up	yes
Bol025957	Bol025957	Bol025957	GO:0003674(molecular_function);GO:0005634(nucleus);GO:0008150(biological_process);GO:0009506(plasmodesma);GO:0016021(integral component of membrane)	NA	NA	NA	PREDICTED: uncharacterized protein LOC106329743 [Brassica oleracea var. oleracea]	0.52469	0.363729	0.292383	0	0.023313	0	50.6499	5.66249	9.94492e-06	0.000167971	up	yes
Bol034650	Bol034650	Bol034650	GO:0005634(nucleus);GO:0005737(cytoplasm);GO:0009860(pollen tube growth);GO:0030036(actin cytoskeleton organization);GO:0090404(pollen tube tip)	00260(Glycine, serine and threonine metabolism);00350(Tyrosine metabolism);00360(Phenylalanine metabolism);00410(beta-Alanine metabolism);00950(Isoquinoline alkaloid biosynthesis);00960(Tropane, piperidine and pyridine alkaloid biosynthesis)	K00276	EC:1.4.3.21	PREDICTED: uncharacterized protein LOC106421796 [Brassica napus]	0.664196	3.14056	3.19265	0.015995	0.045681	0.076687	50.5728	5.66029	1.15283e-08	6.3783e-07	up	yes
MSTRG.16739		MSTRG.16739.2;MSTRG.16739.1	NA	NA	NA	NA		39.7289	4.9341	6.54243	0.586676	0.433467	0	50.1944	5.64945	9.44329e-07	2.49294e-05	up	yes
Bol004492	Bol004492	Bol004492	GO:0006952(defense response);GO:0007165(signal transduction);GO:0016021(integral component of membrane);GO:0043531(ADP binding)	04626(Plant-pathogen interaction)	K16226	NA	PREDICTED: disease resistance protein RPS4-like isoform X1 [Brassica oleracea var. oleracea]	0.43007	0.937764	0.617507	0	0	0.039648	50.0742	5.64599	1.08101e-05	0.000178137	up	yes
MSTRG.14198		MSTRG.14198.1	NA	NA	NA	NA		5.33011	16.4113	17.0729	0.194713	0.232214	0.351079	49.8895	5.64066	6.65239e-16	2.10038e-13	up	yes
MSTRG.3831	Bol031073	Bol031073	GO:0005506(iron ion binding);GO:0016020(membrane);GO:0016021(integral component of membrane);GO:0016709(oxidoreductase activity, acting on paired donors, with incorporation or reduction of molecular oxygen, NAD(P)H as one donor, and incorporation of one atom of oxygen);GO:0019825(oxygen binding);GO:0020037(heme binding);GO:0044550(secondary metabolite biosynthetic process);GO:0055114(oxidation-re…	00903(Limonene and pinene degradation);00945(Stilbenoid, diarylheptanoid and gingerol biosynthesis)	K00517	NA	PREDICTED: cytochrome P450 71B22-like [Brassica oleracea var. oleracea]	11.1347	3.34414	4.13349	0	0.325742	0.04772	49.8372	5.63915	3.73484e-07	1.15276e-05	up	yes
Bol031069	Bol031069	Bol031069	GO:0005506(iron ion binding);GO:0016020(membrane);GO:0016021(integral component of membrane);GO:0016709(oxidoreductase activity, acting on paired donors, with incorporation or reduction of molecular oxygen, NAD(P)H as one donor, and incorporation of one atom of oxygen);GO:0019825(oxygen binding);GO:0020037(heme binding);GO:0044550(secondary metabolite biosynthetic process);GO:0055114(oxidation-re…	00903(Limonene and pinene degradation);00945(Stilbenoid, diarylheptanoid and gingerol biosynthesis)	K00517	NA	PREDICTED: cytochrome P450 71B19 [Brassica oleracea var. oleracea]	4.59828	1.86274	1.64651	0	0.163206	0	49.6767	5.6345	1.5214e-05	0.000236242	up	yes
MSTRG.19913		MSTRG.19913.1	NA	NA	NA	NA		0.570686	6.66005	10.9614	0.368252	0	0	49.4013	5.62648	0.0003336	0.00278647	up	yes
MSTRG.7243	Bol011951	MSTRG.7243.1	NA	NA	NA	NA		0.310458	4.03148	2.97136	0	0.148416	0	49.2757	5.6228	0.000161271	0.00157255	up	yes
MSTRG.5505	Bol015077	Bol015077	GO:0005886(plasma membrane);GO:0009611(response to wounding);GO:0010167(response to nitrate);GO:0015112(nitrate transmembrane transporter activity);GO:0015706(nitrate transport);GO:0016021(integral component of membrane);GO:0042128(nitrate assimilation)	00564(Glycerophospholipid metabolism);00230(Purine metabolism)	K01517	EC:3.6.1.13;EC:3.6.1.16	PREDICTED: high-affinity nitrate transporter 3.1 [Brassica rapa]	12.0142	12.3421	15.4233	0.507127	0.230749	0.086418	48.2591	5.59273	2.74295e-12	3.84338e-10	up	yes
MSTRG.9787	Bol021576	Bol021576	GO:0003677(DNA binding);GO:0003700(transcription factor activity, sequence-specific DNA binding);GO:0005634(nucleus);GO:0005992(trehalose biosynthetic process);GO:0006351(transcription, DNA-templated);GO:0006355(regulation of transcription, DNA-templated);GO:0006561(proline biosynthetic process);GO:0007275(multicellular organism development);GO:0009718(anthocyanin-containing compound biosynthetic…	03018(RNA degradation)	K12581	NA	PREDICTED: transcription factor JUNGBRUNNEN 1-like [Brassica oleracea var. oleracea]	7.61677	2.20584	2.60238	0	0.257724	0	48.2105	5.59127	2.76642e-05	0.000385589	up	yes
Bol032957	Bol032957	Bol032957	GO:0004364(glutathione transferase activity);GO:0005634(nucleus);GO:0005737(cytoplasm);GO:0006749(glutathione metabolic process);GO:0009407(toxin catabolic process);GO:0009636(response to toxic substance)	00480(Glutathione metabolism)	K00799	EC:2.5.1.18	PREDICTED: glutathione S-transferase U12 [Brassica oleracea var. oleracea]	2.64491	0.182495	1.62007	0	0	0.09339	47.6226	5.57357	0.000170669	0.00165092	up	yes
Bol041333	Bol041333	Bol041333	GO:0003676(nucleic acid binding);GO:0003677(DNA binding);GO:0003700(transcription factor activity, sequence-specific DNA binding);GO:0005515(protein binding);GO:0005634(nucleus);GO:0006351(transcription, DNA-templated);GO:0006355(regulation of transcription, DNA-templated);GO:0008270(zinc ion binding);GO:0046872(metal ion binding)	00052(Galactose metabolism);00600(Sphingolipid metabolism);00531(Glycosaminoglycan degradation);00604(Glycosphingolipid biosynthesis - ganglio series);00511(Other glycan degradation)	K12309	EC:3.2.1.23	PREDICTED: protein indeterminate-domain 9 isoform X2 [Brassica oleracea var. oleracea]	2.22736	1.04452	0.517178	0	0.079649	0	47.572	5.57204	4.03768e-05	0.000520764	up	yes
MSTRG.13852		MSTRG.13852.1	NA	NA	NA	NA		10.1592	2.29587	3.59052	0	0.338758	0	47.3659	5.56578	3.58257e-05	0.000473148	up	yes
Bol023379	Bol023379	Bol023379	GO:0003674(molecular_function);GO:0005634(nucleus);GO:0008150(biological_process)	NA	NA	NA	PREDICTED: uncharacterized protein LOC106308394 [Brassica oleracea var. oleracea]	1.16987	2.52419	2.0695	0	0.060847	0.060912	47.3358	5.56486	2.48008e-08	1.21339e-06	up	yes
MSTRG.14384	Bol017688	Bol017688	GO:0004674(protein serine/threonine kinase activity);GO:0005524(ATP binding);GO:0005886(plasma membrane);GO:0006468(protein phosphorylation);GO:0007169(transmembrane receptor protein tyrosine kinase signaling pathway);GO:0009507(chloroplast);GO:0016021(integral component of membrane);GO:0016301(kinase activity)	04626(Plant-pathogen interaction)	K13428	EC:2.7.11.1	PREDICTED: probable LRR receptor-like serine/threonine-protein kinase At3g47570 [Brassica oleracea var. oleracea]	0.292879	0.836832	0.637479	0	0.037433	0	47.2094	5.561	1.70787e-05	0.000259746	up	yes
Bol044245	Bol044245	Bol044245	GO:0005506(iron ion binding);GO:0005737(cytoplasm);GO:0051213(dioxygenase activity);GO:0055114(oxidation-reduction process)	00941(Flavonoid biosynthesis)	K05278	EC:1.14.11.23	PREDICTED: probable 2-oxoglutarate/Fe(II)-dependent dioxygenase [Brassica oleracea var. oleracea]	1.06909	0.555526	1.4534	0	0.065431	0	47.0422	5.55588	1.76508e-05	0.000266734	up	yes
MSTRG.3119		MSTRG.3119.1	NA	NA	NA	NA		11.4736	15.0972	16.3485	0	0.505296	0.417483	46.5109	5.5395	7.36568e-10	5.8727e-08	up	yes
Bol005933	Bol005933	Bol005933	GO:0003674(molecular_function);GO:0005634(nucleus);GO:0009734(auxin-activated signaling pathway)	NA	NA	NA	PREDICTED: uncharacterized protein LOC106375104 [Brassica napus]	0.524464	1.07427	1.54727	0	0	0.067728	46.4506	5.53763	2.00961e-05	0.000296126	up	yes
MSTRG.12994		MSTRG.12994.1	NA	NA	NA	NA		10.1875	6.77939	4.93898	0.362088	0.110567	0	46.3464	5.53438	2.11931e-06	4.81111e-05	up	yes
Bol033286	Bol033286	Bol033286	GO:0000254(C-4 methylsterol oxidase activity);GO:0005506(iron ion binding);GO:0005789(endoplasmic reticulum membrane);GO:0006633(fatty acid biosynthetic process);GO:0016020(membrane);GO:0016021(integral component of membrane);GO:0016126(sterol biosynthetic process);GO:0080065(4-alpha-methyl-delta7-sterol oxidation)	00100(Steroid biosynthesis)	K14424	EC:1.14.13.72	BnaC04g40500D [Brassica napus]	1.03986	0.763831	1.29264	0	0.067275	0	46.0251	5.52435	1.26953e-05	0.000202992	up	yes
MSTRG.16786		MSTRG.16786.1	NA	NA	NA	NA		9.68567	17.6062	18.3432	0	0.47381	0.520241	45.9082	5.52068	2.12846e-09	1.48241e-07	up	yes
MSTRG.17529	Bol008687	MSTRG.17529.1	NA	NA	NA	NA		1.85374	21.916	25.4462	0.226283	0.682039	0.167296	45.7559	5.51589	5.72517e-09	3.46732e-07	up	yes
Bol030015	Bol030015	Bol030015	GO:0000272(polysaccharide catabolic process);GO:0004568(chitinase activity);GO:0005576(extracellular region);GO:0006032(chitin catabolic process);GO:0006952(defense response);GO:0008061(chitin binding);GO:0016998(cell wall macromolecule catabolic process);GO:0048046(apoplast)	00520(Amino sugar and nucleotide sugar metabolism)	K01183	EC:3.2.1.14	PREDICTED: basic endochitinase CHB4-like [Brassica oleracea var. oleracea]	1.4425	5.13363	4.00263	0	0	0.231217	45.7525	5.51578	4.67559e-05	0.000584957	up	yes
Bol023150	Bol023150	Bol023150	GO:0003674(molecular_function);GO:0005737(cytoplasm);GO:0008150(biological_process);GO:0016021(integral component of membrane)	NA	NA	NA	PREDICTED: inactive protein RESTRICTED TEV MOVEMENT 2-like [Brassica oleracea var. oleracea]	1.27109	0.694076	0.324923	0	0.050704	0	45.1658	5.49716	6.14275e-05	0.000725488	up	yes
MSTRG.2059		MSTRG.2059.1	NA	NA	NA	NA		12.9174	2.32783	3.06743	0.184688	0.221214	0	45.1159	5.49556	5.69807e-07	1.63156e-05	up	yes
MSTRG.19577	Bol018918	MSTRG.19577.1;Bol018918	GO:0003674(molecular_function);GO:0005634(nucleus);GO:0008150(biological_process)	NA	NA	NA	PREDICTED: uncharacterized protein LOC106432011 isoform X1 [Brassica napus]	28.5475	10.9366	13.844	0.374724	0.533431	0.28855	44.5624	5.47775	3.75625e-21	3.06717e-18	up	yes
Bol011594	Bol011594	Bol011594	GO:0005737(cytoplasm);GO:0016706(oxidoreductase activity, acting on paired donors, with incorporation or reduction of molecular oxygen, 2-oxoglutarate as one donor, and incorporation of one atom each of oxygen into both donors);GO:0046872(metal ion binding);GO:0055114(oxidation-reduction process)	00402(Benzoxazinoid biosynthesis)	K13229	EC:1.14.20.2	PREDICTED: 1-aminocyclopropane-1-carboxylate oxidase homolog 6-like [Brassica oleracea var. oleracea]	1.3711	0.931543	0.289406	0.058237	0	0	44.5086	5.47601	8.45499e-05	0.000939446	up	yes
Bol030494	Bol030494	Bol030494	GO:0005794(Golgi apparatus);GO:0016021(integral component of membrane);GO:0016413(O-acetyltransferase activity);GO:0071554(cell wall organization or biogenesis)	NA	NA	NA	PREDICTED: protein trichome birefringence-like 21 [Brassica napus]	0.305091	1.09007	0.823507	0	0.050042	0	44.3362	5.47041	4.04966e-05	0.000521457	up	yes
MSTRG.13998		MSTRG.13998.1	NA	NA	NA	NA		7.06917	1.04733	1.09898	0	0.109774	0.098736	44.1968	5.46587	4.8259e-06	9.35931e-05	up	yes
Bol027677	Bol027677	Bol027677	GO:0004683(calmodulin-dependent protein kinase activity);GO:0005509(calcium ion binding);GO:0005516(calmodulin binding);GO:0005524(ATP binding);GO:0005634(nucleus);GO:0005737(cytoplasm);GO:0005886(plasma membrane);GO:0006468(protein phosphorylation);GO:0009738(abscisic acid-activated signaling pathway);GO:0009931(calcium-dependent protein serine/threonine kinase activity);GO:0016301(kinase activi…	04626(Plant-pathogen interaction)	K13412	EC:2.7.11.1	calcium-dependent protein kinase 29 [Brassica napus]	0.645998	0.319349	1.03156	0	0	0.04528	44.1013	5.46275	3.15833e-05	0.000428101	up	yes
MSTRG.1384		MSTRG.1384.1	NA	NA	NA	NA		10.6039	6.53425	3.01097	0	0.458644	0	43.9319	5.4572	3.617e-05	0.000476896	up	yes
Bol025926	Bol025926	Bol025926	GO:0005737(cytoplasm);GO:0016491(oxidoreductase activity);GO:0046872(metal ion binding);GO:0055114(oxidation-reduction process)	04141(Protein processing in endoplasmic reticulum)	K13525	NA	BnaC03g11850D [Brassica napus]	1.04471	1.497	2.24285	0	0.108922	0	43.9265	5.45702	1.55466e-05	0.00024046	up	yes
MSTRG.18663	Bol031505	Bol031505	GO:0004601(peroxidase activity);GO:0005576(extracellular region);GO:0006979(response to oxidative stress);GO:0020037(heme binding);GO:0042744(hydrogen peroxide catabolic process);GO:0046872(metal ion binding);GO:0055114(oxidation-reduction process);GO:0071456(cellular response to hypoxia)	00940(Phenylpropanoid biosynthesis)	K00430	EC:1.11.1.7	BnaC08g39510D [Brassica napus]	75.2544	33.8869	34.7838	0.381289	1.7271	1.19422	43.5793	5.44557	2.06813e-17	9.08741e-15	up	yes
MSTRG.18179	Bol044547	Bol044547	GO:0005515(protein binding);GO:0005543(phospholipid binding);GO:0005739(mitochondrion);GO:0006952(defense response);GO:0009266(response to temperature stimulus);GO:0009408(response to heat);GO:0009409(response to cold);GO:0009611(response to wounding);GO:0009751(response to salicylic acid);GO:0016020(membrane);GO:0019725(cellular homeostasis);GO:0031348(negative regulation of defense response)	NA	NA	NA	PREDICTED: BON1-associated protein 1-like isoform X1 [Brassica napus]	11.0131	3.33233	3.66081	0	0.414439	0	43.4473	5.4412	5.03336e-05	0.000620135	up	yes
MSTRG.14619		MSTRG.14619.1	NA	NA	NA	NA		3.28256	4.25167	5.91114	0	0.310426	0	43.3127	5.43672	2.03155e-05	0.000299174	up	yes
Bol042780	Bol042780	Bol042780	GO:0006508(proteolysis);GO:0008233(peptidase activity);GO:0009507(chloroplast);GO:0016021(integral component of membrane)	NA	NA	NA	PREDICTED: uncharacterized protein LOC106306166 [Brassica oleracea var. oleracea]	1.09729	1.81809	2.06226	0	0.11583	0	42.9736	5.42538	2.38189e-05	0.000341917	up	yes
MSTRG.19915		MSTRG.19915.1	NA	NA	NA	NA		6.84844	13.341	16.1097	0.315758	0.400611	0.131456	42.8144	5.42003	2.91367e-08	1.38824e-06	up	yes
MSTRG.13188	Bol031572	MSTRG.13188.1;Bol031572	GO:0004674(protein serine/threonine kinase activity);GO:0005524(ATP binding);GO:0005886(plasma membrane);GO:0006468(protein phosphorylation);GO:0016021(integral component of membrane);GO:0016301(kinase activity);GO:0016310(phosphorylation)	04626(Plant-pathogen interaction)	K16224	NA	PREDICTED: probable LRR receptor-like serine/threonine-protein kinase At1g51820 isoform X1 [Brassica oleracea var. oleracea]	8.0428	12.2739	11.068	0.0205631	0.356054	0.357835	42.7321	5.41725	3.27276e-13	5.49639e-11	up	yes
MSTRG.2292	Bol024461	MSTRG.2292.1	NA	NA	NA	NA		7.41535	3.03108	1.77619	0.174052	0	0.116253	42.1027	5.39584	1.59303e-06	3.8181e-05	up	yes
Bol038052	Bol038052	Bol038052	GO:0004601(peroxidase activity);GO:0005576(extracellular region);GO:0006979(response to oxidative stress);GO:0020037(heme binding);GO:0042744(hydrogen peroxide catabolic process);GO:0046872(metal ion binding);GO:0055114(oxidation-reduction process);GO:0071456(cellular response to hypoxia)	00940(Phenylpropanoid biosynthesis)	K00430	EC:1.11.1.7	BnaC05g49640D [Brassica napus]	1.52623	1.24236	3.16776	0	0.141038	0	42.0904	5.39542	2.81994e-05	0.000390276	up	yes
Bol038536	Bol038536	Bol038536	GO:0005351(sugar:proton symporter activity);GO:0005524(ATP binding);GO:0005886(plasma membrane);GO:0006811(ion transport);GO:0009705(plant-type vacuole membrane);GO:0015144(carbohydrate transmembrane transporter activity);GO:0016020(membrane);GO:0016021(integral component of membrane);GO:0022891(substrate-specific transmembrane transporter activity);GO:0042631(cellular response to water deprivati…	NA	NA	NA	PREDICTED: organic cation/carnitine transporter 5-like [Brassica oleracea var. oleracea]	1.8185	1.12719	0.938391	0	0.092748	0	41.8779	5.38812	2.35863e-05	0.000339115	up	yes
MSTRG.16481	Bol018566	MSTRG.16481.1;Bol018566	GO:0003840(gamma-glutamyltransferase activity);GO:0005576(extracellular region);GO:0006751(glutathione catabolic process);GO:0006979(response to oxidative stress);GO:0009505(plant-type cell wall);GO:0009506(plasmodesma);GO:0016756(glutathione gamma-glutamylcysteinyltransferase activity);GO:0036374(glutathione hydrolase activity);GO:0048046(apoplast)	00590(Arachidonic acid metabolism);00430(Taurine and hypotaurine metabolism);00460(Cyanoamino acid metabolism);00480(Glutathione metabolism)	K18592	EC:2.3.2.2;EC:3.4.19.13	BnaA06g40450D [Brassica napus]	8.69392	5.24346	5.2507	0.0652783	0.218866	0.176202	41.6819	5.38135	3.48319e-14	7.56715e-12	up	yes
MSTRG.16024		MSTRG.16024.1	NA	NA	NA	NA		6.54879	1.29142	1.41026	0	0.203296	0.019382	41.5419	5.3765	1.17353e-05	0.000190597	up	yes
Bol040058	Bol040058	Bol040058	GO:0003674(molecular_function);GO:0005575(cellular_component);GO:0008150(biological_process)	00230(Purine metabolism);00240(Pyrimidine metabolism)	K00940	EC:2.7.4.6	PREDICTED: uncharacterized protein LOC106299235 [Brassica oleracea var. oleracea]	0.109302	2.58622	2.11497	0	0	0.115846	41.5248	5.3759	0.000587145	0.00434216	up	yes
Bol042939	Bol042939	Bol042939	GO:0000823(inositol-1,4,5-trisphosphate 6-kinase activity);GO:0000824(inositol tetrakisphosphate 3-kinase activity);GO:0005524(ATP binding);GO:0005634(nucleus);GO:0005886(plasma membrane);GO:0006355(regulation of transcription, DNA-templated);GO:0008440(inositol-1,4,5-trisphosphate 3-kinase activity);GO:0009555(pollen development);GO:0009793(embryo development ending in seed dormancy);GO:0010183(…	00562(Inositol phosphate metabolism);04070(Phosphatidylinositol signaling system)	K00915	EC:2.7.1.140;EC:2.7.1.151	PREDICTED: inositol polyphosphate multikinase beta-like [Brassica oleracea var. oleracea]	2.08638	1.98401	2.00718	0.147581	0	0	41.1812	5.36392	3.91459e-05	0.00050821	up	yes
Bol044967	Bol044967	Bol044967	GO:0005576(extracellular region);GO:0016491(oxidoreductase activity);GO:0055114(oxidation-reduction process)	00906(Carotenoid biosynthesis)	K09841	EC:1.1.1.288	PREDICTED: 11-beta-hydroxysteroid dehydrogenase-like 4A [Brassica oleracea var. oleracea]	2.59544	0.945274	2.88783	0	0.156207	0	41.154	5.36296	4.7597e-05	0.000593834	up	yes
MSTRG.20289		MSTRG.20289.1	NA	NA	NA	NA		1.49092	6.89271	9.21485	0	0.171405	0.257381	41.0426	5.35905	8.17667e-06	0.000144495	up	yes
Bol032556	Bol032556	Bol032556	GO:0005575(cellular_component);GO:0006950(response to stress);GO:0048765(root hair cell differentiation)	NA	NA	NA	PREDICTED: uncharacterized protein LOC106317409 [Brassica oleracea var. oleracea]	0.626499	1.77223	1.25303	0	0.089092	0	40.9887	5.35715	6.15779e-05	0.000726902	up	yes
Bol008587	Bol008587	Bol008587	GO:0003700(transcription factor activity, sequence-specific DNA binding);GO:0005634(nucleus);GO:0006351(transcription, DNA-templated);GO:0006355(regulation of transcription, DNA-templated);GO:0043565(sequence-specific DNA binding)	04626(Plant-pathogen interaction)	K13425	NA	PREDICTED: probable WRKY transcription factor 65 [Brassica oleracea var. oleracea]	3.32461	1.22592	1.10845	0	0.138807	0	40.7687	5.34939	4.89947e-05	0.000604899	up	yes
MSTRG.16299		MSTRG.16299.2;MSTRG.16299.1	NA	NA	NA	NA		5.06389	14.0834	14.3013	0	0.580815	0.251603	40.1825	5.3285	2.43951e-07	8.04562e-06	up	yes
Bol039894	Bol039894	Bol039894	GO:0003677(DNA binding);GO:0003700(transcription factor activity, sequence-specific DNA binding);GO:0005515(protein binding);GO:0005634(nucleus);GO:0006351(transcription, DNA-templated);GO:0006355(regulation of transcription, DNA-templated);GO:0048510(regulation of timing of transition from vegetative to reproductive phase)	NA	NA	NA	PREDICTED: BEL1-like homeodomain protein 3 [Brassica oleracea var. oleracea]	0.606397	1.1345	0.897458	0	0	0.065681	40.1692	5.32802	2.44076e-05	0.000348807	up	yes
MSTRG.19900		MSTRG.19900.1	NA	NA	NA	NA		10.9245	3.66616	2.65995	0	0.338485	0.09189	40.0828	5.32491	1.16937e-06	2.96157e-05	up	yes
Bol010652	Bol010652	Bol010652	NA	NA	NA	NA	BnaCnng23130D [Brassica napus]	1.18832	3.44448	2.8805	0	0.188051	0	39.9535	5.32025	4.04673e-05	0.000521363	up	yes
MSTRG.13221		MSTRG.13221.1	NA	NA	NA	NA		6.21754	2.27347	1.77222	0	0.259063	0	39.6168	5.30804	0.000123182	0.00126165	up	yes
MSTRG.11581	Bol040412	Bol040412	GO:0004553(hydrolase activity, hydrolyzing O-glycosyl compounds);GO:0004564(beta-fructofuranosidase activity);GO:0004575(sucrose alpha-glucosidase activity);GO:0005576(extracellular region);GO:0005618(cell wall);GO:0005886(plasma membrane);GO:0005975(carbohydrate metabolic process);GO:0009611(response to wounding);GO:0048046(apoplast);GO:0080167(response to karrikin)	00052(Galactose metabolism);00500(Starch and sucrose metabolism)	K01193	EC:3.2.1.26	PREDICTED: beta-fructofuranosidase, insoluble isoenzyme CWINV1 [Brassica oleracea var. oleracea]	15.1066	3.41061	4.15821	0.314396	0.040605	0.219162	39.4931	5.30353	2.4547e-09	1.69468e-07	up	yes
Bol038527	Bol038527	Bol038527	GO:0005576(extracellular region);GO:0006508(proteolysis);GO:0008234(cysteine-type peptidase activity)	NA	NA	NA	PREDICTED: metacaspase-6 [Brassica oleracea var. oleracea]	2.9508	0.800071	1.25662	0	0	0.12683	39.4819	5.30312	0.00010504	0.00111241	up	yes
MSTRG.655	Bol009352	Bol009352	GO:0005524(ATP binding);GO:0005634(nucleus);GO:0006952(defense response);GO:0043531(ADP binding)	04626(Plant-pathogen interaction)	K13459	NA	PREDICTED: putative disease resistance protein At4g19050 [Brassica oleracea var. oleracea]	13.7975	3.62189	3.62095	0	0.341495	0.192542	39.3986	5.30007	6.39329e-07	1.79086e-05	up	yes
MSTRG.8733		MSTRG.8733.1	NA	NA	NA	NA		12.564	10.5263	10.1078	0.063022	0.356409	0.431203	39.0274	5.28642	1.22283e-09	9.1926e-08	up	yes
Bol005889	Bol005889	Bol005889	GO:0005506(iron ion binding);GO:0005737(cytoplasm);GO:0055114(oxidation-reduction process);GO:0080167(response to karrikin)	00941(Flavonoid biosynthesis)	K05278	EC:1.14.11.23	PREDICTED: leucoanthocyanidin dioxygenase-like [Brassica oleracea var. oleracea]	0.209753	1.34249	0.721248	0	0	0.058886	38.6084	5.27084	0.000120441	0.00123733	up	yes
MSTRG.9289	Bol033284	Bol033284	GO:0005576(extracellular region);GO:0016491(oxidoreductase activity);GO:0055114(oxidation-reduction process)	00960(Tropane, piperidine and pyridine alkaloid biosynthesis)	K08081	EC:1.1.1.206	PREDICTED: tropinone reductase-like isoform X2 [Brassica napus]	115.455	23.8476	28.343	2.45025	0.760183	1.13704	38.5616	5.26909	1.4181e-12	2.08575e-10	up	yes
Bol025603	Bol025603	Bol025603	GO:0005506(iron ion binding);GO:0016020(membrane);GO:0016021(integral component of membrane);GO:0016709(oxidoreductase activity, acting on paired donors, with incorporation or reduction of molecular oxygen, NAD(P)H as one donor, and incorporation of one atom of oxygen);GO:0019825(oxygen binding);GO:0020037(heme binding);GO:0044550(secondary metabolite biosynthetic process);GO:0055114(oxidation-re…	00903(Limonene and pinene degradation);00945(Stilbenoid, diarylheptanoid and gingerol biosynthesis)	K00517	NA	BnaC03g28280D [Brassica napus]	1.80815	1.45944	1.2947	0	0.119379	0	38.2168	5.25614	3.51037e-05	0.000465429	up	yes
MSTRG.11583	Bol040410	Bol040410	GO:0004553(hydrolase activity, hydrolyzing O-glycosyl compounds);GO:0004564(beta-fructofuranosidase activity);GO:0004575(sucrose alpha-glucosidase activity);GO:0005576(extracellular region);GO:0005618(cell wall);GO:0005886(plasma membrane);GO:0005975(carbohydrate metabolic process);GO:0009611(response to wounding);GO:0048046(apoplast);GO:0080167(response to karrikin)	00052(Galactose metabolism);00500(Starch and sucrose metabolism)	K01193	EC:3.2.1.26	PREDICTED: beta-fructofuranosidase, insoluble isoenzyme CWINV5 [Brassica oleracea var. oleracea]	8.54186	1.70196	1.84542	0	0.190326	0.126623	38.1425	5.25333	5.02238e-06	9.68485e-05	up	yes
MSTRG.7279	Bol010650	Bol010650	GO:0005506(iron ion binding);GO:0005618(cell wall);GO:0005739(mitochondrion);GO:0005774(vacuolar membrane);GO:0005794(Golgi apparatus);GO:0005886(plasma membrane);GO:0009507(chloroplast);GO:0016709(oxidoreductase activity, acting on paired donors, with incorporation or reduction of molecular oxygen, NAD(P)H as one donor, and incorporation of one atom of oxygen);GO:0019825(oxygen binding);GO:00200…	00941(Flavonoid biosynthesis);00944(Flavone and flavonol biosynthesis)	K05280	EC:1.14.13.21	PREDICTED: geraniol 8-hydroxylase-like [Brassica oleracea var. oleracea]	13.726	4.72536	6.82332	0.299505	0.13631	0.227209	38.1203	5.25249	3.25055e-13	5.49639e-11	up	yes
Bol024377	Bol024377	Bol024377	GO:0005634(nucleus);GO:0016021(integral component of membrane);GO:0016740(transferase activity);GO:0016757(transferase activity, transferring glycosyl groups)	NA	NA	NA	PREDICTED: uncharacterized protein LOC106307011 [Brassica oleracea var. oleracea]	2.09237	1.83642	1.72581	0	0	0.148496	38.0792	5.25093	5.07087e-05	0.000623664	up	yes
Bol006049	Bol006049	Bol006049	GO:0004301(epoxide hydrolase activity);GO:0005777(peroxisome);GO:0005829(cytosol)	00590(Arachidonic acid metabolism);04146(Peroxisome)	K08726	EC:3.3.2.10;EC:3.1.3.76	PREDICTED: bifunctional epoxide hydrolase 2-like [Brassica rapa]	0.357895	1.79075	1.63603	0.099948	0	0	37.8665	5.24285	0.000161108	0.00157191	up	yes
MSTRG.21009		MSTRG.21009.1	NA	NA	NA	NA		5.93323	1.49826	1.12576	0.144011	0	0.083594	37.5969	5.23254	2.32479e-05	0.000335268	up	yes
Bol042470	Bol042470	Bol042470	GO:0004861(cyclin-dependent protein serine/threonine kinase inhibitor activity);GO:0005515(protein binding);GO:0005634(nucleus);GO:0005654(nucleoplasm);GO:0007050(cell cycle arrest);GO:0045736(negative regulation of cyclin-dependent protein serine/threonine kinase activity)	NA	NA	NA	BnaC03g73980D [Brassica napus]	2.17314	1.79109	1.65076	0.149498	0	0	37.559	5.23109	6.71131e-05	0.00077942	up	yes
MSTRG.6603		MSTRG.6603.1	NA	NA	NA	NA		5.88546	12.1792	9.72784	0.165071	0.4823	0.095557	37.4094	5.22533	5.37191e-08	2.29202e-06	up	yes
Bol017024	Bol017024	Bol017024	GO:0003674(molecular_function);GO:0005739(mitochondrion);GO:0008150(biological_process);GO:0016021(integral component of membrane)	NA	NA	NA	PREDICTED: uncharacterized protein LOC106303768 [Brassica oleracea var. oleracea]	6.65158	0.424113	1.15265	0	0.146969	0.073563	37.3113	5.22154	0.000119371	0.00123061	up	yes
MSTRG.17528		MSTRG.17528.1	NA	NA	NA	NA		0.337386	24.3949	26.6898	0	0.916962	0.470068	37.0735	5.21231	0.00016716	0.00162161	up	yes
MSTRG.14594		MSTRG.14594.1	NA	NA	NA	NA		7.56476	5.54991	6.52019	0.188439	0.114038	0.228317	36.9915	5.20912	2.56313e-07	8.38328e-06	up	yes
MSTRG.3244	Bol039259	MSTRG.3244.1	NA	NA	NA	NA		7.81797	2.58277	4.5602	0.254764	0.14989	0	36.9722	5.20837	1.8083e-05	0.00027136	up	yes
MSTRG.2293	Bol024461	Bol024461	GO:0003674(molecular_function);GO:0005886(plasma membrane);GO:0006952(defense response);GO:0009408(response to heat);GO:0009615(response to virus);GO:0010286(heat acclimation);GO:0016021(integral component of membrane);GO:0046741(transport of virus in host, tissue to tissue)	04141(Protein processing in endoplasmic reticulum)	K13993	NA	BnaC02g02530D [Brassica napus]	3.36803	1.73983	1.86336	0.188855	0	0	36.9131	5.20606	7.87782e-05	0.000888318	up	yes
MSTRG.12802		MSTRG.12802.1	NA	NA	NA	NA		1.24778	24.8259	19.9576	0	0.706389	0.54336	36.8324	5.2029	2.84663e-05	0.000392806	up	yes
MSTRG.13694	Bol040014	Bol040014	GO:0004866(endopeptidase inhibitor activity);GO:0005576(extracellular region);GO:0005739(mitochondrion);GO:0009651(response to salt stress);GO:0009751(response to salicylic acid);GO:0012501(programmed cell death);GO:0042542(response to hydrogen peroxide);GO:0042742(defense response to bacterium)	NA	NA	NA	PREDICTED: trypsin inhibitor BvTI-like [Brassica napus]	644.02	704.771	703.361	23.6674	21.6309	10.483	36.7892	5.20121	1.08722e-32	6.43632e-29	up	yes
MSTRG.21213	Bol043965	Bol043965	NA	NA	NA	NA	PREDICTED: agamous-like MADS-box protein AGL80 [Brassica napus]	16.188	8.40167	10.3315	0.218389	0.61797	0.113039	36.7824	5.20094	8.36202e-10	6.55671e-08	up	yes
MSTRG.6604		MSTRG.6604.1	NA	NA	NA	NA		4.32184	14.0455	10.3851	0	0.316149	0.466096	36.7563	5.19992	6.35459e-06	0.000116739	up	yes
Bol043538	Bol043538	Bol043538	GO:0003674(molecular_function);GO:0005634(nucleus);GO:0005886(plasma membrane);GO:0016021(integral component of membrane)	NA	NA	NA	PREDICTED: uncharacterized protein LOC106315691 [Brassica oleracea var. oleracea]	0.861621	1.73576	2.64435	0	0	0.14288	36.6863	5.19717	7.6392e-05	0.000865532	up	yes
Bol031038	Bol031038	Bol031038	GO:0004871(signal transducer activity);GO:0005886(plasma membrane);GO:0009416(response to light stimulus);GO:0016567(protein ubiquitination)	NA	NA	NA	PREDICTED: BTB/POZ domain-containing protein At3g19850 [Brassica oleracea var. oleracea]	0.507738	1.17097	1.0434	0.074213	0	0	36.6797	5.19691	7.94481e-05	0.00089332	up	yes
MSTRG.13771	Bol017370	Bol017370	GO:0005215(transporter activity);GO:0005886(plasma membrane);GO:0006857(oligopeptide transport);GO:0015293(symporter activity);GO:0015706(nitrate transport);GO:0016020(membrane);GO:0016021(integral component of membrane);GO:0042128(nitrate assimilation);GO:0080054(low-affinity nitrate transmembrane transporter activity);GO:0080055(low-affinity nitrate transport)	NA	NA	NA	PREDICTED: protein NRT1/ PTR FAMILY 2.13-like isoform X1 [Brassica napus]	8.82142	2.08777	1.99073	0.273826	0.078561	0	36.6073	5.19406	4.2836e-06	8.46708e-05	up	yes
MSTRG.714	Bol028392	Bol028392	GO:0005737(cytoplasm);GO:0005829(cytosol);GO:0009055(electron carrier activity);GO:0016614(oxidoreductase activity, acting on CH-OH group of donors);GO:0050660(flavin adenine dinucleotide binding);GO:0055114(oxidation-reduction process)	NA	NA	NA	PREDICTED: cannabidiolic acid synthase-like [Brassica oleracea var. oleracea]	12.5747	1.42403	2.021	0.331355	0.087928	0.022856	36.2324	5.17921	3.04724e-06	6.44275e-05	up	yes
MSTRG.10429	Bol038136	Bol038136	GO:0003674(molecular_function);GO:0005634(nucleus);GO:0008150(biological_process)	NA	NA	NA	PREDICTED: uncharacterized protein LOC106378136 [Brassica napus]	12.5571	14.6944	9.70614	0.735626	0.294185	0	35.8878	5.16542	2.87204e-06	6.14362e-05	up	yes
Bol004474	Bol004474	Bol004474	GO:0005737(cytoplasm);GO:0008150(biological_process);GO:0016740(transferase activity)	NA	NA	NA	PREDICTED: uncharacterized protein LOC103827819 [Brassica rapa]	2.13504	1.96136	1.19035	0	0.147879	0	35.7505	5.15989	5.30718e-05	0.000647264	up	yes
Bol032650	Bol032650	Bol032650	GO:0009658(chloroplast organization);GO:0009707(chloroplast outer membrane)	04144(Endocytosis)	K05747	NA	PREDICTED: uncharacterized protein At4g04980-like [Brassica napus]	1.86347	0.510135	0.732409	0	0.058833	0.029552	35.1418	5.13512	1.20742e-05	0.000195432	up	yes
MSTRG.5261	Bol020607	Bol020607;MSTRG.5261.1	GO:0003674(molecular_function)	NA	NA	NA	PREDICTED: WEB family protein At2g40480-like [Brassica oleracea var. oleracea]	21.8364	8.58481	8.08689	0.506037	0.458488	0.136939	34.9608	5.12767	5.771e-13	8.93021e-11	up	yes
MSTRG.19546		MSTRG.19546.1	NA	NA	NA	NA		3.08532	9.85616	9.22529	0.116474	0.06634	0.45357	34.8324	5.12236	2.07402e-07	7.04633e-06	up	yes
MSTRG.1571	Bol023208	Bol023208	GO:0005737(cytoplasm);GO:0008194(UDP-glycosyltransferase activity);GO:0009636(response to toxic substance);GO:0009718(anthocyanin-containing compound biosynthetic process);GO:0009801(cinnamic acid ester metabolic process);GO:0043231(intracellular membrane-bounded organelle);GO:0050284(sinapate 1-glucosyltransferase activity);GO:0052696(flavonoid glucuronidation);GO:0080043(quercetin 3-O-glucosylt…	00940(Phenylpropanoid biosynthesis)	K13068	EC:2.4.1.120	PREDICTED: UDP-glycosyltransferase 84A2-like isoform X1 [Brassica napus]	2.97707	5.84799	5.62901	0	0.082989	0.33367	34.6904	5.11646	7.52191e-07	2.04265e-05	up	yes
MSTRG.10712		MSTRG.10712.1	NA	NA	NA	NA		18.0835	28.6034	28.3427	1.18219	0.496394	0.497312	34.4821	5.10778	3.60313e-22	3.28162e-19	up	yes
MSTRG.17151		MSTRG.17151.1	NA	NA	NA	NA		5.33096	1.83326	1.61318	0	0	0.254585	34.4773	5.10757	0.000165823	0.00161128	up	yes
MSTRG.722	Bol028404	Bol028404	GO:0003674(molecular_function);GO:0008150(biological_process);GO:0016021(integral component of membrane)	NA	NA	NA	PREDICTED: uncharacterized protein LOC106403072 [Brassica napus]	32.9106	2.91872	3.93588	0.13558	0.336766	0.684481	34.3743	5.10326	2.01715e-07	6.89266e-06	up	yes
MSTRG.3098		MSTRG.3098.1	NA	NA	NA	NA		0.70232	3.52643	5.34715	0	0.278784	0	34.3488	5.10219	0.000247637	0.00220702	up	yes
MSTRG.4370		MSTRG.4370.1;MSTRG.4370.2	NA	NA	NA	NA		31.9797	56.2733	59.5492	1.5195	1.53272	1.29956	33.9637	5.08592	7.07989e-39	5.58839e-35	up	yes
MSTRG.19133		MSTRG.19133.2;MSTRG.19133.1	NA	NA	NA	NA		9.03075	21.8936	21.9802	0.366521	0.779588	0.418503	33.8132	5.07952	1.11268e-14	2.74461e-12	up	yes
MSTRG.4030	Bol008087	Bol008087	GO:0004871(signal transducer activity);GO:0005886(plasma membrane);GO:0009416(response to light stimulus);GO:0016567(protein ubiquitination)	00902(Monoterpenoid biosynthesis)	K15095	EC:1.1.1.208	PREDICTED: BTB/POZ domain-containing protein At5g67385-like [Brassica napus]	11.633	10.0903	8.82215	0.594448	0.273938	0.03978	33.6341	5.07185	5.51637e-11	5.80567e-09	up	yes
MSTRG.5322	Bol029436	Bol029436	GO:0003677(DNA binding);GO:0003700(transcription factor activity, sequence-specific DNA binding);GO:0005634(nucleus);GO:0005992(trehalose biosynthetic process);GO:0006351(transcription, DNA-templated);GO:0006355(regulation of transcription, DNA-templated);GO:0006561(proline biosynthetic process);GO:0007275(multicellular organism development);GO:0009718(anthocyanin-containing compound biosynthetic…	03018(RNA degradation)	K12581	NA	PREDICTED: transcription factor JUNGBRUNNEN 1-like [Brassica oleracea var. oleracea]	24.3976	0.725182	3.28794	0.844757	0	0	33.6318	5.07176	0.00167956	0.00996291	up	yes
MSTRG.6423		MSTRG.6423.1	NA	NA	NA	NA		7.81061	14.3198	11.5069	0.344419	0.436318	0.226907	33.3821	5.061	1.20794e-20	9.22709e-18	up	yes
Bol035119	Bol035119	Bol035119	GO:0003674(molecular_function);GO:0005634(nucleus);GO:0008150(biological_process)	00970(Aminoacyl-tRNA biosynthesis)	K01889	EC:6.1.1.20	PREDICTED: putative F-box protein At1g32420 [Brassica napus]	0.161294	3.1482	2.98678	0	0.189527	0	33.221	5.05402	0.00114621	0.0073759	up	yes
MSTRG.9065	Bol009955	Bol009955	GO:0004506(squalene monooxygenase activity);GO:0005576(extracellular region);GO:0016021(integral component of membrane);GO:0016126(sterol biosynthetic process);GO:0050660(flavin adenine dinucleotide binding);GO:0055114(oxidation-reduction process)	00100(Steroid biosynthesis);00909(Sesquiterpenoid and triterpenoid biosynthesis)	K00511	EC:1.14.14.17	PREDICTED: squalene monooxygenase 1,1-like [Brassica oleracea var. oleracea]	20.9872	7.89978	8.70769	0.283411	0.547661	0.301297	33.2	5.05311	1.29135e-14	3.08881e-12	up	yes
Bol008104	Bol008104	Bol008104	GO:0005262(calcium channel activity);GO:0005743(mitochondrial inner membrane);GO:0009507(chloroplast);GO:0016021(integral component of membrane);GO:0070588(calcium ion transmembrane transport)	NA	NA	NA	PREDICTED: calcium uniporter protein 3, mitochondrial-like [Brassica oleracea var. oleracea]	5.24994	1.09749	1.70727	0	0.168826	0.074479	33.1054	5.04899	2.76798e-05	0.000385589	up	yes
MSTRG.8100	Bol004430	Bol004430	GO:0004601(peroxidase activity);GO:0005576(extracellular region);GO:0006979(response to oxidative stress);GO:0020037(heme binding);GO:0042744(hydrogen peroxide catabolic process);GO:0046872(metal ion binding);GO:0055114(oxidation-reduction process)	00940(Phenylpropanoid biosynthesis)	K00430	EC:1.11.1.7	PREDICTED: peroxidase 73 [Brassica napus]	0.678935	2.16324	1.94803	0	0	0.144896	33.0596	5.047	0.000188328	0.00177957	up	yes
MSTRG.16735		MSTRG.16735.1	NA	NA	NA	NA		11.4794	28.0342	25.9334	0.60582	0.716157	0.660644	33.0103	5.04485	1.29068e-17	6.11265e-15	up	yes
MSTRG.13232		MSTRG.13232.1	NA	NA	NA	NA		0.680106	4.9616	6.30063	0.141083	0.221769	0	32.9124	5.04056	4.61399e-05	0.000579317	up	yes
MSTRG.3833	Bol031074	Bol031074	GO:0005506(iron ion binding);GO:0016020(membrane);GO:0016021(integral component of membrane);GO:0016709(oxidoreductase activity, acting on paired donors, with incorporation or reduction of molecular oxygen, NAD(P)H as one donor, and incorporation of one atom of oxygen);GO:0019825(oxygen binding);GO:0020037(heme binding);GO:0044550(secondary metabolite biosynthetic process);GO:0055114(oxidation-re…	00903(Limonene and pinene degradation);00945(Stilbenoid, diarylheptanoid and gingerol biosynthesis)	K00517	NA	PREDICTED: cytochrome P450 71B23-like [Brassica napus]	19.887	1.32585	2.57011	0.633164	0.095149	0	32.6548	5.02922	0.000133018	0.00134266	up	yes
MSTRG.20659	Bol019856	MSTRG.20659.1	NA	NA	NA	NA		13.0405	21.5224	19.637	0.25156	0.684465	0.736682	32.4025	5.01803	1.16258e-14	2.83813e-12	up	yes
MSTRG.18751	Bol031354	Bol031354	GO:0004497(monooxygenase activity);GO:0004499(N,N-dimethylaniline monooxygenase activity);GO:0005634(nucleus);GO:0050660(flavin adenine dinucleotide binding);GO:0050661(NADP binding);GO:0050832(defense response to fungus);GO:0055114(oxidation-reduction process)	00380(Tryptophan metabolism)	K11816	EC:1.14.13.168	PREDICTED: flavin-containing monooxygenase FMO GS-OX-like 2 [Brassica oleracea var. oleracea]	48.2427	18.5179	19.5017	0.613644	1.83349	0.246771	32.0213	5.00096	4.80996e-12	6.39886e-10	up	yes
Bol011927	Bol011927	Bol011927	GO:0005739(mitochondrion);GO:0005773(vacuole);GO:0005829(cytosol);GO:0005886(plasma membrane);GO:0006979(response to oxidative stress);GO:0009055(electron carrier activity);GO:0009505(plant-type cell wall);GO:0009506(plasmodesma);GO:0009507(chloroplast);GO:0016614(oxidoreductase activity, acting on CH-OH group of donors);GO:0031225(anchored component of membrane);GO:0048046(apoplast);GO:0050660(f…	NA	NA	NA	PREDICTED: reticuline oxidase-like protein [Brassica napus]	1.65476	3.20174	3.07895	0.254618	0	0	31.1661	4.96191	0.000178209	0.00170712	up	yes
MSTRG.2999	Bol028667	Bol028667	GO:0005737(cytoplasm)	NA	NA	NA	PREDICTED: uncharacterized protein LOC106326338 [Brassica oleracea var. oleracea]	22.1338	7.35591	6.94121	0.721423	0.20911	0.242825	31.0484	4.95645	1.94481e-06	4.46684e-05	up	yes
MSTRG.4890		MSTRG.4890.1	NA	NA	NA	NA		4.98456	8.12051	8.1897	0	0.31464	0.371576	31.0322	4.95569	1.53143e-07	5.46422e-06	up	yes
Bol043534	Bol043534	Bol043534	GO:0005737(cytoplasm);GO:0009055(electron carrier activity);GO:0015035(protein disulfide oxidoreductase activity);GO:0045454(cell redox homeostasis);GO:0055114(oxidation-reduction process)	NA	NA	NA	PREDICTED: glutaredoxin-C10-like [Brassica oleracea var. oleracea]	1.7254	3.66528	2.87424	0	0.169379	0.098008	30.9099	4.95	2.06427e-05	0.000303237	up	yes
MSTRG.10047	Bol040885	Bol040885	GO:0005634(nucleus);GO:0008270(zinc ion binding);GO:0016021(integral component of membrane);GO:0016567(protein ubiquitination)	00563(Glycosylphosphatidylinositol(GPI)-anchor biosynthesis)	K05283	EC:2.3.-.-	PREDICTED: RING-H2 finger protein ATL1 [Brassica oleracea var. oleracea]	5.71181	7.3221	6.17541	0.109604	0.453055	0.063412	30.6823	4.93934	4.30768e-09	2.72015e-07	up	yes
MSTRG.21175	Bol043907	Bol043907	GO:0005576(extracellular region);GO:0005618(cell wall);GO:0005794(Golgi apparatus);GO:0005829(cytosol);GO:0006952(defense response);GO:0007165(signal transduction);GO:0009505(plant-type cell wall);GO:0009506(plasmodesma);GO:0016020(membrane);GO:0090353(polygalacturonase inhibitor activity)	00500(Starch and sucrose metabolism);00460(Cyanoamino acid metabolism);00940(Phenylpropanoid biosynthesis)	K01188	EC:3.2.1.21	PREDICTED: polygalacturonase inhibitor 1-like [Brassica oleracea var. oleracea]	32.4685	4.75767	6.16914	1.2905	0.071291	0.062655	30.4647	4.92907	1.26956e-05	0.000202992	up	yes
Bol042157	Bol042157	Bol042157	GO:0005829(cytosol);GO:0008202(steroid metabolic process);GO:0009611(response to wounding);GO:0010051(xylem and phloem pattern formation);GO:0035671(enone reductase activity);GO:0047787(delta4-3-oxosteroid 5beta-reductase activity);GO:0055114(oxidation-reduction process)	NA	NA	NA	PREDICTED: 3-oxo-Delta(4,5)-steroid 5-beta-reductase-like [Brassica oleracea var. oleracea]	7.07568	2.0315	2.30276	0.163831	0.117077	0.093634	30.4637	4.92902	9.65774e-08	3.67087e-06	up	yes
Bol038057	Bol038057	Bol038057	GO:0003677(DNA binding);GO:0003700(transcription factor activity, sequence-specific DNA binding);GO:0005634(nucleus);GO:0006351(transcription, DNA-templated);GO:0006355(regulation of transcription, DNA-templated)	03013(RNA transport)	K14317	NA	BnaC05g10810D [Brassica napus]	1.70119	0.996288	1.60943	0	0.141482	0	30.4414	4.92796	0.000108724	0.00114375	up	yes
MSTRG.20584	Bol019739	Bol019739	GO:0004353(glutamate dehydrogenase [NAD(P)+] activity);GO:0005507(copper ion binding);GO:0005524(ATP binding);GO:0005739(mitochondrion);GO:0006520(cellular amino acid metabolic process);GO:0006807(nitrogen compound metabolic process);GO:0008270(zinc ion binding);GO:0009646(response to absence of light);GO:0009651(response to salt stress);GO:0016491(oxidoreductase activity);GO:0046686(response to …	01200(Carbon metabolism);00910(Nitrogen metabolism);00250(Alanine, aspartate and glutamate metabolism);00220(Arginine biosynthesis);00471(D-Glutamine and D-glutamate metabolism)	K00261	EC:1.4.1.3	PREDICTED: glutamate dehydrogenase 1 [Brassica oleracea var. oleracea]	30.936	6.03496	8.49784	0	0.874785	0.624533	30.3263	4.9225	6.20572e-06	0.000114627	up	yes
MSTRG.16533		MSTRG.16533.1;MSTRG.16533.2	NA	NA	NA	NA		6.04688	19.3848	15.931	0.591353	0.476447	0.300163	30.2367	4.91823	3.97537e-13	6.44773e-11	up	yes
Bol010921	Bol010921	Bol010921	GO:0005794(Golgi apparatus);GO:0009507(chloroplast);GO:0016021(integral component of membrane);GO:0016413(O-acetyltransferase activity);GO:0071554(cell wall organization or biogenesis)	NA	NA	NA	PREDICTED: protein trichome birefringence-like 8 [Brassica oleracea var. oleracea]	1.75857	2.17625	2.01739	0	0.085744	0.112243	30.0636	4.90995	3.83906e-06	7.73694e-05	up	yes
MSTRG.3498		MSTRG.3498.1	NA	NA	NA	NA		21.8851	1.49352	2.93603	0.484452	0.187746	0.205143	29.9937	4.90659	3.09789e-06	6.52082e-05	up	yes
Bol033012	Bol033012	Bol033012	GO:0004674(protein serine/threonine kinase activity);GO:0005524(ATP binding);GO:0005576(extracellular region);GO:0005886(plasma membrane);GO:0006468(protein phosphorylation);GO:0016021(integral component of membrane);GO:0016301(kinase activity)	NA	NA	NA	PREDICTED: cysteine-rich receptor-like protein kinase 3 [Brassica oleracea var. oleracea]	1.13685	1.61527	0.9909	0	0	0.125422	29.8434	4.89934	0.000227881	0.00206909	up	yes
Bol015288	Bol015288	Bol015288	GO:0009507(chloroplast);GO:0016021(integral component of membrane)	NA	NA	NA	BnaC03g00870D [Brassica napus]	0.266749	2.48394	0.998635	0.125839	0	0	29.7946	4.89698	0.000851233	0.0058359	up	yes
MSTRG.20214	Bol012209	Bol012209	GO:0004553(hydrolase activity, hydrolyzing O-glycosyl compounds);GO:0005618(cell wall);GO:0005794(Golgi apparatus);GO:0009408(response to heat);GO:0009409(response to cold);GO:0009507(chloroplast);GO:0009612(response to mechanical stimulus);GO:0009664(plant-type cell wall organization);GO:0009733(response to auxin);GO:0009741(response to brassinosteroid);GO:0010411(xyloglucan metabolic process);G…	04075(Plant hormone signal transduction)	K14504	EC:2.4.1.207	PREDICTED: xyloglucan endotransglucosylase/hydrolase protein 22 [Brassica oleracea var. oleracea]	428.445	128.029	126.781	9.88518	7.22123	5.87908	29.7255	4.89363	2.00091e-16	6.76878e-14	up	yes
MSTRG.3023		MSTRG.3023.1	NA	NA	NA	NA		3.42057	26.4974	21.4214	0.98023	0.450774	0.304141	29.5879	4.88694	4.95096e-08	2.15512e-06	up	yes
MSTRG.19187	Bol032265	Bol032265	GO:0003677(DNA binding);GO:0005515(protein binding);GO:0005634(nucleus);GO:0006351(transcription, DNA-templated);GO:0006355(regulation of transcription, DNA-templated);GO:0007275(multicellular organism development);GO:0046872(metal ion binding)	NA	NA	NA	PREDICTED: mini zinc finger protein 2-like [Brassica rapa]	8.43038	4.33417	7.56061	0.206514	0	0.482986	29.4781	4.88157	1.20126e-05	0.000194568	up	yes
MSTRG.13311		MSTRG.13311.1	NA	NA	NA	NA		8.76608	17.0007	14.5169	0.974392	0.231076	0.16227	29.4528	4.88033	2.1684e-08	1.09483e-06	up	yes
Bol012175	Bol012175	Bol012175	GO:0005634(nucleus);GO:0005789(endoplasmic reticulum membrane);GO:0016021(integral component of membrane)	NA	NA	NA	PREDICTED: reticulon-like protein B21 [Brassica oleracea var. oleracea]	0.25557	0.728591	0.837498	0	0.061979	0	29.3916	4.87733	0.000209026	0.00193501	up	yes
Bol007322	Bol007322	Bol007322	NA	NA	NA	NA	PREDICTED: uncharacterized protein LOC106374116 [Brassica napus]	0.346372	1.97168	1.47788	0	0	0.129627	29.2835	4.87202	0.000368916	0.00302491	up	yes
Bol023836	Bol023836	Bol023836	GO:0005634(nucleus);GO:0005829(cytosol);GO:0008150(biological_process)	NA	NA	NA	PREDICTED: uncharacterized protein LOC106298403 [Brassica oleracea var. oleracea]	1.61913	2.29478	1.50063	0	0.186582	0	29.0196	4.85896	0.000146077	0.00145191	up	yes
Bol005568	Bol005568	Bol005568	GO:0005773(vacuole);GO:0005886(plasma membrane);GO:0005887(integral component of plasma membrane);GO:0006810(transport);GO:0006833(water transport);GO:0009414(response to water deprivation);GO:0009506(plasmodesma);GO:0009507(chloroplast);GO:0009737(response to abscisic acid);GO:0009992(cellular water homeostasis);GO:0015250(water channel activity);GO:0015254(glycerol channel activity);GO:0016020(…	00531(Glycosaminoglycan degradation)	K10532	EC:2.3.1.78	PREDICTED: aquaporin PIP2-2-like [Brassica oleracea var. oleracea]	0.571339	3.5492	3.21385	0	0.084595	0.168365	28.9943	4.8577	7.37696e-05	0.000840371	up	yes
MSTRG.8527		MSTRG.8527.1	NA	NA	NA	NA		23.1056	25.8157	23.6172	0.340592	1.1933	0.976036	28.9007	4.85303	6.63967e-14	1.37919e-11	up	yes
MSTRG.17150		MSTRG.17150.1	NA	NA	NA	NA		9.47706	5.54768	3.84584	0	0.393667	0.259462	28.8926	4.85263	5.77717e-06	0.000108231	up	yes
Bol043535	Bol043535	Bol043535	GO:0004553(hydrolase activity, hydrolyzing O-glycosyl compounds);GO:0005618(cell wall);GO:0005634(nucleus);GO:0005975(carbohydrate metabolic process);GO:0031219(levanase activity);GO:0048046(apoplast);GO:0051669(fructan beta-fructosidase activity);GO:0051670(inulinase activity)	00052(Galactose metabolism);00500(Starch and sucrose metabolism)	K01193	EC:3.2.1.26	PREDICTED: beta-fructofuranosidase, insoluble isoenzyme CWINV6-like [Brassica napus]	1.56037	1.52452	1.67753	0.102876	0.062213	0	28.8476	4.85038	7.79139e-06	0.000138306	up	yes
MSTRG.15204		MSTRG.15204.1	NA	NA	NA	NA		6.77974	17.8307	12.5259	0.093043	0.686455	0.509883	28.8017	4.84808	1.0507e-12	1.58474e-10	up	yes
MSTRG.21230	Bol043996	Bol043996	GO:0016020(membrane);GO:0016709(oxidoreductase activity, acting on paired donors, with incorporation or reduction of molecular oxygen, NAD(P)H as one donor, and incorporation of one atom of oxygen);GO:0044550(secondary metabolite biosynthetic process)	00903(Limonene and pinene degradation);00945(Stilbenoid, diarylheptanoid and gingerol biosynthesis)	K00517	NA	PREDICTED: cytochrome P450 71A1-like [Brassica napus]	17.0351	4.78792	8.01307	0.779287	0.259521	0	28.7215	4.84406	5.52439e-06	0.000104404	up	yes
Bol033218	Bol033218	Bol033218	GO:0004832(valine-tRNA ligase activity);GO:0005829(cytosol);GO:0006438(valyl-tRNA aminoacylation)	00190(Oxidative phosphorylation)	K01535	EC:3.6.3.6	01P13-1 [Brassica rapa subsp. pekinensis]	0.129123	0.477431	0.420137	0	0.02351	0.012336	28.6417	4.84005	5.8773e-05	0.000699211	up	yes
MSTRG.6461		MSTRG.6461.2;MSTRG.6461.1	NA	NA	NA	NA		34.842	7.24645	13.0729	0.417639	1.02053	0.501173	28.4434	4.83002	4.13987e-10	3.48869e-08	up	yes
MSTRG.8278		MSTRG.8278.1	NA	NA	NA	NA		1.22269	18.0759	22.7511	0	0.262744	1.21648	28.4268	4.82918	0.000200696	0.00187401	up	yes
MSTRG.17696		MSTRG.17696.1	NA	NA	NA	NA		15.8531	6.91247	5.68202	0	0.686136	0.31661	28.3697	4.82628	2.48966e-06	5.4893e-05	up	yes
Bol020421	Bol020421	Bol020421	GO:0004674(protein serine/threonine kinase activity);GO:0005524(ATP binding);GO:0005886(plasma membrane);GO:0006468(protein phosphorylation);GO:0016021(integral component of membrane);GO:0016301(kinase activity)	04626(Plant-pathogen interaction)	K13430	EC:2.7.11.1	BnaA03g18570D [Brassica napus]	2.18769	3.05132	2.26496	0.077795	0.087275	0.099582	28.3541	4.82549	8.66114e-11	8.54566e-09	up	yes
Bol011209	Bol011209	Bol011209	GO:0005524(ATP binding);GO:0005886(plasma membrane);GO:0006468(protein phosphorylation);GO:0009620(response to fungus);GO:0016021(integral component of membrane);GO:0016301(kinase activity);GO:0030246(carbohydrate binding);GO:0045087(innate immune response)	00260(Glycine, serine and threonine metabolism);00350(Tyrosine metabolism);00360(Phenylalanine metabolism);00410(beta-Alanine metabolism);00950(Isoquinoline alkaloid biosynthesis);00960(Tropane, piperidine and pyridine alkaloid biosynthesis)	K00276	EC:1.4.3.21	PREDICTED: G-type lectin S-receptor-like serine/threonine-protein kinase CES101 isoform X1 [Brassica napus]	3.8116	1.37652	1.4839	0	0.146945	0.088727	28.3106	4.82327	8.78074e-06	0.000153113	up	yes
MSTRG.8952		MSTRG.8952.1	NA	NA	NA	NA		7.94921	5.33136	5.76001	0.165143	0.268364	0.242127	28.1818	4.81669	4.77239e-12	6.38476e-10	up	yes
MSTRG.16416	Bol018700	MSTRG.16416.2;MSTRG.16416.1;Bol018700	GO:0004674(protein serine/threonine kinase activity);GO:0005524(ATP binding);GO:0005886(plasma membrane);GO:0006468(protein phosphorylation);GO:0009507(chloroplast);GO:0016301(kinase activity)	04626(Plant-pathogen interaction)	K13430	EC:2.7.11.1	PREDICTED: probable serine/threonine-protein kinase Cx32, chloroplastic isoform X1 [Brassica oleracea var. oleracea]	16.6369	18.6418	18.6491	0	0.733305	1.18419	28.124	4.81373	1.19033e-06	3.007e-05	up	yes
MSTRG.16878	Bol027036	Bol027036;MSTRG.16878.2	GO:0008430(selenium binding);GO:0009507(chloroplast);GO:0010197(polar nucleus fusion)	NA	NA	NA	BnaC08g08310D [Brassica napus]	22.6537	7.10085	8.14241	0.359665	0.997851	0	27.9164	4.80304	1.04004e-05	0.000173127	up	yes
MSTRG.12131	Bol027748	Bol027748	NA	NA	NA	NA	PREDICTED: zinc finger E-box-binding homeobox 1 [Brassica oleracea var. oleracea]	9.57362	6.11331	7.23321	0.15525	0.410994	0.255585	27.8892	4.80163	1.4851e-07	5.32029e-06	up	yes
Bol012267	Bol012267	Bol012267	GO:0005739(mitochondrion);GO:0016021(integral component of membrane)	NA	NA	NA	PREDICTED: uncharacterized protein LOC106306754 [Brassica oleracea var. oleracea]	0.538072	2.08419	2.23025	0.044647	0.129418	0	27.8775	4.80103	4.83013e-05	0.000599887	up	yes
Bol027984	Bol027984	Bol027984	GO:0005737(cytoplasm);GO:0006857(oligopeptide transport);GO:0015031(protein transport);GO:0015198(oligopeptide transporter activity);GO:0016020(membrane);GO:0016021(integral component of membrane);GO:0048235(pollen sperm cell differentiation);GO:0055085(transmembrane transport)	NA	NA	NA	PREDICTED: oligopeptide transporter 8 [Brassica oleracea var. oleracea]	0.607762	0.628535	0.563939	0	0	0.064616	27.8605	4.80015	0.00023306	0.00210563	up	yes
Bol015392	Bol015392	Bol015392	GO:0005737(cytoplasm);GO:0016787(hydrolase activity);GO:0046856(phosphatidylinositol dephosphorylation)	00562(Inositol phosphate metabolism);04070(Phosphatidylinositol signaling system)	K01099	EC:3.1.3.36	BnaC03g01890D [Brassica napus]	1.209	1.75358	2.19563	0	0.074726	0.110591	27.8345	4.7988	9.71555e-06	0.000165872	up	yes
MSTRG.699	Bol028365	Bol028365	GO:0005737(cytoplasm);GO:0005829(cytosol);GO:0009055(electron carrier activity);GO:0016614(oxidoreductase activity, acting on CH-OH group of donors);GO:0050660(flavin adenine dinucleotide binding);GO:0055114(oxidation-reduction process)	NA	NA	NA	PREDICTED: cannabidiolic acid synthase [Brassica oleracea var. oleracea]	21.5602	1.66504	2.72464	0.938746	0	0	27.6431	4.78885	0.00186211	0.0108314	up	yes
MSTRG.12292	Bol016138	Bol016138	GO:0004674(protein serine/threonine kinase activity);GO:0005886(plasma membrane);GO:0007166(cell surface receptor signaling pathway)	04626(Plant-pathogen interaction)	K13436	EC:2.7.11.1	PREDICTED: putative wall-associated receptor kinase-like 16 [Brassica oleracea var. oleracea]	30.0689	17.9099	20.0774	0.927922	1.25131	0.294651	27.5099	4.78188	8.10014e-15	2.08491e-12	up	yes
MSTRG.14960		MSTRG.14960.1	NA	NA	NA	NA		66.3598	82.9276	77.1094	2.46772	2.13134	3.63735	27.4873	4.78069	6.67157e-26	1.12845e-22	up	yes
Bol016218	Bol016218	Bol016218	GO:0005576(extracellular region);GO:0006508(proteolysis)	NA	NA	NA	PREDICTED: aspartic proteinase PCS1-like [Brassica oleracea var. oleracea]	5.04098	2.10246	2.18525	0.094316	0.222908	0.024879	27.2687	4.76917	6.5631e-07	1.82411e-05	up	yes
MSTRG.17152		MSTRG.17152.1	NA	NA	NA	NA		6.5151	1.77573	1.85302	0	0	0.372555	27.2278	4.76701	0.0005304	0.00400761	up	yes
MSTRG.12280		MSTRG.12280.1	NA	NA	NA	NA		30.7193	29.6658	31.6561	0.54979	1.48177	1.35262	27.1975	4.7654	1.1227e-11	1.38466e-09	up	yes
Bol010039	Bol010039	Bol010039	GO:0003674(molecular_function);GO:0005634(nucleus);GO:0008150(biological_process)	NA	NA	NA	PREDICTED: uncharacterized protein LOC106314020 [Brassica oleracea var. oleracea]	1.15848	0.53429	0.70979	0	0.088591	0	27.1197	4.76127	0.000191125	0.00180168	up	yes
MSTRG.15680	Bol005037	Bol005037	GO:0005886(plasma membrane);GO:0009506(plasmodesma);GO:0016021(integral component of membrane)	NA	NA	NA	PREDICTED: protein YLS9-like [Brassica oleracea var. oleracea]	4.95041	5.49205	5.80725	0.058694	0.540555	0	27.1168	4.76111	2.38244e-05	0.000341917	up	yes
MSTRG.4365	Bol034224	Bol034224	GO:0003714(transcription corepressor activity);GO:0005515(protein binding);GO:0005634(nucleus);GO:0006351(transcription, DNA-templated);GO:0006355(regulation of transcription, DNA-templated);GO:0006952(defense response);GO:0009611(response to wounding);GO:0009733(response to auxin);GO:0009751(response to salicylic acid);GO:0009753(response to jasmonic acid);GO:0010112(regulation of systemic acqui…	04075(Plant hormone signal transduction)	K13464	NA	PREDICTED: protein TIFY 9-like isoform X1 [Brassica oleracea var. oleracea]	15.1341	6.84632	6.89462	0.50183	0.291661	0.275239	27.0181	4.75585	5.5749e-09	3.39366e-07	up	yes
MSTRG.13228		MSTRG.13228.1	NA	NA	NA	NA		14.4669	21.1428	18.9986	0.4676	1.23162	0.329714	26.9147	4.75032	2.86672e-15	7.98635e-13	up	yes
MSTRG.9674	Bol025346	Bol025346	GO:0005886(plasma membrane);GO:0009507(chloroplast);GO:0016021(integral component of membrane)	NA	NA	NA	BnaA04g22980D [Brassica napus]	39.1196	14.93	14.0129	1.30676	0.631862	0.590773	26.9086	4.75	3.8322e-13	6.30184e-11	up	yes
MSTRG.14439	Bol031871	Bol031871	GO:0001666(response to hypoxia);GO:0005344(oxygen transporter activity);GO:0005618(cell wall);GO:0005737(cytoplasm);GO:0005829(cytosol);GO:0005886(plasma membrane);GO:0009506(plasmodesma);GO:0019825(oxygen binding);GO:0020037(heme binding);GO:0046872(metal ion binding)	NA	NA	NA	PREDICTED: non-symbiotic hemoglobin 1-like [Brassica oleracea var. oleracea]	34.0567	18.4362	19.2655	0.976646	0.949997	0.742216	26.8873	4.74885	4.84217e-13	7.74747e-11	up	yes
MSTRG.3871	Bol031158	Bol031158	NA	NA	NA	NA	BnaAnng40130D [Brassica napus]	14.0105	4.18522	7.07512	0	0.367341	0.57862	26.7145	4.73955	4.84548e-05	0.000600389	up	yes
MSTRG.10521		MSTRG.10521.1	NA	NA	NA	NA		0.21138	4.24406	6.68361	0	0.358835	0.059869	26.6036	4.73355	0.00109591	0.00712756	up	yes
MSTRG.15199		MSTRG.15199.1	NA	NA	NA	NA		15.3658	16.8078	16.3234	0.965627	0.483172	0.394004	26.3169	4.71792	2.34316e-11	2.7605e-09	up	yes
MSTRG.9075	Bol009942	Bol009942	GO:0003674(molecular_function);GO:0005634(nucleus);GO:0008150(biological_process)	NA	NA	NA	PREDICTED: uncharacterized protein LOC106340484 [Brassica oleracea var. oleracea]	4.806	8.15156	8.44778	0.529077	0.177602	0.112765	26.1218	4.70718	7.14331e-08	2.88653e-06	up	yes
MSTRG.11970	Bol038484	Bol038484	GO:0005618(cell wall);GO:0005794(Golgi apparatus);GO:0005829(cytosol);GO:0005886(plasma membrane);GO:0009505(plant-type cell wall);GO:0009506(plasmodesma);GO:0009735(response to cytokinin);GO:0030246(carbohydrate binding);GO:0048046(apoplast)	NA	NA	NA	BnaC06g39250D [Brassica napus]	39.099	3.31356	4.87785	0.96567	0.472215	0.374469	26.0933	4.70561	1.94385e-07	6.69045e-06	up	yes
Bol026147	Bol026147	Bol026147	GO:0003674(molecular_function);GO:0005794(Golgi apparatus);GO:0008150(biological_process);GO:0016021(integral component of membrane)	00073(Cutin, suberine and wax biosynthesis)	K13407	EC:1.14.-.-	PREDICTED: probable myosin-binding protein 6 [Brassica oleracea var. oleracea]	4.96429	2.61647	2.33276	0	0.337821	0.04411	25.9563	4.69801	2.72768e-05	0.00038265	up	yes
Bol013068	Bol013068	Bol013068	GO:0005634(nucleus);GO:0005794(Golgi apparatus);GO:0005886(plasma membrane);GO:0009416(response to light stimulus);GO:0009718(anthocyanin-containing compound biosynthetic process);GO:0015995(chlorophyll biosynthetic process);GO:0045893(positive regulation of transcription, DNA-templated)	NA	NA	NA	PREDICTED: muscle M-line assembly protein unc-89 [Brassica oleracea var. oleracea]	0.373131	0.616869	0.83346	0	0.046874	0.023462	25.925	4.69627	2.84505e-05	0.000392806	up	yes
MSTRG.3633		MSTRG.3633.1	NA	NA	NA	NA		32.9901	49.5988	46.1462	2.54063	1.47225	0.962216	25.8759	4.69354	7.92418e-26	1.25096e-22	up	yes
MSTRG.20844	Bol043413	Bol043413	GO:0005576(extracellular region);GO:0016491(oxidoreductase activity);GO:0055114(oxidation-reduction process)	00960(Tropane, piperidine and pyridine alkaloid biosynthesis)	K08081	EC:1.1.1.206	PREDICTED: tropinone reductase-like isoform X2 [Brassica oleracea var. oleracea]	57.7937	12.1624	15.8558	2.75856	0.584577	0	25.6681	4.68191	5.48489e-05	0.00066368	up	yes
MSTRG.5461	Bol029658	Bol029658	GO:0003674(molecular_function);GO:0005634(nucleus);GO:0008150(biological_process)	NA	NA	NA	PREDICTED: cyclin-dependent protein kinase inhibitor SMR3-like [Brassica oleracea var. oleracea]	11.7577	7.71007	10.3416	0.756633	0.414439	0	25.4548	4.66986	5.07545e-06	9.76333e-05	up	yes
MSTRG.19641		MSTRG.19641.1	NA	NA	NA	NA		4.55551	5.77246	5.46958	0	0.19106	0.430341	25.4225	4.66803	2.19478e-05	0.000320422	up	yes
MSTRG.16696		MSTRG.16696.1	NA	NA	NA	NA		8.15794	2.70285	3.02859	0.125291	0.426148	0	25.1875	4.65464	7.34075e-05	0.000836924	up	yes
MSTRG.20417		MSTRG.20417.1	NA	NA	NA	NA		6.83474	16.4925	15.9434	0.972618	0.092329	0.495567	25.1652	4.65336	4.15983e-07	1.25965e-05	up	yes
Bol008631	Bol008631	Bol008631	GO:0000166(nucleotide binding);GO:0003676(nucleic acid binding);GO:0003723(RNA binding);GO:0005634(nucleus);GO:0009414(response to water deprivation);GO:0009507(chloroplast);GO:0009651(response to salt stress);GO:0009737(response to abscisic acid);GO:0010029(regulation of seed germination)	03040(Spliceosome)	K12741	NA	BnaA09g34560D [Brassica napus]	3.77349	1.17174	4.0393	0	0.35704	0	25.1639	4.65329	0.000450489	0.00352181	up	yes
MSTRG.15646		MSTRG.15646.1	NA	NA	NA	NA		28.2604	57.929	51.1674	1.65324	0.721287	3.08441	25.1618	4.65316	2.77125e-18	1.49144e-15	up	yes
MSTRG.9918	Bol040676	MSTRG.9918.1	NA	NA	NA	NA		7.45962	12.6872	8.1446	0	0.765889	0.360313	25.1211	4.65083	2.41309e-05	0.000346105	up	yes
Bol042056	Bol042056	Bol042056	GO:0003677(DNA binding);GO:0005634(nucleus);GO:0006351(transcription, DNA-templated);GO:0006355(regulation of transcription, DNA-templated)	NA	NA	NA	PREDICTED: AT-hook motif nuclear-localized protein 24-like isoform X1 [Brassica napus]	1.27877	2.37038	2.00872	0	0.044669	0.182224	24.9363	4.64018	5.85039e-05	0.000697923	up	yes
MSTRG.8166		MSTRG.8166.2;MSTRG.8166.3;MSTRG.8166.4;MSTRG.8166.1	NA	NA	NA	NA		27.303	58.5828	53.5104	0.642247	2.31694	2.66027	24.806	4.63262	1.5993e-18	9.23695e-16	up	yes
MSTRG.16022	Bol042086	Bol042086	GO:0004674(protein serine/threonine kinase activity);GO:0005524(ATP binding);GO:0005886(plasma membrane);GO:0006468(protein phosphorylation);GO:0009506(plasmodesma);GO:0016021(integral component of membrane);GO:0016301(kinase activity);GO:0042742(defense response to bacterium)	00520(Amino sugar and nucleotide sugar metabolism)	K01183	EC:3.2.1.14	PREDICTED: cysteine-rich receptor-like protein kinase 10 [Brassica rapa]	6.92203	2.77696	2.61614	0.079656	0.284444	0.13334	24.757	4.62977	8.12747e-09	4.69411e-07	up	yes
Bol018258	Bol018258	Bol018258	GO:0005737(cytoplasm);GO:0009507(chloroplast);GO:0009733(response to auxin);GO:0009734(auxin-activated signaling pathway);GO:0009826(unidimensional cell growth);GO:0010252(auxin homeostasis);GO:0010279(indole-3-acetic acid amido synthetase activity)	04075(Plant hormone signal transduction)	K14487	NA	BnaCnng39150D [Brassica napus]	3.53819	2.65192	2.4091	0	0.1948	0.152548	24.7568	4.62975	2.76378e-06	5.95507e-05	up	yes
MSTRG.16971	Bol028285	Bol028285	GO:0005634(nucleus);GO:0005737(cytoplasm);GO:0008794(arsenate reductase (glutaredoxin) activity);GO:0009055(electron carrier activity);GO:0015035(protein disulfide oxidoreductase activity);GO:0045454(cell redox homeostasis);GO:0046872(metal ion binding);GO:0051537(2 iron, 2 sulfur cluster binding)	NA	NA	NA	PREDICTED: monothiol glutaredoxin-S4-like [Brassica rapa]	16.3018	9.474	8.15098	0	1.37745	0	24.6301	4.62235	0.000568001	0.00423556	up	yes
MSTRG.7126		MSTRG.7126.1	NA	NA	NA	NA		0.485792	7.13922	7.16969	0.109671	0.303687	0.187594	24.6188	4.62169	4.91512e-06	9.509e-05	up	yes
MSTRG.9243		MSTRG.9243.1;MSTRG.9243.2	NA	NA	NA	NA		46.5416	36.3412	33.924	1.6137	1.61705	1.5223	24.5751	4.61913	5.98752e-31	2.36307e-27	up	yes
Bol042781	Bol042781	Bol042781	GO:0004930(G-protein coupled receptor activity);GO:0005096(GTPase activator activity);GO:0005515(protein binding);GO:0005634(nucleus);GO:0005737(cytoplasm);GO:0005886(plasma membrane);GO:0009414(response to water deprivation);GO:0009737(response to abscisic acid);GO:0009749(response to glucose);GO:0009968(negative regulation of signal transduction);GO:0010008(endosome membrane);GO:0010182(sugar m…	NA	NA	NA	PREDICTED: regulator of G-protein signaling 1 [Brassica oleracea var. oleracea]	2.39627	0.558762	0.854284	0	0.155541	0	24.4908	4.61417	0.0010613	0.00694922	up	yes
MSTRG.8670	Bol027334	Bol027334	GO:0003674(molecular_function);GO:0005576(extracellular region);GO:0008150(biological_process)	NA	NA	NA	PREDICTED: uncharacterized protein LOC106341151 [Brassica oleracea var. oleracea]	2.96436	3.25048	4.50816	0	0	0.438201	24.4705	4.61297	0.000622454	0.00454649	up	yes
MSTRG.18667	Bol031496	Bol031496	GO:0004674(protein serine/threonine kinase activity);GO:0005524(ATP binding);GO:0005886(plasma membrane);GO:0006468(protein phosphorylation);GO:0009507(chloroplast);GO:0016301(kinase activity)	04626(Plant-pathogen interaction)	K13430	EC:2.7.11.1	PREDICTED: protein kinase 2A, chloroplastic-like [Brassica napus]	4.79791	2.58971	2.85559	0	0.216341	0.20231	24.4672	4.61278	1.07179e-05	0.000176992	up	yes
MSTRG.16792		MSTRG.16792.1	NA	NA	NA	NA		7.54856	2.97791	3.2713	0.162382	0.297726	0.104187	24.4513	4.61184	3.57713e-09	2.35214e-07	up	yes
Bol024027	Bol024027	Bol024027	GO:0000139(Golgi membrane);GO:0003824(catalytic activity);GO:0005886(plasma membrane);GO:0008150(biological_process);GO:0016020(membrane);GO:0016021(integral component of membrane);GO:0016757(transferase activity, transferring glycosyl groups)	NA	NA	NA	PREDICTED: xyloglucan galactosyltransferase KATAMARI1 homolog [Brassica oleracea var. oleracea]	1.91642	0.551401	1.2866	0	0.1025	0.051304	24.4104	4.60943	8.12781e-05	0.0009113	up	yes
MSTRG.8046	Bol017846	MSTRG.8046.2;MSTRG.8046.1	NA	NA	NA	NA		61.9842	9.30402	10.844	1.52451	0.865104	0.980781	24.3687	4.60696	2.22177e-10	2.00044e-08	up	yes
MSTRG.2759	Bol008930	MSTRG.2759.2;MSTRG.2759.1;MSTRG.2759.3;MSTRG.2759.4	NA	NA	NA	NA		27.9662	47.4732	42.5528	2.13242	1.85693	0.860537	24.3289	4.6046	3.62727e-25	4.29469e-22	up	yes
MSTRG.20638	Bol019830	Bol019830	GO:0003674(molecular_function);GO:0005576(extracellular region);GO:0008150(biological_process)	NA	NA	NA	BnaC09g40880D [Brassica napus]	2.77789	11.0336	8.35527	0.744513	0	0.17077	24.2184	4.59803	9.45634e-05	0.00102718	up	yes
Bol013332	Bol013332	Bol013332	NA	NA	NA	NA	BnaC06g10980D [Brassica napus]	7.34428	8.10069	6.85445	0	0.544433	0.379489	24.1356	4.59309	4.25765e-05	0.000542632	up	yes
MSTRG.17266	Bol029148	Bol029148	GO:0005506(iron ion binding);GO:0005576(extracellular region);GO:0010286(heat acclimation);GO:0016020(membrane);GO:0016021(integral component of membrane);GO:0016709(oxidoreductase activity, acting on paired donors, with incorporation or reduction of molecular oxygen, NAD(P)H as one donor, and incorporation of one atom of oxygen);GO:0019825(oxygen binding);GO:0020037(heme binding);GO:0044550(seco…	00903(Limonene and pinene degradation);00945(Stilbenoid, diarylheptanoid and gingerol biosynthesis)	K00517	NA	BnaC03g56900D [Brassica napus]	4.38331	1.25723	0.869314	0	0.269859	0	24.1232	4.59235	0.00144797	0.0088485	up	yes
Bol024989	Bol024989	Bol024989	GO:0004674(protein serine/threonine kinase activity);GO:0005524(ATP binding);GO:0005576(extracellular region);GO:0006468(protein phosphorylation);GO:0016021(integral component of membrane);GO:0016301(kinase activity);GO:0016310(phosphorylation)	NA	NA	NA	BnaC08g23080D [Brassica napus]	2.49719	3.05644	1.86509	0	0.111351	0.196249	24.1181	4.59204	8.03604e-05	0.000902292	up	yes
Bol037084	Bol037084	Bol037084	GO:0004439(phosphatidylinositol-4,5-bisphosphate 5-phosphatase activity);GO:0004445(inositol-polyphosphate 5-phosphatase activity);GO:0005737(cytoplasm);GO:0009737(response to abscisic acid);GO:0009738(abscisic acid-activated signaling pathway);GO:0009845(seed germination);GO:0032957(inositol trisphosphate metabolic process);GO:0034485(phosphatidylinositol-3,4,5-trisphosphate 5-phosphatase activi…	00562(Inositol phosphate metabolism);04070(Phosphatidylinositol signaling system)	K01099	EC:3.1.3.36	PREDICTED: type I inositol polyphosphate 5-phosphatase 2 [Brassica oleracea var. oleracea]	3.04037	0.764792	0.656081	0	0.185201	0	24.0886	4.59028	0.0013317	0.00828989	up	yes
MSTRG.20150		MSTRG.20150.1	NA	NA	NA	NA		9.14731	17.6839	14.854	0.480437	1.00002	0.2663	23.8644	4.57679	3.66425e-11	3.9986e-09	up	yes
Bol037717	Bol037717	Bol037717	GO:0003674(molecular_function);GO:0005634(nucleus);GO:0008150(biological_process)	NA	NA	NA	PREDICTED: uncharacterized protein LOC106337290 [Brassica oleracea var. oleracea]	0.975874	1.07248	0.33784	0.100553	0	0	23.7307	4.56868	0.000861032	0.00588604	up	yes
MSTRG.9359	Bol033381	Bol033381	GO:0003674(molecular_function);GO:0008150(biological_process);GO:0009507(chloroplast)	NA	NA	NA	PREDICTED: uncharacterized protein LOC106339378 [Brassica oleracea var. oleracea]	38.2059	6.41634	9.72881	0	0.863932	1.44125	23.5778	4.55935	4.6762e-05	0.000584957	up	yes
Bol032849	Bol032849	Bol032849	GO:0003674(molecular_function);GO:0010286(heat acclimation);GO:0016021(integral component of membrane)	NA	NA	NA	PREDICTED: uncharacterized protein LOC106436901 isoform X1 [Brassica napus]	0.358737	0.68066	1.53146	0	0	0.109135	23.5566	4.55806	0.000931702	0.00624475	up	yes
MSTRG.1398		MSTRG.1398.1	NA	NA	NA	NA		5.73777	2.67782	2.43818	0	0.369317	0.092427	23.506	4.55496	0.000146111	0.00145191	up	yes
MSTRG.1649		MSTRG.1649.1	NA	NA	NA	NA		0	5.25203	4.7373	0	0.10034	0.326016	23.4295	4.55026	0.0086026	0.0359968	up	yes
MSTRG.2908		MSTRG.2908.1	NA	NA	NA	NA		12.8376	29.1538	26.1673	0.431445	1.1689	1.31398	23.3875	4.54766	1.58299e-10	1.47001e-08	up	yes
Bol041245	Bol041245	Bol041245	GO:0005351(sugar:proton symporter activity);GO:0005355(glucose transmembrane transporter activity);GO:0005783(endoplasmic reticulum);GO:0005886(plasma membrane);GO:0005887(integral component of plasma membrane);GO:0009414(response to water deprivation);GO:0009651(response to salt stress);GO:0009737(response to abscisic acid);GO:0010200(response to chitin);GO:0015144(carbohydrate transmembrane tra…	NA	NA	NA	PREDICTED: sugar transporter ERD6-like 3 [Brassica oleracea var. oleracea]	8.37529	9.22609	10.482	0	0.72135	0.480975	23.3575	4.54582	2.18805e-06	4.92052e-05	up	yes
MSTRG.3169		MSTRG.3169.1	NA	NA	NA	NA		2.40572	6.45039	6.63386	0.182407	0.240401	0.24371	23.2401	4.53855	1.65712e-06	3.92406e-05	up	yes
MSTRG.2924		MSTRG.2924.1	NA	NA	NA	NA		3.95725	4.8767	3.20121	0.072796	0.122329	0.323516	23.2052	4.53638	4.35457e-07	1.31358e-05	up	yes
Bol024988	Bol024988	Bol024988	GO:0004674(protein serine/threonine kinase activity);GO:0005524(ATP binding);GO:0005576(extracellular region);GO:0006468(protein phosphorylation);GO:0016021(integral component of membrane);GO:0016301(kinase activity);GO:0016310(phosphorylation)	NA	NA	NA	BnaC08g23070D [Brassica napus]	1.92652	4.39943	5.36701	0.441114	0.063047	0	23.1929	4.53561	0.000363898	0.00299205	up	yes
MSTRG.4371	Bol034230	MSTRG.4371.1	NA	NA	NA	NA		31.9797	9.3757	59.5492	1.5195	1.53272	1.29956	23.187	4.53524	5.50092e-15	1.43145e-12	up	yes
Bol008664	Bol008664	Bol008664	GO:0004650(polygalacturonase activity);GO:0005576(extracellular region);GO:0005975(carbohydrate metabolic process);GO:0071555(cell wall organization)	00040(Pentose and glucuronate interconversions);00500(Starch and sucrose metabolism)	K01213	EC:3.2.1.67	PREDICTED: probable polygalacturonase At1g80170 [Brassica oleracea var. oleracea]	0.108129	0.734062	1.36174	0	0.095307	0	23.1246	4.53135	0.00179175	0.0105125	up	yes
MSTRG.7396		MSTRG.7396.1	NA	NA	NA	NA		0.334303	20.9583	21.2743	0	0.60475	1.24105	23.0615	4.52741	0.000929395	0.00623281	up	yes
MSTRG.11927	Bol038554	Bol038554	GO:0004674(protein serine/threonine kinase activity);GO:0005524(ATP binding);GO:0005618(cell wall);GO:0005886(plasma membrane);GO:0006468(protein phosphorylation);GO:0007166(cell surface receptor signaling pathway);GO:0009620(response to fungus);GO:0016021(integral component of membrane);GO:0016301(kinase activity);GO:0030247(polysaccharide binding)	04075(Plant hormone signal transduction);04626(Plant-pathogen interaction)	K13416	EC:2.7.10.1;EC:2.7.11.1	BnaC06g40010D [Brassica napus]	0.439102	0.670287	0.980502	0	0.090842	0	23.0058	4.52392	0.000422229	0.00334776	up	yes
MSTRG.18453	Bol045878	Bol045878	GO:0003677(DNA binding);GO:0003700(transcription factor activity, sequence-specific DNA binding);GO:0005634(nucleus);GO:0006355(regulation of transcription, DNA-templated);GO:0009737(response to abscisic acid);GO:0043565(sequence-specific DNA binding)	04141(Protein processing in endoplasmic reticulum)	K04374	NA	BnaC08g35930D [Brassica napus]	21.2029	9.63723	9.57514	1.20965	0.190722	0.357345	22.993	4.52312	3.19704e-09	2.12657e-07	up	yes
MSTRG.14441	Bol031872	Bol031872	GO:0001666(response to hypoxia);GO:0005344(oxygen transporter activity);GO:0005618(cell wall);GO:0005737(cytoplasm);GO:0005829(cytosol);GO:0005886(plasma membrane);GO:0009506(plasmodesma);GO:0019825(oxygen binding);GO:0020037(heme binding);GO:0046872(metal ion binding)	NA	NA	NA	PREDICTED: non-symbiotic hemoglobin 1-like [Brassica napus]	24.6269	10.6832	13.4174	1.32944	0.519184	0.273525	22.9614	4.52114	2.67337e-08	1.29724e-06	up	yes
MSTRG.12833		MSTRG.12833.1	NA	NA	NA	NA		7.08086	14.376	10.156	0	0.873066	0.512363	22.8181	4.51211	2.78477e-05	0.000386992	up	yes
Bol027182	Bol027182	Bol027182	GO:0003674(molecular_function);GO:0005634(nucleus);GO:0008150(biological_process);GO:0016021(integral component of membrane)	NA	NA	NA	PREDICTED: UPF0496 protein At5g66660-like [Brassica oleracea var. oleracea]	0.951577	1.99073	2.3666	0	0.173422	0.059431	22.7994	4.51092	6.05388e-05	0.000716779	up	yes
MSTRG.12744		MSTRG.12744.1	NA	NA	NA	NA		14.3653	12.305	12.3874	0.080104	0	1.63511	22.7714	4.50915	0.000140165	0.00140283	up	yes
MSTRG.8109	Bol009100	MSTRG.8109.1;MSTRG.8109.2;Bol009100	GO:0005198(structural molecule activity);GO:0005515(protein binding);GO:0009507(chloroplast);GO:0009532(plastid stroma);GO:0009534(chloroplast thylakoid);GO:0009570(chloroplast stroma);GO:0009658(chloroplast organization);GO:0010020(chloroplast fission);GO:0016020(membrane);GO:0042651(thylakoid membrane);GO:0042802(identical protein binding)	NA	NA	NA	PREDICTED: uncharacterized protein LOC106338678 [Brassica oleracea var. oleracea]	27.1381	14.114	21.3924	1.48534	0.377092	0.890043	22.7594	4.50839	9.96479e-11	9.55328e-09	up	yes
MSTRG.9341	Bol033359	Bol033359	GO:0003700(transcription factor activity, sequence-specific DNA binding);GO:0005516(calmodulin binding);GO:0005634(nucleus);GO:0006351(transcription, DNA-templated);GO:0006355(regulation of transcription, DNA-templated);GO:0043565(sequence-specific DNA binding)	04626(Plant-pathogen interaction)	K13425	NA	PREDICTED: probable WRKY transcription factor 21 isoform X1 [Brassica oleracea var. oleracea]	2.01956	0.570722	1.15738	0	0.165221	0	22.6828	4.50352	0.000790774	0.00551887	up	yes
Bol018439	Bol018439	Bol018439	GO:0005215(transporter activity);GO:0016021(integral component of membrane)	NA	NA	NA	BnaC08g49750D [Brassica napus]	3.51096	1.21306	1.13029	0	0.18818	0.070431	22.6375	4.50064	3.67683e-05	0.000482507	up	yes
MSTRG.19874		MSTRG.19874.1;MSTRG.19874.3;MSTRG.19874.4;MSTRG.19874.2	NA	NA	NA	NA		40.5917	37.9048	41.1038	1.77822	1.51709	1.98854	22.635	4.50048	2.3091e-26	4.55662e-23	up	yes
MSTRG.18119	Bol045582	Bol045582	GO:0004842(ubiquitin-protein transferase activity);GO:0005515(protein binding);GO:0005634(nucleus);GO:0006511(ubiquitin-dependent protein catabolic process);GO:0016567(protein ubiquitination)	04141(Protein processing in endoplasmic reticulum);04120(Ubiquitin mediated proteolysis)	K03094	NA	PREDICTED: SKP1-like protein 13 [Brassica oleracea var. oleracea]	3.74945	3.68072	6.20948	0.242958	0.281745	0.07813	22.6259	4.49991	3.18054e-06	6.65916e-05	up	yes
MSTRG.6642	Bol041382	Bol041382	GO:0005737(cytoplasm);GO:0009408(response to heat)	04141(Protein processing in endoplasmic reticulum)	K13993	NA	PREDICTED: 17.6 kDa class I heat shock protein 3 [Brassica oleracea var. oleracea]	217.877	127.9	131.126	9.56747	9.75593	1.75891	22.621	4.49959	1.01987e-13	1.96346e-11	up	yes
MSTRG.7992	Bol017758	Bol017758	GO:0003677(DNA binding);GO:0003700(transcription factor activity, sequence-specific DNA binding);GO:0005634(nucleus);GO:0006351(transcription, DNA-templated);GO:0006355(regulation of transcription, DNA-templated)	00040(Pentose and glucuronate interconversions);00500(Starch and sucrose metabolism)	K01184	EC:3.2.1.15	PREDICTED: transcription factor DIVARICATA-like [Brassica napus]	3.37531	0.61981	1.46723	0	0.242052	0	22.5668	4.49613	0.00157786	0.00949953	up	yes
MSTRG.16785		MSTRG.16785.1	NA	NA	NA	NA		3.63114	7.19697	6.3196	0	0.761503	0	22.5182	4.49302	0.000860167	0.00588352	up	yes
MSTRG.2280	Bol005474	Bol005474	GO:0005634(nucleus);GO:0009055(electron carrier activity);GO:0009506(plasmodesma);GO:0015035(protein disulfide oxidoreductase activity);GO:0045454(cell redox homeostasis)	NA	NA	NA	PREDICTED: uncharacterized protein At5g39865-like [Brassica napus]	24.9352	18.2427	19.4047	1.59683	0.76655	0.418825	22.4939	4.49146	6.2918e-14	1.31849e-11	up	yes
MSTRG.9317	Bol033323	Bol033323	GO:0004842(ubiquitin-protein transferase activity);GO:0005634(nucleus);GO:0008270(zinc ion binding);GO:0010200(response to chitin);GO:0016567(protein ubiquitination);GO:0016874(ligase activity);GO:0046686(response to cadmium ion)	NA	NA	NA	PREDICTED: E3 ubiquitin-protein ligase RHA1B-like [Brassica napus]	4.05602	5.87292	5.73971	0	0.615199	0.086912	22.3165	4.48004	0.000108393	0.00114129	up	yes
Bol042735	Bol042735	Bol042735	GO:0000287(magnesium ion binding);GO:0004012(phospholipid-translocating ATPase activity);GO:0005524(ATP binding);GO:0005802(trans-Golgi network);GO:0005886(plasma membrane);GO:0015662(ATPase activity, coupled to transmembrane movement of ions, phosphorylative mechanism);GO:0016021(integral component of membrane);GO:0048194(Golgi vesicle budding)	NA	NA	NA	PREDICTED: phospholipid-transporting ATPase 10-like isoform X2 [Brassica napus]	0.102714	0.522694	0.260832	0	0	0.039747	22.297	4.47878	0.00144769	0.0088485	up	yes
MSTRG.12962		MSTRG.12962.1	NA	NA	NA	NA		0.345318	8.10212	6.04509	0	0.65134	0	22.2503	4.47575	0.00486235	0.0229181	up	yes
MSTRG.3118		MSTRG.3118.1	NA	NA	NA	NA		9.15465	6.86045	6.82157	0	0.447165	0.584955	22.126	4.46767	6.41014e-06	0.000117577	up	yes
MSTRG.14319		MSTRG.14319.1	NA	NA	NA	NA		7.83941	9.50363	10.3306	0	1.25326	0	22.0814	4.46476	0.000750151	0.00528678	up	yes
MSTRG.4787	Bol025980	Bol025980	NA	NA	NA	NA	PREDICTED: uncharacterized protein LOC106374116 [Brassica napus]	0.805133	4.55892	2.95962	0	0.085926	0.292087	22.0195	4.46071	0.000507986	0.00387161	up	yes
Bol008150	Bol008150	Bol008150	GO:0003674(molecular_function);GO:0008150(biological_process);GO:0009507(chloroplast)	NA	NA	NA	PREDICTED: UV-B-induced protein At3g17800, chloroplastic-like [Brassica rapa]	1.65334	2.79166	2.01523	0	0.16962	0.123797	22.0172	4.46056	3.45623e-05	0.000459915	up	yes
MSTRG.2366	Bol024581	Bol024581;MSTRG.2366.1	GO:0004557(alpha-galactosidase activity);GO:0005576(extracellular region);GO:0005618(cell wall);GO:0005737(cytoplasm);GO:0005975(carbohydrate metabolic process);GO:0009311(oligosaccharide metabolic process);GO:0009505(plant-type cell wall);GO:0016139(glycoside catabolic process);GO:0046477(glycosylceramide catabolic process);GO:0048046(apoplast);GO:0052692(raffinose alpha-galactosidase activity);…	00052(Galactose metabolism);00561(Glycerolipid metabolism);00600(Sphingolipid metabolism);00603(Glycosphingolipid biosynthesis - globo series)	K07407	EC:3.2.1.22	PREDICTED: alpha-galactosidase 1 [Brassica napus]	70.9154	25.447	27.9408	3.73781	1.6073	0.317051	21.9533	4.45637	3.23957e-09	2.14882e-07	up	yes
Bol040009	Bol040009	Bol040009	GO:0005576(extracellular region);GO:0005618(cell wall);GO:0005985(sucrose metabolic process);GO:0005986(sucrose biosynthetic process);GO:0008194(UDP-glycosyltransferase activity);GO:0009507(chloroplast);GO:0016157(sucrose synthase activity);GO:0080165(callose deposition in phloem sieve plate)	00500(Starch and sucrose metabolism)	K00695	EC:2.4.1.13	PREDICTED: sucrose synthase 6 [Brassica oleracea var. oleracea]	0.511369	0.204754	0.397431	0	0	0.050814	21.9143	4.4538	0.000942605	0.00630534	up	yes
MSTRG.10880	Bol026959	Bol026959	GO:0003674(molecular_function);GO:0005634(nucleus);GO:0005794(Golgi apparatus);GO:0005829(cytosol);GO:0006970(response to osmotic stress);GO:0009409(response to cold);GO:0009414(response to water deprivation);GO:0009415(response to water);GO:0009631(cold acclimation);GO:0009737(response to abscisic acid);GO:0010286(heat acclimation);GO:0016020(membrane);GO:0050832(defense response to fungus)	NA	NA	NA	dehydrin ERD10-like [Brassica napus]	87.4067	76.5763	79.516	4.16524	4.8927	2.10609	21.811	4.44699	6.92395e-24	7.45269e-21	up	yes
MSTRG.21257	Bol044040	Bol044040;MSTRG.21257.1	GO:0004601(peroxidase activity);GO:0005515(protein binding);GO:0005576(extracellular region);GO:0005618(cell wall);GO:0005794(Golgi apparatus);GO:0005829(cytosol);GO:0006979(response to oxidative stress);GO:0009809(lignin biosynthetic process);GO:0010089(xylem development);GO:0020037(heme binding);GO:0042744(hydrogen peroxide catabolic process);GO:0046872(metal ion binding);GO:0048046(apoplast);G…	00940(Phenylpropanoid biosynthesis)	K00430	EC:1.11.1.7	PREDICTED: peroxidase P7 [Brassica oleracea var. oleracea]	105.649	23.4853	27.0598	1.40791	3.2619	2.49585	21.7976	4.4461	1.01067e-11	1.26628e-09	up	yes
MSTRG.15338		MSTRG.15338.1	NA	NA	NA	NA		4.36596	11.541	11.0245	0.215797	0.543521	0.478791	21.7521	4.44308	1.98924e-13	3.59581e-11	up	yes
Bol032848	Bol032848	Bol032848	GO:0003674(molecular_function);GO:0010286(heat acclimation);GO:0016021(integral component of membrane)	NA	NA	NA	BnaCnng18820D [Brassica napus]	0.5663	2.68317	3.02134	0	0.288403	0	21.7432	4.44249	0.00113533	0.00732332	up	yes
MSTRG.764		MSTRG.764.1	NA	NA	NA	NA		1.17082	10.5755	8.90178	0	0.501429	0.45013	21.6993	4.43957	8.4409e-05	0.000938625	up	yes
Bol017060	Bol017060	Bol017060	GO:0004674(protein serine/threonine kinase activity);GO:0005886(plasma membrane);GO:0006468(protein phosphorylation)	00260(Glycine, serine and threonine metabolism);00350(Tyrosine metabolism);00360(Phenylalanine metabolism);00410(beta-Alanine metabolism);00950(Isoquinoline alkaloid biosynthesis);00960(Tropane, piperidine and pyridine alkaloid biosynthesis)	K00276	EC:1.4.3.21	PREDICTED: LOW QUALITY PROTEIN: G-type lectin S-receptor-like serine/threonine-protein kinase RLK1 [Brassica oleracea var. oleracea]	0.374496	0.443344	0.39194	0	0.055914	0	21.6364	4.43539	0.000592776	0.0043756	up	yes
MSTRG.1696	Bol030942	MSTRG.1696.1	NA	NA	NA	NA		68.4611	12.0197	22.9285	0.240061	2.81173	1.75998	21.4909	4.42565	3.45816e-07	1.08368e-05	up	yes
MSTRG.12063		MSTRG.12063.1	NA	NA	NA	NA		0.980992	8.18881	7.10051	0	0.25228	0.505095	21.4825	4.42509	0.000495869	0.00379514	up	yes
Bol031850	Bol031850	Bol031850	NA	NA	NA	NA	PREDICTED: uncharacterized protein LOC106362840 [Brassica napus]	0.036259	0.570891	0.709134	0	0.061521	0	21.3957	4.41925	0.00388057	0.0192122	up	yes
MSTRG.17928	Bol044377;Bol044376	Bol044377;MSTRG.17928.1;MSTRG.17928.2;Bol044376;MSTRG.17928.3	GO:0016614(oxidoreductase activity, acting on CH-OH group of donors);GO:0016832(aldehyde-lyase activity);GO:0050660(flavin adenine dinucleotide binding);GO:0055114(oxidation-reduction process);GO:0055114(oxidation-reduction process)	00260(Glycine, serine and threonine metabolism);00260(Glycine, serine and threonine metabolism)	K00108	EC:1.1.99.1	PREDICTED: protein HOTHEAD-like [Brassica oleracea var. oleracea]	39.6714	20.2564	19.3229	0	1.67969	2.03621	21.3275	4.41464	0.000115692	0.00120006	up	yes
Bol026671	Bol026671	Bol026671	GO:0004497(monooxygenase activity);GO:0005506(iron ion binding);GO:0005576(extracellular region);GO:0005739(mitochondrion);GO:0016020(membrane);GO:0016021(integral component of membrane);GO:0016705(oxidoreductase activity, acting on paired donors, with incorporation or reduction of molecular oxygen);GO:0016709(oxidoreductase activity, acting on paired donors, with incorporation or reduction of mo…	00903(Limonene and pinene degradation);00945(Stilbenoid, diarylheptanoid and gingerol biosynthesis)	K00517	NA	PREDICTED: cytochrome P450 705A5-like [Brassica oleracea var. oleracea]	0.101275	1.11256	0.972617	0	0.102558	0	21.3191	4.41408	0.00299961	0.0157357	up	yes
MSTRG.17021		MSTRG.17021.1	NA	NA	NA	NA		38.1052	70.6798	72.9426	5.51196	1.77247	1.31522	21.132	4.40136	1.94875e-15	5.55981e-13	up	yes
MSTRG.548	Bol019623	Bol019623	GO:0004842(ubiquitin-protein transferase activity);GO:0008270(zinc ion binding);GO:0016021(integral component of membrane);GO:0016567(protein ubiquitination);GO:0016874(ligase activity)	00510(N-Glycan biosynthesis);04141(Protein processing in endoplasmic reticulum)	K01230	EC:3.2.1.113	PREDICTED: E3 ubiquitin-protein ligase ATL42 [Brassica oleracea var. oleracea]	9.20975	5.73886	5.985	0.639545	0.142158	0.211747	21.0716	4.39723	1.0403e-08	5.82917e-07	up	yes
MSTRG.7104	Bol032726	Bol032726	GO:0003674(molecular_function);GO:0005634(nucleus);GO:0009908(flower development);GO:0071456(cellular response to hypoxia)	NA	NA	NA	PREDICTED: VQ motif-containing protein 29-like [Brassica oleracea var. oleracea]	2.48574	6.20755	6.87018	0.546275	0	0.192413	21.0691	4.39705	0.00017809	0.00170667	up	yes
MSTRG.1648	Bol031019	MSTRG.1648.1	NA	NA	NA	NA		0.667207	5.56824	7.01053	0	0.339427	0.292324	20.9671	4.39006	0.000148514	0.00147096	up	yes
Bol026337	Bol026337	Bol026337	GO:0003674(molecular_function);GO:0005575(cellular_component);GO:0008150(biological_process)	00230(Purine metabolism);00240(Pyrimidine metabolism)	K00940	EC:2.7.4.6	PREDICTED: uncharacterized protein LOC106299200 [Brassica oleracea var. oleracea]	4.20631	1.63933	1.69534	0.360229	0	0	20.9338	4.38776	0.00142256	0.00873121	up	yes
MSTRG.3909	Bol031223	Bol031223	GO:0005737(cytoplasm);GO:0016740(transferase activity);GO:0016747(transferase activity, transferring acyl groups other than amino-acyl groups)	00940(Phenylpropanoid biosynthesis);00945(Stilbenoid, diarylheptanoid and gingerol biosynthesis);00941(Flavonoid biosynthesis)	K13065	EC:2.3.1.133	PREDICTED: uncharacterized acetyltransferase At3g50280-like [Brassica napus]	12.2126	8.79911	9.58947	0	1.46575	0	20.8774	4.38387	0.00143249	0.00878112	up	yes
MSTRG.4748	Bol025917	MSTRG.4748.1	NA	NA	NA	NA		0.644082	7.99257	8.00229	0	0.581349	0.218703	20.7973	4.37833	0.000734015	0.0051947	up	yes
MSTRG.20354		MSTRG.20354.1	NA	NA	NA	NA		4.67816	12.3839	11.7066	0	0.935596	0.451994	20.7328	4.37384	4.49676e-05	0.000566702	up	yes
MSTRG.3495		MSTRG.3495.1	NA	NA	NA	NA		133.929	21.3402	28.983	2.98756	2.86717	3.04825	20.6955	4.37125	5.04293e-08	2.17516e-06	up	yes
MSTRG.18649	Bol031533	Bol031533	GO:0003674(molecular_function);GO:0005737(cytoplasm);GO:0005886(plasma membrane);GO:0006979(response to oxidative stress);GO:0016021(integral component of membrane)	04141(Protein processing in endoplasmic reticulum)	K14006	NA	PREDICTED: protein PLANT CADMIUM RESISTANCE 2-like [Brassica oleracea var. oleracea]	97.5522	59.6075	53.0325	2.69061	3.56602	3.9099	20.6749	4.36981	2.13773e-18	1.17724e-15	up	yes
MSTRG.20003		MSTRG.20003.1	NA	NA	NA	NA		52.7315	21.9445	21.0694	2.34631	1.21697	1.08489	20.5985	4.36447	2.26825e-15	6.3943e-13	up	yes
MSTRG.18502	Bol045912	Bol045912	GO:0005737(cytoplasm);GO:0006952(defense response);GO:0009693(ethylene biosynthetic process);GO:0009815(1-aminocyclopropane-1-carboxylate oxidase activity);GO:0031418(L-ascorbic acid binding);GO:0046872(metal ion binding);GO:0051365(cellular response to potassium ion starvation);GO:0055114(oxidation-reduction process);GO:0071281(cellular response to iron ion);GO:0071398(cellular response to fatty…	00270(Cysteine and methionine metabolism)	K05933	EC:1.14.17.4	PREDICTED: 1-aminocyclopropane-1-carboxylate oxidase 1 [Brassica oleracea var. oleracea]	3.96143	15.2242	16.4088	0	1.151	0.577788	20.5893	4.36382	4.2489e-05	0.000541809	up	yes
MSTRG.20752	Bol030418	MSTRG.20752.1;Bol030418	GO:0002230(positive regulation of defense response to virus by host);GO:0004806(triglyceride lipase activity);GO:0005515(protein binding);GO:0005634(nucleus);GO:0005737(cytoplasm);GO:0006629(lipid metabolic process);GO:0006952(defense response);GO:0007568(aging);GO:0009507(chloroplast);GO:0016021(integral component of membrane);GO:0016042(lipid catabolic process);GO:0016787(hydrolase activity);GO…	04626(Plant-pathogen interaction)	K18875	NA	PREDICTED: senescence-associated carboxylesterase 101-like [Brassica napus]	5.23096	1.97522	1.62596	0	0.205567	0.223743	20.5729	4.36267	4.05768e-05	0.000522206	up	yes
Bol027538	Bol027538	Bol027538	GO:0005515(protein binding);GO:0005739(mitochondrion);GO:0005829(cytosol);GO:0006809(nitric oxide biosynthetic process);GO:0008940(nitrate reductase activity);GO:0009416(response to light stimulus);GO:0009635(response to herbicide);GO:0009703(nitrate reductase (NADH) activity);GO:0020037(heme binding);GO:0030151(molybdenum ion binding);GO:0042128(nitrate assimilation);GO:0043546(molybdopterin cof…	00910(Nitrogen metabolism)	K10534	EC:1.7.1.1;EC:1.7.1.2	BnaC06g38300D [Brassica napus]	1.16712	3.16546	2.22322	0.063724	0	0.256155	20.4946	4.35717	0.000229237	0.00207903	up	yes
MSTRG.9868	Bol021738	MSTRG.9868.1;Bol021738	GO:0005506(iron ion binding);GO:0005576(extracellular region);GO:0016020(membrane);GO:0016021(integral component of membrane);GO:0016709(oxidoreductase activity, acting on paired donors, with incorporation or reduction of molecular oxygen, NAD(P)H as one donor, and incorporation of one atom of oxygen);GO:0019825(oxygen binding);GO:0020037(heme binding);GO:0044550(secondary metabolite biosynthetic…	00591(Linoleic acid metabolism);00380(Tryptophan metabolism);00232(Caffeine metabolism)	K07409	EC:1.14.14.1	BnaC04g50320D [Brassica napus]	5.53975	1.702	1.84619	0.100144	0.215854	0.13126	20.3192	4.34477	1.51403e-08	7.98492e-07	up	yes
Bol031211	Bol031211	Bol031211	GO:0000139(Golgi membrane);GO:0005515(protein binding);GO:0005768(endosome);GO:0005794(Golgi apparatus);GO:0005802(trans-Golgi network);GO:0005886(plasma membrane);GO:0016021(integral component of membrane);GO:0016757(transferase activity, transferring glycosyl groups);GO:0016759(cellulose synthase activity);GO:0071555(cell wall organization)	NA	NA	NA	PREDICTED: xyloglucan glycosyltransferase 4-like [Brassica napus]	4.2219	0.533768	0.480081	0.124055	0.035329	0.098798	20.2793	4.34193	6.79496e-05	0.000787727	up	yes
Bol031412	Bol031412	Bol031412	GO:0005506(iron ion binding);GO:0016020(membrane);GO:0016021(integral component of membrane);GO:0016709(oxidoreductase activity, acting on paired donors, with incorporation or reduction of molecular oxygen, NAD(P)H as one donor, and incorporation of one atom of oxygen);GO:0019825(oxygen binding);GO:0020037(heme binding);GO:0044550(secondary metabolite biosynthetic process);GO:0055114(oxidation-re…	00903(Limonene and pinene degradation);00945(Stilbenoid, diarylheptanoid and gingerol biosynthesis)	K00517	NA	PREDICTED: cytochrome P450 71B28 [Brassica oleracea var. oleracea]	1.00608	0.993363	1.25161	0	0.093971	0.066411	20.2707	4.34132	0.000129818	0.00131765	up	yes
Bol037760	Bol037760	Bol037760	GO:0002679(respiratory burst involved in defense response);GO:0004842(ubiquitin-protein transferase activity);GO:0005737(cytoplasm);GO:0005829(cytosol);GO:0006952(defense response);GO:0009414(response to water deprivation);GO:0010200(response to chitin);GO:0016567(protein ubiquitination);GO:0016874(ligase activity);GO:0051865(protein autoubiquitination)	00970(Aminoacyl-tRNA biosynthesis)	K01876	EC:6.1.1.12	PREDICTED: E3 ubiquitin-protein ligase PUB23-like [Brassica napus]	1.40207	0.169681	0.770642	0	0.057827	0.057888	20.2428	4.33933	0.000491199	0.0037721	up	yes
Bol004441	Bol004441	Bol004441	GO:0005516(calmodulin binding);GO:0005634(nucleus);GO:0005737(cytoplasm);GO:0008150(biological_process);GO:0009507(chloroplast)	NA	NA	NA	PREDICTED: uncharacterized protein LOC106337548 isoform X1 [Brassica oleracea var. oleracea]	0.999105	0.67461	0.418905	0	0.103592	0	20.2006	4.33633	0.000983801	0.00652012	up	yes
MSTRG.20212		MSTRG.20212.1	NA	NA	NA	NA		306.497	90.2462	96.359	9.14684	9.78058	5.4957	20.19	4.33557	6.15155e-14	1.30061e-11	up	yes
Bol023822	Bol023822	Bol023822	GO:0000151(ubiquitin ligase complex);GO:0000226(microtubule cytoskeleton organization);GO:0004842(ubiquitin-protein transferase activity);GO:0005515(protein binding);GO:0005634(nucleus);GO:0005737(cytoplasm);GO:0005819(spindle);GO:0005829(cytosol);GO:0005886(plasma membrane);GO:0006511(ubiquitin-dependent protein catabolic process);GO:0007059(chromosome segregation);GO:0007067(mitotic nuclear div…	04141(Protein processing in endoplasmic reticulum);04120(Ubiquitin mediated proteolysis)	K03094	NA	PREDICTED: SKP1-like protein 11 [Brassica napus]	2.52429	4.1354	4.32026	0.250027	0.294526	0	20.1632	4.33365	9.43284e-05	0.00102615	up	yes
MSTRG.3254		MSTRG.3254.1	NA	NA	NA	NA		2.45779	5.42128	6.98805	0	0	0.741228	20.0574	4.32606	0.00201118	0.0114869	up	yes
MSTRG.20211	Bol012209	MSTRG.20211.1	NA	NA	NA	NA		163.027	57.4783	65.2265	5.71791	3.51243	5.01607	20.0564	4.32599	3.45701e-16	1.13697e-13	up	yes
MSTRG.16532		MSTRG.16532.1	NA	NA	NA	NA		6.84847	10.6506	9.16383	0.948862	0	0.381508	20.0417	4.32494	0.000112001	0.00116939	up	yes
Bol034649	Bol034649	Bol034649	GO:0009507(chloroplast);GO:0016021(integral component of membrane)	NA	NA	NA	PREDICTED: protein NUCLEAR FUSION DEFECTIVE 4-like [Brassica oleracea var. oleracea]	0.809362	1.34604	1.2864	0	0.171867	0	20.026	4.3238	0.00139518	0.00860139	up	yes
Bol004697	Bol004697	Bol004697	GO:0000155(phosphorelay sensor kinase activity);GO:0000160(phosphorelay signal transduction system);GO:0004673(protein histidine kinase activity);GO:0004721(phosphoprotein phosphatase activity);GO:0005034(osmosensor activity);GO:0005515(protein binding);GO:0005783(endoplasmic reticulum);GO:0005789(endoplasmic reticulum membrane);GO:0005886(plasma membrane);GO:0006468(protein phosphorylation);GO:0…	04075(Plant hormone signal transduction)	K14489	EC:2.7.13.3	BnaC07g21260D [Brassica napus]	0.130472	0.325052	0.34663	0	0.040148	0	19.9799	4.32048	0.000903179	0.00610019	up	yes
MSTRG.9721	Bol005105	Bol005105	GO:0003674(molecular_function)	NA	NA	NA	PREDICTED: WEB family protein At2g40480 [Brassica oleracea var. oleracea]	26.2526	10.0172	11.8485	1.2453	0.892404	0.271678	19.9712	4.31985	1.95215e-10	1.78203e-08	up	yes
MSTRG.18771	Bol031300	MSTRG.18771.1	NA	NA	NA	NA		14.5611	1.98565	2.6781	0	0.560477	0.40243	19.9654	4.31943	0.00021048	0.00194618	up	yes
Bol030276	Bol030276	Bol030276	NA	NA	NA	NA	BnaC09g52960D [Brassica napus]	1.76308	3.38969	3.60195	0	0.086098	0.352697	19.9518	4.31844	0.000171054	0.00165329	up	yes
MSTRG.7327	Bol014374	Bol014374	GO:0004650(polygalacturonase activity);GO:0005576(extracellular region);GO:0005975(carbohydrate metabolic process);GO:0016829(lyase activity);GO:0071555(cell wall organization)	00040(Pentose and glucuronate interconversions);00500(Starch and sucrose metabolism)	K01184	EC:3.2.1.15	BnaC09g14610D [Brassica napus]	10.272	3.39518	3.8573	0.85174	0.027216	0	19.9378	4.31744	0.00056993	0.00424801	up	yes
MSTRG.5531		MSTRG.5531.1	NA	NA	NA	NA		2.09992	5.87302	5.55689	0.454244	0	0.225884	19.8931	4.31419	5.51039e-05	0.000665066	up	yes
Bol026088	Bol026088	Bol026088	GO:0005737(cytoplasm)	NA	NA	NA	BnaC06g28520D [Brassica napus]	1.26526	4.02685	4.48363	0	0.325488	0.166007	19.8898	4.31396	0.000117631	0.00121637	up	yes
Bol023155	Bol023155	Bol023155	GO:0005576(extracellular region);GO:0005618(cell wall);GO:0009505(plant-type cell wall);GO:0030599(pectinesterase activity);GO:0042545(cell wall modification);GO:0045330(aspartyl esterase activity);GO:0045490(pectin catabolic process)	00040(Pentose and glucuronate interconversions);00500(Starch and sucrose metabolism)	K01051	EC:3.1.1.11	PREDICTED: LOW QUALITY PROTEIN: probable pectinesterase/pectinesterase inhibitor 25 [Brassica oleracea var. oleracea]	4.87729	1.40592	1.62841	0.300727	0.032847	0.066048	19.7978	4.30727	1.02032e-05	0.000171235	up	yes
MSTRG.7181	Bol029921	MSTRG.7181.1	NA	NA	NA	NA		1.98127	38.1642	39.3147	0	1.43295	2.58204	19.7909	4.30676	0.00058471	0.00432821	up	yes
MSTRG.2365	Bol024579	Bol024579	GO:0003677(DNA binding);GO:0003700(transcription factor activity, sequence-specific DNA binding);GO:0005515(protein binding);GO:0005634(nucleus);GO:0006351(transcription, DNA-templated);GO:0006355(regulation of transcription, DNA-templated);GO:0042752(regulation of circadian rhythm);GO:0043433(negative regulation of sequence-specific DNA binding transcription factor activity);GO:0048511(rhythmic …	04712(Circadian rhythm - plant)	K16221	NA	PREDICTED: transcription factor TCP21-like [Brassica oleracea var. oleracea]	9.56731	4.82053	6.99923	0.360212	0.317024	0.407392	19.7183	4.30147	4.0143e-08	1.8161e-06	up	yes
MSTRG.15517	Bol022419	Bol022419	GO:0002229(defense response to oomycetes);GO:0002239(response to oomycetes);GO:0005737(cytoplasm);GO:0009617(response to bacterium);GO:0009620(response to fungus);GO:0009751(response to salicylic acid);GO:0009813(flavonoid biosynthetic process);GO:0016706(oxidoreductase activity, acting on paired donors, with incorporation or reduction of molecular oxygen, 2-oxoglutarate as one donor, and incorpo…	00270(Cysteine and methionine metabolism)	K05933	EC:1.14.17.4	PREDICTED: 1-aminocyclopropane-1-carboxylate oxidase 5-like [Brassica oleracea var. oleracea]	10.9171	2.32116	2.86815	0.817162	0	0	19.7102	4.30087	0.00288045	0.0152573	up	yes
Bol018509	Bol018509	Bol018509	GO:0000398(mRNA splicing, via spliceosome);GO:0004565(beta-galactosidase activity);GO:0005576(extracellular region);GO:0005618(cell wall);GO:0005634(nucleus);GO:0005773(vacuole);GO:0005975(carbohydrate metabolic process);GO:0030246(carbohydrate binding)	00052(Galactose metabolism);00600(Sphingolipid metabolism);00531(Glycosaminoglycan degradation);00604(Glycosphingolipid biosynthesis - ganglio series);00511(Other glycan degradation)	K12309	EC:3.2.1.23	BnaC07g47690D [Brassica napus]	0.089034	0.83729	0.918815	0	0.094237	0	19.5798	4.29129	0.00460668	0.0219401	up	yes
Bol030254	Bol030254	Bol030254	GO:0003674(molecular_function);GO:0005634(nucleus);GO:0005886(plasma membrane);GO:0008150(biological_process)	NA	NA	NA	BnaA10g06280D [Brassica napus]	1.80338	7.60803	5.3142	0	0	0.752768	19.562	4.28998	0.00197429	0.011309	up	yes
MSTRG.14703	Bol043321	MSTRG.14703.1;MSTRG.14703.2;Bol043321	NA	NA	NA	NA	zinc knuckle containing protein [Brassica oleracea]	7.616	17.7082	16.351	0.881533	0.493342	0.760078	19.5204	4.28691	1.51877e-15	4.44007e-13	up	yes
MSTRG.6615		MSTRG.6615.1	NA	NA	NA	NA		0.216809	6.08493	3.2312	0	0.368052	0.122814	19.4207	4.27952	0.00217785	0.0122323	up	yes
Bol025163	Bol025163	Bol025163	GO:0005737(cytoplasm);GO:0005886(plasma membrane);GO:0006950(response to stress);GO:0006979(response to oxidative stress);GO:0009408(response to heat);GO:0009409(response to cold);GO:0009506(plasmodesma);GO:0016787(hydrolase activity);GO:0061077(chaperone-mediated protein folding)	NA	NA	NA	PREDICTED: universal stress protein PHOS32-like [Brassica rapa]	0.431446	2.59965	4.5632	0	0.150204	0.241542	19.3858	4.27693	0.00115973	0.00745045	up	yes
Bol027743	Bol027743	Bol027743	GO:0009507(chloroplast);GO:0016651(oxidoreductase activity, acting on NAD(P)H);GO:0055114(oxidation-reduction process)	NA	NA	NA	PREDICTED: caldesmon-like [Brassica napus]	3.36362	3.18252	3.48701	0.216078	0.175284	0.127247	19.3463	4.27398	8.03174e-09	4.65539e-07	up	yes
Bol026303	Bol026303	Bol026303	GO:0006952(defense response);GO:0007165(signal transduction);GO:0043531(ADP binding)	00500(Starch and sucrose metabolism)	K00695	EC:2.4.1.13	PREDICTED: TMV resistance protein N-like [Brassica oleracea var. oleracea]	0.728788	1.85809	2.12506	0	0.24379	0	19.3279	4.27261	0.00189726	0.0109873	up	yes
MSTRG.16894		MSTRG.16894.1	NA	NA	NA	NA		0.258519	9.31392	10.3198	0.05586	0.584912	0.390047	19.2975	4.27034	0.000205697	0.00191091	up	yes
MSTRG.20897		MSTRG.20897.1;MSTRG.20897.2	NA	NA	NA	NA		0.801981	10.9417	11.0145	0.194668	0.509148	0.477743	19.2612	4.26763	2.75594e-05	0.000385473	up	yes
MSTRG.8663	Bol027323	Bol027323	GO:0004674(protein serine/threonine kinase activity);GO:0005515(protein binding);GO:0005524(ATP binding);GO:0005886(plasma membrane);GO:0006468(protein phosphorylation);GO:0007165(signal transduction);GO:0016301(kinase activity)	04075(Plant hormone signal transduction)	K14498	EC:2.7.11.1	PREDICTED: CBL-interacting serine/threonine-protein kinase 13-like [Brassica napus]	10.595	3.10145	3.14363	0.710019	0.168858	0	19.1609	4.2601	0.000155409	0.00152764	up	yes
Bol015494	Bol015494	Bol015494	GO:0005768(endosome);GO:0005794(Golgi apparatus);GO:0005802(trans-Golgi network);GO:0005886(plasma membrane);GO:0009058(biosynthetic process);GO:0016021(integral component of membrane);GO:0016740(transferase activity);GO:0016757(transferase activity, transferring glycosyl groups)	NA	NA	NA	PREDICTED: uncharacterized protein LOC106322679 [Brassica oleracea var. oleracea]	0.359766	1.53922	1.67908	0	0	0.187075	19.1264	4.25749	0.00258639	0.0140254	up	yes
Bol041142	Bol041142	Bol041142	GO:0005634(nucleus)	NA	NA	NA	PREDICTED: protein TRM32 [Brassica oleracea var. oleracea]	1.69312	0.806858	1.08383	0	0.187506	0	19.113	4.25649	0.00186505	0.0108432	up	yes
MSTRG.7119	Bol032695	Bol032695	GO:0003674(molecular_function);GO:0005576(extracellular region);GO:0008150(biological_process);GO:0016021(integral component of membrane)	NA	NA	NA	BnaCnng40020D [Brassica napus]	9.6728	2.6229	3.49226	0.368459	0.188729	0.27043	19.0764	4.25372	2.89803e-08	1.38589e-06	up	yes
MSTRG.21171	Bol043906	Bol043906	GO:0005576(extracellular region);GO:0005618(cell wall);GO:0005794(Golgi apparatus);GO:0005829(cytosol);GO:0006952(defense response);GO:0007165(signal transduction);GO:0009505(plant-type cell wall);GO:0009506(plasmodesma);GO:0016020(membrane);GO:0090353(polygalacturonase inhibitor activity)	00500(Starch and sucrose metabolism);00460(Cyanoamino acid metabolism);00940(Phenylpropanoid biosynthesis)	K01188	EC:3.2.1.21	BnaC09g48680D [Brassica napus]	9.2889	1.49741	1.03826	0.550639	0	0.070943	19.0234	4.2497	0.00103733	0.00681951	up	yes
MSTRG.14200	Bol022761	MSTRG.14200.1;MSTRG.14200.2;Bol022761	GO:0004674(protein serine/threonine kinase activity);GO:0005524(ATP binding);GO:0005886(plasma membrane);GO:0006468(protein phosphorylation);GO:0016301(kinase activity);GO:0016310(phosphorylation)	04626(Plant-pathogen interaction)	K13430	EC:2.7.11.1	BnaAnng20720D [Brassica napus]	12.9057	20.9697	26.8324	1.00254	2.00759	0.19941	18.9148	4.24144	9.49792e-11	9.21766e-09	up	yes
Bol027531	Bol027531	Bol027531	GO:0003674(molecular_function);GO:0008150(biological_process);GO:0009507(chloroplast);GO:0016021(integral component of membrane)	NA	NA	NA	BnaC06g38370D [Brassica napus]	1.13629	1.25197	0.889532	0	0.173991	0	18.8388	4.23564	0.000914752	0.00615904	up	yes
MSTRG.17910	Bol045429	Bol045429	GO:0003674(molecular_function);GO:0005634(nucleus);GO:0080167(response to karrikin)	NA	NA	NA	PREDICTED: uncharacterized protein LOC103841482 [Brassica rapa]	1.69889	2.64279	2.85102	0	0.277869	0.106314	18.7221	4.22667	0.000127716	0.00129911	up	yes
MSTRG.9250	Bol033213	MSTRG.9250.1	NA	NA	NA	NA		29.4481	10.2977	11.3215	0.917364	0.840804	0.969874	18.7194	4.22646	7.13049e-14	1.46826e-11	up	yes
MSTRG.15228	Bol042794	MSTRG.15228.1	NA	NA	NA	NA		6.03549	7.37137	7.64069	0.890196	0.078133	0.156431	18.7129	4.22596	2.45934e-07	8.09719e-06	up	yes
MSTRG.16852		MSTRG.16852.1	NA	NA	NA	NA		2.23098	6.95002	8.73496	0	0.568729	0.388745	18.7117	4.22587	0.000262352	0.00230947	up	yes
MSTRG.10582		MSTRG.10582.1	NA	NA	NA	NA		6.12924	1.14752	1.63409	0.288155	0.188234	0	18.705	4.22535	0.000230993	0.00209174	up	yes
MSTRG.12878		MSTRG.12878.1	NA	NA	NA	NA		38.2803	2.42324	4.30319	1.39645	0.763561	0.25479	18.6379	4.22016	5.19472e-05	0.000636703	up	yes
MSTRG.20761	Bol030410	Bol030410	GO:0009507(chloroplast);GO:0016757(transferase activity, transferring glycosyl groups);GO:0016758(transferase activity, transferring hexosyl groups)	00908(Zeatin biosynthesis)	K13496	EC:2.4.1.-	PREDICTED: UDP-glycosyltransferase 90A1 [Brassica oleracea var. oleracea]	13.2973	18.9322	18.8205	0.6246	0.814495	1.30018	18.6363	4.22004	2.77969e-17	1.15479e-14	up	yes
MSTRG.8676		MSTRG.8676.1	NA	NA	NA	NA		0	4.71402	6.34937	0	0	0.594065	18.6232	4.21903	0.0284736	0.0886943	up	yes
Bol027143	Bol027143	Bol027143	GO:0005215(transporter activity);GO:0005886(plasma membrane);GO:0006857(oligopeptide transport);GO:0009611(response to wounding);GO:0009753(response to jasmonic acid);GO:0015293(symporter activity);GO:0016021(integral component of membrane);GO:0042128(nitrate assimilation)	NA	NA	NA	BnaC07g16870D [Brassica napus]	0.472041	1.63562	1.4525	0	0.067295	0.124089	18.6022	4.2174	0.000277156	0.00240141	up	yes
Bol038288	Bol038288	Bol038288	NA	NA	NA	NA	uncharacterized protein LOC100381748 [Zea mays]	2.40769	1.23176	0.873186	0	0	0.243804	18.5093	4.21017	0.00235122	0.0130056	up	yes
MSTRG.20674		MSTRG.20674.1	NA	NA	NA	NA		6.98697	2.87668	3.13942	0	0.17751	0.526311	18.475	4.2075	0.000332207	0.0027768	up	yes
MSTRG.944		MSTRG.944.1	NA	NA	NA	NA		1.05916	6.73073	8.64388	0	0.662812	0.227393	18.4607	4.20638	0.000774868	0.00542385	up	yes
Bol024704	Bol024704	Bol024704	GO:0003677(DNA binding);GO:0003690(double-stranded DNA binding);GO:0003700(transcription factor activity, sequence-specific DNA binding);GO:0005515(protein binding);GO:0005634(nucleus);GO:0006351(transcription, DNA-templated);GO:0006355(regulation of transcription, DNA-templated);GO:0009585(red, far-red light phototransduction);GO:0009640(photomorphogenesis);GO:0009737(response to abscisic acid);…	04712(Circadian rhythm - plant)	K16241	NA	PREDICTED: transcription factor HY5-like [Brassica oleracea var. oleracea]	4.82693	0.950564	2.33171	0	0.439555	0	18.4487	4.20544	0.00311868	0.0162415	up	yes
MSTRG.11177		MSTRG.11177.1	NA	NA	NA	NA		3.98122	15.686	19.9202	1.80434	0.314298	0.032572	18.4024	4.20182	4.76624e-05	0.000594337	up	yes
MSTRG.7676	Bol006887	Bol006887	GO:0003700(transcription factor activity, sequence-specific DNA binding);GO:0005515(protein binding);GO:0005634(nucleus);GO:0006351(transcription, DNA-templated);GO:0006355(regulation of transcription, DNA-templated);GO:0009751(response to salicylic acid);GO:0031347(regulation of defense response);GO:0043565(sequence-specific DNA binding);GO:1900056(negative regulation of leaf senescence)	04626(Plant-pathogen interaction)	K16225	NA	PREDICTED: probable WRKY transcription factor 54 [Brassica napus]	10.8729	7.29723	7.31534	0.98879	0.396568	0	18.3963	4.20134	3.96719e-05	0.000513631	up	yes
MSTRG.12974		MSTRG.12974.1	NA	NA	NA	NA		7.03907	9.29818	8.43495	0.074876	0.931586	0.34154	18.377	4.19983	9.74385e-06	0.000166198	up	yes
MSTRG.20149		MSTRG.20149.1	NA	NA	NA	NA		4.46094	11.3112	11.4313	0.255657	0.747083	0.478236	18.3686	4.19917	2.69887e-09	1.84709e-07	up	yes
Bol039496	Bol039496	Bol039496	GO:0003674(molecular_function);GO:0005576(extracellular region);GO:0005739(mitochondrion);GO:0009845(seed germination);GO:0010344(seed oilbody biogenesis);GO:0012511(monolayer-surrounded lipid storage body);GO:0016020(membrane);GO:0016021(integral component of membrane);GO:0019915(lipid storage);GO:0019953(sexual reproduction);GO:0050826(response to freezing)	NA	NA	NA	PREDICTED: oleosin Bn-III [Brassica oleracea var. oleracea]	0.60057	1.6233	1.57882	0	0.207677	0	18.3106	4.19461	0.00140566	0.00865246	up	yes
Bol020482	Bol020482	Bol020482	GO:0000139(Golgi membrane);GO:0005768(endosome);GO:0005794(Golgi apparatus);GO:0005802(trans-Golgi network);GO:0016021(integral component of membrane)	NA	NA	NA	PREDICTED: probable methyltransferase PMT23 [Brassica oleracea var. oleracea]	1.60304	1.00029	1.0959	0	0.162021	0.040729	18.2453	4.18945	0.000184542	0.00175148	up	yes
MSTRG.16736		MSTRG.16736.1	NA	NA	NA	NA		10.9144	22.494	18.729	1.83665	0.418788	0.604267	18.2317	4.18838	9.13099e-10	7.13604e-08	up	yes
MSTRG.12816	Bol005406	Bol005406	GO:0005506(iron ion binding);GO:0009507(chloroplast);GO:0016020(membrane);GO:0016021(integral component of membrane);GO:0016709(oxidoreductase activity, acting on paired donors, with incorporation or reduction of molecular oxygen, NAD(P)H as one donor, and incorporation of one atom of oxygen);GO:0019825(oxygen binding);GO:0020037(heme binding);GO:0044550(secondary metabolite biosynthetic process)…	00903(Limonene and pinene degradation);00945(Stilbenoid, diarylheptanoid and gingerol biosynthesis)	K00517	NA	BnaC06g14550D [Brassica napus]	0.691835	3.05809	3.49435	0	0.140752	0.256782	18.223	4.18769	0.000398477	0.00320623	up	yes
MSTRG.11408	Bol036868	Bol036868	GO:0009536(plastid)	00195(Photosynthesis)	K02703	NA	psbA gene product (chloroplast) [Brassica napus]	218.483	1.69787	2.60816	10.3789	1.06747	0.790797	18.2059	4.18633	0.00249113	0.0136104	up	yes
MSTRG.19243	Bol032362	Bol032362	GO:0004866(endopeptidase inhibitor activity);GO:0005576(extracellular region);GO:0006508(proteolysis);GO:0008233(peptidase activity)	NA	NA	NA	PREDICTED: uncharacterized protein LOC106316867 [Brassica oleracea var. oleracea]	6.40464	1.8799	3.64371	0.59879	0	0.058886	18.137	4.18086	0.000748815	0.00528208	up	yes
Bol012843	Bol012843	Bol012843	GO:0000932(cytoplasmic mRNA processing body);GO:0003676(nucleic acid binding);GO:0003677(DNA binding);GO:0003700(transcription factor activity, sequence-specific DNA binding);GO:0005515(protein binding);GO:0005634(nucleus);GO:0010494(cytoplasmic stress granule);GO:0046872(metal ion binding)	NA	NA	NA	PREDICTED: zinc finger CCCH domain-containing protein 61-like [Brassica oleracea var. oleracea]	0.117454	0.786167	0.995028	0.042148	0	0.06275	18.1	4.17791	0.00104475	0.00685883	up	yes
MSTRG.122	Bol028994	Bol028994	GO:0003674(molecular_function);GO:0005739(mitochondrion);GO:0008150(biological_process)	NA	NA	NA	PREDICTED: uncharacterized protein LOC106305131 [Brassica oleracea var. oleracea]	41.6368	8.00823	9.79062	1.72193	1.41855	0.167508	17.9673	4.1673	9.87396e-06	0.00016785	up	yes
MSTRG.11695	Bol009326	MSTRG.11695.1	NA	NA	NA	NA		0.41986	5.83796	5.88519	0.343986	0.207259	0.124664	17.9655	4.16715	1.16593e-05	0.000189623	up	yes
MSTRG.8556	Bol008278	Bol008278	GO:0003677(DNA binding);GO:0003700(transcription factor activity, sequence-specific DNA binding);GO:0005634(nucleus);GO:0006351(transcription, DNA-templated);GO:0006355(regulation of transcription, DNA-templated);GO:0009965(leaf morphogenesis);GO:0030154(cell differentiation);GO:0045962(positive regulation of development, heterochronic);GO:0048366(leaf development)	NA	NA	NA	PREDICTED: transcription factor TCP10-like [Brassica napus]	4.66563	4.05865	5.78037	0.330399	0	0.479527	17.9086	4.16258	3.84544e-05	0.00050088	up	yes
MSTRG.9247	Bol033211	MSTRG.9247.1;MSTRG.9247.2	NA	NA	NA	NA		1.8144	1.30665	1.65596	0	0.194402	0.0723866	17.9056	4.16234	0.000157422	0.00154167	up	yes
MSTRG.2870		MSTRG.2870.1	NA	NA	NA	NA		13.9741	6.77162	9.29402	0.323234	1.19383	0.166059	17.8477	4.15766	1.16477e-06	2.95308e-05	up	yes
MSTRG.8250		MSTRG.8250.1	NA	NA	NA	NA		0	4.23749	6.59497	0	0	0.609329	17.7777	4.152	0.0290193	0.0898976	up	yes
Bol024361	Bol024361	Bol024361	GO:0004842(ubiquitin-protein transferase activity);GO:0005634(nucleus);GO:0005737(cytoplasm);GO:0006915(apoptotic process);GO:0008270(zinc ion binding);GO:0009739(response to gibberellin);GO:0016567(protein ubiquitination);GO:0016874(ligase activity);GO:0031347(regulation of defense response);GO:0042742(defense response to bacterium);GO:0043069(negative regulation of programmed cell death);GO:004…	NA	NA	NA	PREDICTED: E3 ubiquitin-protein ligase BOI-like [Brassica napus]	1.17176	5.00012	4.32621	0	0.434519	0.15626	17.7699	4.15137	0.000373051	0.00305247	up	yes
Bol031617	Bol031617	Bol031617	GO:0005634(nucleus);GO:0016301(kinase activity);GO:0016310(phosphorylation)	04626(Plant-pathogen interaction)	K13429	NA	PREDICTED: probable receptor-like protein kinase At1g33260 [Brassica napus]	3.3021	1.28322	2.07107	0	0.227475	0.147146	17.7683	4.15124	0.000210404	0.00194618	up	yes
MSTRG.19211	Bol032310	Bol032310	GO:0005515(protein binding);GO:0005634(nucleus);GO:0009740(gibberellic acid mediated signaling pathway);GO:0009937(regulation of gibberellic acid mediated signaling pathway);GO:0016567(protein ubiquitination);GO:0019005(SCF ubiquitin ligase complex);GO:0048831(regulation of shoot system development)	04075(Plant hormone signal transduction)	K14495	NA	PREDICTED: F-box protein SNE-like [Brassica napus]	12.991	9.03221	8.15937	0.775036	0.780473	0.15626	17.6324	4.14016	8.25754e-07	2.21607e-05	up	yes
Bol039221	Bol039221	Bol039221	GO:0003674(molecular_function);GO:0005634(nucleus);GO:0008150(biological_process);GO:0016021(integral component of membrane)	NA	NA	NA	PREDICTED: titin [Brassica oleracea var. oleracea]	0.476535	0.512692	0.459993	0	0.051945	0.030332	17.6139	4.13864	3.96444e-05	0.000513556	up	yes
MSTRG.1479		MSTRG.1479.1	NA	NA	NA	NA		1.17064	68.0156	72.4566	0.76416	3.40693	3.88203	17.5886	4.13657	4.1319e-05	0.000530029	up	yes
Bol040909	Bol040909	Bol040909	GO:0004497(monooxygenase activity);GO:0004499(N,N-dimethylaniline monooxygenase activity);GO:0005634(nucleus);GO:0009851(auxin biosynthetic process);GO:0050660(flavin adenine dinucleotide binding);GO:0050661(NADP binding);GO:0055114(oxidation-reduction process)	00380(Tryptophan metabolism)	K11816	EC:1.14.13.168	PREDICTED: probable indole-3-pyruvate monooxygenase YUCCA3 [Brassica napus]	4.70348	2.15781	2.14723	0	0.2263	0.286066	17.5822	4.13604	0.000109013	0.00114628	up	yes
MSTRG.11549	Bol005069	Bol005069	GO:0005576(extracellular region);GO:0016042(lipid catabolic process);GO:0016298(lipase activity);GO:0052689(carboxylic ester hydrolase activity)	00561(Glycerolipid metabolism)	K00679	EC:2.3.1.158	PREDICTED: GDSL esterase/lipase 4-like [Brassica napus]	24.87	19.9626	23.0779	1.61899	1.00178	1.26753	17.4654	4.12642	1.97063e-17	8.97392e-15	up	yes
MSTRG.3493	Bol035975	MSTRG.3493.1;MSTRG.3493.2;MSTRG.3493.3;MSTRG.3493.4;MSTRG.3493.5	NA	NA	NA	NA		107.104	29.1369	36.4878	2.94611	2.94217	4.00489	17.4594	4.12593	1.7162e-13	3.16311e-11	up	yes
MSTRG.6468	Bol015899	Bol015899	GO:0003677(DNA binding);GO:0003700(transcription factor activity, sequence-specific DNA binding);GO:0005634(nucleus);GO:0006351(transcription, DNA-templated);GO:0006355(regulation of transcription, DNA-templated);GO:0006970(response to osmotic stress);GO:0009737(response to abscisic acid);GO:0009738(abscisic acid-activated signaling pathway);GO:0009749(response to glucose);GO:0009788(negative reg…	04626(Plant-pathogen interaction)	K13434	NA	PREDICTED: ethylene-responsive transcription factor ABR1-like [Brassica oleracea var. oleracea]	29.4664	16.6983	19.194	0.407526	1.40029	1.94281	17.4261	4.12318	1.37769e-11	1.67301e-09	up	yes
MSTRG.7188	Bol029938	MSTRG.7188.1;Bol029938	GO:0003674(molecular_function);GO:0005576(extracellular region);GO:0031225(anchored component of membrane);GO:0051707(response to other organism)	NA	NA	NA	PREDICTED: thaumatin-like protein 1b [Brassica oleracea var. oleracea]	1.4134	5.76325	6.10544	0	0.582864	0.179967	17.4116	4.12197	0.00029959	0.00255283	up	yes
MSTRG.17467		MSTRG.17467.1;MSTRG.17467.2	NA	NA	NA	NA		136.861	981.907	872.22	14.7374	48.9402	50.8468	17.3848	4.11976	2.74642e-10	2.39983e-08	up	yes
MSTRG.1335		MSTRG.1335.1	NA	NA	NA	NA		6.7522	12.3015	11.1733	0.486416	0.563743	0.690311	17.3672	4.11829	9.35254e-16	2.83933e-13	up	yes
Bol028159	Bol028159	Bol028159	GO:0005215(transporter activity);GO:0005886(plasma membrane);GO:0006855(drug transmembrane transport);GO:0015238(drug transmembrane transporter activity);GO:0015297(antiporter activity);GO:0015691(cadmium ion transport);GO:0016020(membrane);GO:0016021(integral component of membrane);GO:0051238(sequestering of metal ion)	03030(DNA replication);03410(Base excision repair);03420(Nucleotide excision repair);03430(Mismatch repair)	K10747	EC:6.5.1.1;EC:6.5.1.6	PREDICTED: MATE efflux family protein DTX1 [Brassica oleracea var. oleracea]	0.044241	1.75857	1.32338	0	0.181118	0	17.2605	4.1094	0.0124464	0.0475986	up	yes
Bol039351	Bol039351	Bol039351	GO:0003714(transcription corepressor activity);GO:0005515(protein binding);GO:0005634(nucleus);GO:0006351(transcription, DNA-templated);GO:0006355(regulation of transcription, DNA-templated);GO:0006952(defense response);GO:0009611(response to wounding);GO:0009753(response to jasmonic acid);GO:0031347(regulation of defense response);GO:1903507(negative regulation of nucleic acid-templated transcri…	04075(Plant hormone signal transduction)	K13464	NA	BnaCnng08230D [Brassica napus]	2.70267	1.8801	2.108	0	0.148646	0.239734	17.2274	4.10663	0.000225396	0.00205284	up	yes
MSTRG.17755	Bol025035	Bol025035	GO:0003674(molecular_function);GO:0016021(integral component of membrane);GO:0080167(response to karrikin)	NA	NA	NA	PREDICTED: uncharacterized protein LOC106310797 isoform X2 [Brassica oleracea var. oleracea]	19.0226	7.49048	6.9097	0	0.851654	1.09166	17.1989	4.10424	0.000221665	0.00202665	up	yes
MSTRG.2846	Bol015585	Bol015585	NA	NA	NA	NA	PREDICTED: VAN3-binding protein-like [Brassica napus]	2.94803	3.28827	2.93143	0	0.47377	0.059532	17.1905	4.10354	0.000364286	0.0029942	up	yes
Bol025288	Bol025288	Bol025288	GO:0005737(cytoplasm);GO:0005886(plasma membrane);GO:0005887(integral component of plasma membrane);GO:0008519(ammonium transmembrane transporter activity);GO:0009506(plasmodesma);GO:0009624(response to nematode);GO:0015398(high-affinity secondary active ammonium transmembrane transporter activity);GO:0015695(organic cation transport);GO:0015696(ammonium transport);GO:0019740(nitrogen utilization…	NA	NA	NA	PREDICTED: ammonium transporter 2-like [Brassica oleracea var. oleracea]	5.88469	2.50672	2.56828	0	0.299052	0.339308	17.1685	4.10169	9.64142e-05	0.00104156	up	yes
MSTRG.20661	Bol019856	Bol019856	NA	NA	NA	NA	PREDICTED: uncharacterized protein LOC103839983 [Brassica rapa]	4.05735	11.1623	9.18433	0.406305	0.698197	0.322798	17.098	4.09575	6.00863e-08	2.52277e-06	up	yes
Bol026536	Bol026536	Bol026536	GO:0008150(biological_process);GO:0016021(integral component of membrane);GO:0016757(transferase activity, transferring glycosyl groups);GO:1990585(hydroxyproline O-arabinosyltransferase activity)	NA	NA	NA	PREDICTED: uncharacterized protein LOC106340467 [Brassica oleracea var. oleracea]	3.01496	0.927026	1.63436	0	0.166553	0.15995	17.079	4.09415	0.000352442	0.00291314	up	yes
Bol032729	Bol032729	Bol032729	GO:0005515(protein binding);GO:0005737(cytoplasm);GO:0009693(ethylene biosynthetic process);GO:0009835(fruit ripening);GO:0016847(1-aminocyclopropane-1-carboxylate synthase activity);GO:0030170(pyridoxal phosphate binding);GO:0042218(1-aminocyclopropane-1-carboxylate biosynthetic process);GO:0042802(identical protein binding)	00270(Cysteine and methionine metabolism)	K01762	EC:4.4.1.14	PREDICTED: 1-aminocyclopropane-1-carboxylate synthase 8-like [Brassica oleracea var. oleracea]	0.486794	0.845088	1.06972	0	0.089994	0.050868	17.0494	4.09165	0.000339022	0.00282777	up	yes
Bol024702	Bol024702	Bol024702	GO:0003677(DNA binding);GO:0005634(nucleus);GO:0006351(transcription, DNA-templated);GO:0006355(regulation of transcription, DNA-templated);GO:0007275(multicellular organism development)	NA	NA	NA	BnaCnng20180D [Brassica napus]	0.94405	0.881646	1.57518	0	0.13305	0.066595	17.0346	4.0904	0.000328636	0.00275961	up	yes
Bol044557	Bol044557	Bol044557	GO:0005737(cytoplasm);GO:0009693(ethylene biosynthetic process);GO:0016847(1-aminocyclopropane-1-carboxylate synthase activity);GO:0030170(pyridoxal phosphate binding)	00270(Cysteine and methionine metabolism)	K01762	EC:4.4.1.14	PREDICTED: 1-aminocyclopropane-1-carboxylate synthase-like protein 1 [Brassica napus]	0.506712	1.89086	1.82072	0	0.096361	0.151315	17.0315	4.09013	0.00045571	0.00355559	up	yes
MSTRG.7189	Bol029939	MSTRG.7189.1;Bol029939	NA	04075(Plant hormone signal transduction)	K14432	NA	BnaC03g76870D [Brassica napus]	5.31376	1.74299	1.99108	0.532925	0	0	16.9777	4.08557	0.00349371	0.0177572	up	yes
MSTRG.9252	Bol033213	MSTRG.9252.1	NA	NA	NA	NA		7.35209	9.41014	12.1878	0.02006	0.709129	0.976354	16.9741	4.08526	3.48249e-06	7.18967e-05	up	yes
MSTRG.9653		MSTRG.9653.1	NA	NA	NA	NA		41.528	9.38841	10.5671	2.12004	0.730104	0.776789	16.9519	4.08338	4.76279e-06	9.25967e-05	up	yes
Bol027719	Bol027719	Bol027719	GO:0000989(transcription factor activity, transcription factor binding);GO:0003700(transcription factor activity, sequence-specific DNA binding);GO:0005515(protein binding);GO:0005634(nucleus);GO:0006351(transcription, DNA-templated);GO:0006355(regulation of transcription, DNA-templated);GO:0008270(zinc ion binding);GO:0009640(photomorphogenesis);GO:0009641(shade avoidance)	NA	NA	NA	PREDICTED: B-box zinc finger protein 21 [Brassica oleracea var. oleracea]	3.46929	2.37758	2.62592	0	0.425978	0.074018	16.9457	4.08285	0.000354806	0.00292848	up	yes
Bol026126	Bol026126	Bol026126	GO:0004560(alpha-L-fucosidase activity);GO:0005576(extracellular region);GO:0008152(metabolic process);GO:0009505(plant-type cell wall);GO:0016788(hydrolase activity, acting on ester bonds);GO:0048046(apoplast);GO:0052689(carboxylic ester hydrolase activity)	00511(Other glycan degradation)	K01206	EC:3.2.1.51	PREDICTED: alpha-L-fucosidase 3 [Brassica oleracea var. oleracea]	1.88641	1.11905	1.34159	0	0.192435	0.064442	16.9227	4.08089	0.000345306	0.00286907	up	yes
Bol023185	Bol023185	Bol023185	GO:0005506(iron ion binding);GO:0005737(cytoplasm);GO:0055114(oxidation-reduction process);GO:0080167(response to karrikin)	00941(Flavonoid biosynthesis)	K05277	EC:1.14.11.19	PREDICTED: leucoanthocyanidin dioxygenase-like [Brassica oleracea var. oleracea]	1.67943	3.01848	3.94092	0	0.36605	0.144694	16.9142	4.08016	0.000188788	0.00178178	up	yes
MSTRG.20271		MSTRG.20271.1	NA	NA	NA	NA		15.236	36.8695	40.8453	2.50336	1.68593	1.30644	16.9133	4.08009	3.90844e-12	5.25863e-10	up	yes
MSTRG.8196		MSTRG.8196.1	NA	NA	NA	NA		1.8985	25.802	27.4024	1.28826	0.774687	1.20008	16.887	4.07784	4.42675e-08	1.9704e-06	up	yes
MSTRG.7051	Bol016029	Bol016029	GO:0003674(molecular_function);GO:0008150(biological_process);GO:0016021(integral component of membrane)	NA	NA	NA	BnaC03g60450D [Brassica napus]	7.2112	6.36585	8.2241	0	0.848611	0.442776	16.882	4.07741	6.84329e-05	0.000791642	up	yes
Bol037139	Bol037139	Bol037139	GO:0003674(molecular_function);GO:0010286(heat acclimation);GO:0016021(integral component of membrane)	NA	NA	NA	PREDICTED: uncharacterized protein LOC106445065 isoform X1 [Brassica napus]	5.10979	2.7629	1.97891	0.140274	0.251216	0.193325	16.8457	4.07431	2.94203e-08	1.39894e-06	up	yes
MSTRG.17453		MSTRG.17453.2;MSTRG.17453.1	NA	NA	NA	NA		8.28524	18.3192	17.7461	1.45759	0.538823	0.640028	16.8221	4.07229	8.18789e-12	1.04242e-09	up	yes
MSTRG.10901		MSTRG.10901.1	NA	NA	NA	NA		9.60257	3.02357	2.22398	0.01609	0.459944	0.407892	16.8002	4.0704	3.14309e-05	0.00042628	up	yes
Bol027047	Bol027047	Bol027047	GO:0004190(aspartic-type endopeptidase activity);GO:0005576(extracellular region);GO:0006508(proteolysis);GO:0010310(regulation of hydrogen peroxide metabolic process);GO:0010337(regulation of salicylic acid metabolic process);GO:0030163(protein catabolic process);GO:0042742(defense response to bacterium);GO:0048046(apoplast)	NA	NA	NA	PREDICTED: aspartic proteinase CDR1-like [Brassica oleracea var. oleracea]	1.9879	4.25152	4.48186	0.071311	0.323588	0.243957	16.782	4.06884	9.76788e-07	2.56025e-05	up	yes
MSTRG.3560		MSTRG.3560.1	NA	NA	NA	NA		0.229195	27.4207	22.5371	0	1.30594	1.69632	16.7164	4.06319	0.00402159	0.0197207	up	yes
Bol006301	Bol006301	Bol006301	GO:0003677(DNA binding);GO:0003887(DNA-directed DNA polymerase activity);GO:0005524(ATP binding);GO:0005634(nucleus);GO:0005739(mitochondrion);GO:0006260(DNA replication);GO:0009360(DNA polymerase III complex)	NA	NA	NA	PREDICTED: protein STICHEL-like 4 [Brassica napus]	0.718766	0.553802	0.610402	0	0.02833	0.084478	16.6918	4.06107	0.000334375	0.00278999	up	yes
Bol024863	Bol024863	Bol024863	GO:0004066(asparagine synthase (glutamine-hydrolyzing) activity);GO:0005524(ATP binding);GO:0005737(cytoplasm);GO:0005829(cytosol);GO:0006529(asparagine biosynthetic process);GO:0006541(glutamine metabolic process);GO:0009063(cellular amino acid catabolic process);GO:0009646(response to absence of light);GO:0009744(response to sucrose);GO:0009749(response to glucose);GO:0009750(response to fructo…	00250(Alanine, aspartate and glutamate metabolism)	K01953	EC:6.3.5.4	PREDICTED: asparagine synthetase [glutamine-hydrolyzing] [Brassica napus]	0.817617	2.25142	2.0119	0	0.243355	0.061093	16.689	4.06083	0.000474211	0.00366134	up	yes
Bol040237	Bol040237	Bol040237	GO:0005634(nucleus);GO:0016787(hydrolase activity)	03013(RNA transport);03015(mRNA surveillance pathway)	K14326	EC:3.6.4.-	PREDICTED: uncharacterized ATP-dependent helicase C29A10.10c-like [Brassica napus]	0.750934	0.750323	0.649571	0	0.025847	0.103329	16.6504	4.05748	0.000376645	0.0030736	up	yes
MSTRG.16263	Bol033645	Bol033645;MSTRG.16263.1	GO:0000287(magnesium ion binding);GO:0005515(protein binding);GO:0005524(ATP binding);GO:0005634(nucleus);GO:0005773(vacuole);GO:0005794(Golgi apparatus);GO:0005886(plasma membrane);GO:0005887(integral component of plasma membrane);GO:0006754(ATP biosynthetic process);GO:0008553(hydrogen-exporting ATPase activity, phosphorylative mechanism);GO:0009414(response to water deprivation);GO:0009506(pla…	00190(Oxidative phosphorylation)	K01535	EC:3.6.3.6	BnaC07g42400D [Brassica napus]	65.4515	17.6992	18.5375	0.410151	2.86962	2.85004	16.5891	4.05217	2.70546e-08	1.30746e-06	up	yes
MSTRG.14199		MSTRG.14199.1	NA	NA	NA	NA		5.49336	6.80792	6.81707	1.03915	0	0.119428	16.5016	4.04453	0.000418683	0.00333146	up	yes
MSTRG.3503		MSTRG.3503.1	NA	NA	NA	NA		5.76285	6.67614	5.8344	0	0.474486	0.63332	16.4951	4.04397	0.000183871	0.00174862	up	yes
Bol021603	Bol021603	Bol021603	GO:0003674(molecular_function);GO:0005634(nucleus);GO:0008150(biological_process)	NA	NA	NA	PREDICTED: uncharacterized protein LOC106394517 [Brassica napus]	2.7701	0.584981	2.4435	0	0	0.351786	16.4833	4.04293	0.00412031	0.0200707	up	yes
MSTRG.11772	Bol005873	MSTRG.11772.1	NA	NA	NA	NA		1.63797	7.95052	3.28257	0	0.551134	0.229883	16.4799	4.04263	0.000843452	0.0057943	up	yes
Bol045405	Bol045405	Bol045405	GO:0003674(molecular_function);GO:0005634(nucleus);GO:0008150(biological_process)	NA	NA	NA	PREDICTED: uncharacterized protein LOC106433992 [Brassica napus]	0.886783	5.22201	3.39217	0.412495	0.055029	0.110565	16.4351	4.03871	0.000258909	0.00228341	up	yes
Bol010443	Bol010443	Bol010443	GO:0003674(molecular_function);GO:0005886(plasma membrane);GO:0008150(biological_process);GO:0016021(integral component of membrane)	NA	NA	NA	BnaA06g08130D [Brassica napus]	1.59658	1.90666	2.81114	0	0.120933	0.263356	16.4313	4.03838	0.000595621	0.00438976	up	yes
MSTRG.19649		MSTRG.19649.1	NA	NA	NA	NA		18.3222	7.55993	8.81933	1.28681	0.653562	0.178799	16.375	4.03342	8.19376e-08	3.25005e-06	up	yes
MSTRG.5318	Bol020519	MSTRG.5318.1	NA	NA	NA	NA		1.54282	10.9014	10.2883	0	0.51397	0.874676	16.3702	4.033	0.000448948	0.00351208	up	yes
MSTRG.3115		MSTRG.3115.1	NA	NA	NA	NA		0	8.68672	6.09722	0	0.572682	0.331286	16.3545	4.03162	0.0169013	0.0597996	up	yes
MSTRG.15552	Bol017129	MSTRG.15552.1	NA	NA	NA	NA		0.485432	5.10181	6.40327	0	0.275352	0.458076	16.3486	4.03109	0.00210939	0.0119299	up	yes
Bol019742	Bol019742	Bol019742	GO:0003674(molecular_function);GO:0005634(nucleus);GO:0008150(biological_process);GO:0016021(integral component of membrane)	NA	NA	NA	PREDICTED: uncharacterized protein LOC106321355 isoform X1 [Brassica oleracea var. oleracea]	3.65603	2.18171	2.22913	0.301659	0	0.191786	16.3481	4.03105	0.000279668	0.00241346	up	yes
Bol024340	Bol024340	Bol024340	GO:0004674(protein serine/threonine kinase activity);GO:0005524(ATP binding);GO:0005886(plasma membrane);GO:0006468(protein phosphorylation);GO:0007169(transmembrane receptor protein tyrosine kinase signaling pathway);GO:0010075(regulation of meristem growth);GO:0016021(integral component of membrane);GO:0030154(cell differentiation);GO:0048437(floral organ development)	04075(Plant hormone signal transduction)	K13415	EC:2.7.10.1;EC:2.7.11.1	PREDICTED: leucine-rich repeat receptor-like serine/threonine-protein kinase BAM3 [Brassica oleracea var. oleracea]	0.688106	0.61621	0.53412	0	0.112652	0	16.3196	4.02853	0.00236774	0.0130716	up	yes
MSTRG.243	Bol013632	Bol013632	GO:0008194(UDP-glycosyltransferase activity);GO:0009507(chloroplast);GO:0009813(flavonoid biosynthetic process);GO:0010294(abscisic acid glucosyltransferase activity);GO:0043231(intracellular membrane-bounded organelle);GO:0052696(flavonoid glucuronidation);GO:0080043(quercetin 3-O-glucosyltransferase activity);GO:0080044(quercetin 7-O-glucosyltransferase activity)	00906(Carotenoid biosynthesis)	K14595	EC:2.4.1.263	PREDICTED: UDP-glycosyltransferase 73B1 [Brassica oleracea var. oleracea]	28.6904	17.5402	19.0323	2.58424	0.818041	0.611233	16.2608	4.02333	1.83483e-11	2.19438e-09	up	yes
Bol011420	Bol011420	Bol011420	GO:0004568(chitinase activity);GO:0005576(extracellular region);GO:0005618(cell wall);GO:0005975(carbohydrate metabolic process);GO:0006032(chitin catabolic process);GO:0016998(cell wall macromolecule catabolic process);GO:0050832(defense response to fungus)	00520(Amino sugar and nucleotide sugar metabolism)	K01183	EC:3.2.1.14	PREDICTED: chitinase 10-like [Brassica oleracea var. oleracea]	3.19819	4.67414	5.30304	0.094741	0.172794	0.547072	16.1739	4.01559	1.18262e-05	0.000191679	up	yes
Bol044573	Bol044573	Bol044573	GO:0005506(iron ion binding);GO:0009507(chloroplast);GO:0016020(membrane);GO:0016021(integral component of membrane);GO:0016709(oxidoreductase activity, acting on paired donors, with incorporation or reduction of molecular oxygen, NAD(P)H as one donor, and incorporation of one atom of oxygen);GO:0019825(oxygen binding);GO:0020037(heme binding);GO:0040008(regulation of growth);GO:0044550(secondary…	00903(Limonene and pinene degradation);00945(Stilbenoid, diarylheptanoid and gingerol biosynthesis)	K00517	NA	BnaC08g31760D [Brassica napus]	0.075188	1.25169	0.841355	0	0	0.134566	16.1128	4.01013	0.00997243	0.0403326	up	yes
MSTRG.19837		MSTRG.19837.1;MSTRG.19837.2	NA	NA	NA	NA		1.39776	0.779686	0.809252	0	0.13367	0.0518643	16.0978	4.00879	0.000418012	0.00332835	up	yes
MSTRG.6498	Bol015846	Bol015846	GO:0005739(mitochondrion);GO:0005829(cytosol);GO:0009610(response to symbiotic fungus);GO:0016491(oxidoreductase activity);GO:0018580(nitronate monooxygenase activity);GO:0046686(response to cadmium ion);GO:0051213(dioxygenase activity);GO:0055114(oxidation-reduction process)	NA	NA	NA	PREDICTED: probable nitronate monooxygenase [Brassica oleracea var. oleracea]	251.913	25.0985	23.0637	8.95503	5.31554	4.43531	16.0417	4.00376	9.59012e-07	2.52327e-05	up	yes
MSTRG.9780	Bol005188	Bol005188	GO:0005506(iron ion binding);GO:0005789(endoplasmic reticulum membrane);GO:0009411(response to UV);GO:0009625(response to insect);GO:0016020(membrane);GO:0016021(integral component of membrane);GO:0016709(oxidoreductase activity, acting on paired donors, with incorporation or reduction of molecular oxygen, NAD(P)H as one donor, and incorporation of one atom of oxygen);GO:0019761(glucosinolate bio…	01210(2-Oxocarboxylic acid metabolism);00966(Glucosinolate biosynthesis)	K12156	EC:1.14.-.-	PREDICTED: cytochrome P450 83A1-like [Brassica rapa]	20.9582	16.5163	15.2696	0.441375	1.0185	1.84105	15.9786	3.99807	7.7057e-09	4.50545e-07	up	yes
MSTRG.9493		MSTRG.9493.1	NA	NA	NA	NA		6.99722	4.61057	5.04618	0	0.591134	0.457809	15.8769	3.98886	0.000313519	0.00265053	up	yes
Bol042671	Bol042671	Bol042671	GO:0009507(chloroplast);GO:0016021(integral component of membrane);GO:0080167(response to karrikin)	NA	NA	NA	PREDICTED: protein NUCLEAR FUSION DEFECTIVE 4-like [Brassica oleracea var. oleracea]	3.79973	0.983321	1.00533	0.321441	0.043423	0	15.8645	3.98773	0.00107448	0.00701508	up	yes
MSTRG.13143		MSTRG.13143.1	NA	NA	NA	NA		7.75534	4.28433	3.88497	0	0.531159	0.472642	15.8643	3.98772	0.000189626	0.00178827	up	yes
Bol015672	Bol015672	Bol015672	GO:0003723(RNA binding);GO:0005737(cytoplasm);GO:0006417(regulation of translation);GO:1902039(negative regulation of seed dormancy process)	NA	NA	NA	PREDICTED: pumilio homolog 9-like [Brassica oleracea var. oleracea]	0.678079	1.18801	0.941234	0	0.133174	0.044438	15.806	3.9824	0.000482568	0.00371375	up	yes
MSTRG.5583		MSTRG.5583.1	NA	NA	NA	NA		2.54544	9.23605	10.9609	0	0.533801	0.905599	15.7999	3.98185	0.000582571	0.00431617	up	yes
MSTRG.9784	Bol021572	Bol021572	GO:0003712(transcription cofactor activity);GO:0005634(nucleus);GO:0006351(transcription, DNA-templated);GO:0009641(shade avoidance);GO:0009742(brassinosteroid mediated signaling pathway);GO:0032502(developmental process);GO:0040008(regulation of growth);GO:0042803(protein homodimerization activity);GO:0045892(negative regulation of transcription, DNA-templated)	NA	NA	NA	PREDICTED: transcription factor PAR1-like [Brassica oleracea var. oleracea]	14.4126	9.83749	13.9438	2.21701	0.204124	0	15.7752	3.97959	0.000655642	0.00474499	up	yes
MSTRG.1162		MSTRG.1162.1	NA	NA	NA	NA		1.00445	4.46608	6.78191	0	0.071605	0.706498	15.7465	3.97696	0.00259904	0.0140771	up	yes
Bol036543	Bol036543	Bol036543	GO:0005351(sugar:proton symporter activity);GO:0005355(glucose transmembrane transporter activity);GO:0005886(plasma membrane);GO:0005887(integral component of plasma membrane);GO:0008506(sucrose:proton symporter activity);GO:0015144(carbohydrate transmembrane transporter activity);GO:0015145(monosaccharide transmembrane transporter activity);GO:0015770(sucrose transport);GO:0016020(membrane);GO:…	NA	NA	NA	PREDICTED: sugar transport protein 4-like isoform X1 [Brassica oleracea var. oleracea]	3.77234	5.77466	5.51717	0.103696	0.544877	0.308719	15.7362	3.97602	3.3265e-06	6.92192e-05	up	yes
Bol014986	Bol014986	Bol014986	GO:0005737(cytoplasm);GO:0007033(vacuole organization);GO:0009611(response to wounding);GO:0009718(anthocyanin-containing compound biosynthetic process);GO:0009753(response to jasmonic acid);GO:0010023(proanthocyanidin biosynthetic process);GO:0031418(L-ascorbic acid binding);GO:0046872(metal ion binding);GO:0050589(leucocyanidin oxygenase activity);GO:0051213(dioxygenase activity);GO:0055114(oxi…	00941(Flavonoid biosynthesis)	K05277	EC:1.14.11.19	PREDICTED: leucoanthocyanidin dioxygenase [Brassica napus]	1.24074	0.921191	0.977578	0	0.199575	0	15.731	3.97554	0.00309726	0.0161478	up	yes
MSTRG.1342		MSTRG.1342.1	NA	NA	NA	NA		17.2932	5.6018	8.62683	0.842306	0.904907	0.261171	15.6951	3.97224	1.83586e-07	6.3745e-06	up	yes
Bol027642	Bol027642	Bol027642	GO:0004674(protein serine/threonine kinase activity);GO:0005524(ATP binding);GO:0006468(protein phosphorylation);GO:0009507(chloroplast);GO:0016301(kinase activity);GO:0016310(phosphorylation)	04626(Plant-pathogen interaction)	K13430	EC:2.7.11.1	BnaC06g37090D [Brassica napus]	1.23898	3.00189	2.61155	0	0.341405	0.095589	15.6808	3.97093	0.00056171	0.00419467	up	yes
Bol007244	Bol007244	Bol007244	GO:0004553(hydrolase activity, hydrolyzing O-glycosyl compounds);GO:0005576(extracellular region);GO:0005975(carbohydrate metabolic process);GO:0031176(endo-1,4-beta-xylanase activity)	NA	NA	NA	BnaC09g25070D [Brassica napus]	0.481835	0.514647	0.607768	0	0.01544	0.086909	15.6743	3.97033	0.000706581	0.00503667	up	yes
Bol014420	Bol014420	Bol014420	GO:0004553(hydrolase activity, hydrolyzing O-glycosyl compounds);GO:0005576(extracellular region);GO:0005975(carbohydrate metabolic process);GO:0009044(xylan 1,4-beta-xylosidase activity)	00500(Starch and sucrose metabolism);00460(Cyanoamino acid metabolism);00940(Phenylpropanoid biosynthesis)	K05349	EC:3.2.1.21	PREDICTED: beta-glucosidase BoGH3B [Brassica oleracea var. oleracea]	0	0.525498	0.632288	0	0	0.074248	15.5935	3.96287	0.0326654	0.0983617	up	yes
MSTRG.19497	Bol032037	Bol032037	GO:0005737(cytoplasm);GO:0006952(defense response);GO:0007165(signal transduction);GO:0030246(carbohydrate binding)	04626(Plant-pathogen interaction)	K16226	NA	PREDICTED: protein PHLOEM PROTEIN 2-LIKE A6-like [Brassica oleracea var. oleracea]	15.1714	4.27515	4.37909	0.133367	0.684709	0.714092	15.5503	3.95887	1.7548e-06	4.11831e-05	up	yes
Bol018352	Bol018352	Bol018352	GO:0005634(nucleus);GO:0008270(zinc ion binding);GO:0016021(integral component of membrane);GO:0016567(protein ubiquitination)	NA	NA	NA	PREDICTED: RING-H2 finger protein ATL1-like [Brassica napus]	1.20657	2.034	1.39315	0.019199	0.074918	0.205195	15.4812	3.95245	0.0001004	0.00107287	up	yes
MSTRG.14825		MSTRG.14825.1	NA	NA	NA	NA		3.98255	8.13911	7.63278	0.739711	0.295252	0.243223	15.4551	3.95001	4.11026e-06	8.20666e-05	up	yes
MSTRG.20213	Bol012209	MSTRG.20213.1	NA	NA	NA	NA		162.208	72.2462	73.5771	8.40865	5.63267	5.90212	15.4453	3.94909	9.41138e-15	2.34591e-12	up	yes
MSTRG.9795	Bol021589	Bol021589	GO:0005199(structural constituent of cell wall);GO:0009664(plant-type cell wall organization)	NA	NA	NA	PREDICTED: extensin-2-like [Brassica oleracea var. oleracea]	22.6956	2.16765	3.3418	1.01865	0.358729	0.45408	15.4003	3.94489	1.45844e-06	3.54404e-05	up	yes
MSTRG.9255	Bol033213	MSTRG.9255.1	NA	NA	NA	NA		12.838	6.04507	6.02337	0.087342	0.59649	0.936764	15.3687	3.94192	6.72506e-06	0.000122529	up	yes
MSTRG.20387	Bol035677;Bol035678	MSTRG.20387.1;Bol035678	GO:0003676(nucleic acid binding);GO:0003700(transcription factor activity, sequence-specific DNA binding);GO:0005634(nucleus);GO:0006355(regulation of transcription, DNA-templated);GO:0010200(response to chitin);GO:0046872(metal ion binding)	NA	NA	NA	PREDICTED: zinc finger protein STOP1 homolog [Brassica oleracea var. oleracea]	11.2324	1.17916	1.74643	0.0435771	0.580171	0.297805	15.3631	3.9414	7.92969e-05	0.000892043	up	yes
Bol020664	Bol020664	Bol020664	GO:0005634(nucleus);GO:0005829(cytosol);GO:0008171(O-methyltransferase activity);GO:0008757(S-adenosylmethionine-dependent methyltransferase activity);GO:0019438(aromatic compound biosynthetic process);GO:0032259(methylation);GO:0046983(protein dimerization activity)	00940(Phenylpropanoid biosynthesis)	K13066	EC:2.1.1.68	PREDICTED: caffeic acid 3-O-methyltransferase-like [Brassica oleracea var. oleracea]	1.73542	2.40442	2.94175	0	0.366724	0.095887	15.3079	3.9362	0.00050433	0.00384623	up	yes
Bol012805	Bol012805	Bol012805	GO:0000139(Golgi membrane);GO:0005739(mitochondrion);GO:0005794(Golgi apparatus);GO:0005886(plasma membrane);GO:0009827(plant-type cell wall modification);GO:0016021(integral component of membrane);GO:0030244(cellulose biosynthetic process);GO:0045489(pectin biosynthetic process);GO:0045492(xylan biosynthetic process);GO:1990538(xylan O-acetyltransferase activity)	NA	NA	NA	PREDICTED: protein trichome birefringence-like 3 [Brassica oleracea var. oleracea]	0.697185	1.3465	1.02637	0	0.092441	0.108426	15.284	3.93395	0.000444257	0.00348114	up	yes
MSTRG.15208	Bol042758	MSTRG.15208.1	NA	NA	NA	NA		6.24546	19.6823	15.0663	0.95325	0.578562	1.15392	15.2636	3.93203	1.14114e-13	2.16177e-11	up	yes
MSTRG.14400		MSTRG.14400.1	NA	NA	NA	NA		1.5241	4.52251	6.00216	0.108817	0.247915	0.434312	15.2315	3.92898	0.000277722	0.00240467	up	yes
MSTRG.3141		MSTRG.3141.1	NA	NA	NA	NA		3.58372	5.3071	3.65833	0.595522	0	0.229634	15.2082	3.92678	0.000421824	0.00334745	up	yes
MSTRG.5734		MSTRG.5734.1	NA	NA	NA	NA		14.1813	7.32521	6.78407	0.372933	0.969257	0.524367	15.1565	3.92187	1.13215e-05	0.000185184	up	yes
MSTRG.19771	Bol012081	Bol012081	GO:0006508(proteolysis);GO:0006511(ubiquitin-dependent protein catabolic process);GO:0008233(peptidase activity);GO:0016021(integral component of membrane)	NA	NA	NA	PREDICTED: uncharacterized membrane protein At1g16860-like [Brassica napus]	5.08949	10.7912	11.661	1.20611	0.550231	0.061107	15.154	3.92163	2.39487e-06	5.31495e-05	up	yes
MSTRG.4221		MSTRG.4221.1	NA	NA	NA	NA		9.52064	7.37968	8.71856	0.871775	0.653279	0.168472	15.1275	3.91911	2.18165e-05	0.000319488	up	yes
Bol042830	Bol042830	Bol042830	GO:0004674(protein serine/threonine kinase activity);GO:0005524(ATP binding);GO:0005886(plasma membrane);GO:0006468(protein phosphorylation);GO:0016021(integral component of membrane);GO:0016301(kinase activity)	04075(Plant hormone signal transduction);04626(Plant-pathogen interaction)	K13416	EC:2.7.10.1;EC:2.7.11.1	PREDICTED: nodulation receptor kinase [Brassica oleracea var. oleracea]	6.00799	2.40724	2.55402	0.221855	0.301337	0.204429	15.0755	3.91413	1.76812e-06	4.13278e-05	up	yes
MSTRG.16780		MSTRG.16780.1	NA	NA	NA	NA		75.8792	23.9726	34.2951	1.03077	3.3804	4.49322	15.0653	3.91315	1.03815e-08	5.82917e-07	up	yes
MSTRG.7468	Bol012996	Bol012996	GO:0004553(hydrolase activity, hydrolyzing O-glycosyl compounds);GO:0005576(extracellular region);GO:0005618(cell wall);GO:0005737(cytoplasm);GO:0005794(Golgi apparatus);GO:0005886(plasma membrane);GO:0007568(aging);GO:0009505(plant-type cell wall);GO:0009739(response to gibberellin);GO:0009740(gibberellic acid mediated signaling pathway);GO:0009741(response to brassinosteroid);GO:0009828(plant-t…	04075(Plant hormone signal transduction)	K14504	EC:2.4.1.207	BnaC03g67980D [Brassica napus]	6.70214	0.982765	0.516474	0	0.348036	0.196511	15.0609	3.91274	0.00276775	0.014758	up	yes
MSTRG.1565	Bol023225	Bol023225	GO:0008194(UDP-glycosyltransferase activity);GO:0009813(flavonoid biosynthetic process);GO:0016757(transferase activity, transferring glycosyl groups);GO:0043231(intracellular membrane-bounded organelle);GO:0052696(flavonoid glucuronidation);GO:0080043(quercetin 3-O-glucosyltransferase activity);GO:0080044(quercetin 7-O-glucosyltransferase activity)	00942(Anthocyanin biosynthesis)	K12938	EC:2.4.1.-	PREDICTED: UDP-glycosyltransferase 71B2-like [Brassica oleracea var. oleracea]	9.58027	5.96683	5.65935	1.02977	0.098163	0.280438	15.0574	3.9124	1.52241e-06	3.67489e-05	up	yes
Bol015572	Bol015572	Bol015572	GO:0005634(nucleus);GO:0005789(endoplasmic reticulum membrane);GO:0016021(integral component of membrane)	NA	NA	NA	PREDICTED: reticulon-like protein B21 [Brassica napus]	1.42325	3.39665	3.48547	0.061121	0.179098	0.311841	15.0443	3.91115	3.3553e-06	6.97572e-05	up	yes
MSTRG.3003		MSTRG.3003.1	NA	NA	NA	NA		54.8199	71.5515	66.0221	5.4023	3.90853	3.49453	15.0245	3.90924	6.22061e-26	1.12845e-22	up	yes
Bol020846	Bol020846	Bol020846	GO:0005634(nucleus);GO:0005886(plasma membrane);GO:0005986(sucrose biosynthetic process);GO:0016157(sucrose synthase activity);GO:0016757(transferase activity, transferring glycosyl groups);GO:0046524(sucrose-phosphate synthase activity)	00500(Starch and sucrose metabolism)	K00696	EC:2.4.1.14	PREDICTED: probable sucrose-phosphate synthase 4 isoform X1 [Brassica napus]	4.80129	0.989736	1.05839	0.369376	0.086825	0	15.014	3.90824	0.000823184	0.00568807	up	yes
MSTRG.5137		MSTRG.5137.1	NA	NA	NA	NA		0.261669	5.4844	5.99522	0.122937	0.660358	0	14.9896	3.90589	0.00493542	0.023184	up	yes
Bol018627	Bol018627	Bol018627	GO:0010227(floral organ abscission);GO:0048316(seed development);GO:0048461(flower structural organization);GO:0080187(floral organ senescence)	04075(Plant hormone signal transduction)	K14516	NA	PREDICTED: floral homeotic protein APETALA 2-like isoform X1 [Brassica oleracea var. oleracea]	1.4873	0.826044	0.657612	0.198782	0	0	14.9458	3.90167	0.00427977	0.020716	up	yes
Bol013156	Bol013156	Bol013156	GO:0004497(monooxygenase activity);GO:0004499(N,N-dimethylaniline monooxygenase activity);GO:0009507(chloroplast);GO:0009626(plant-type hypersensitive response);GO:0009627(systemic acquired resistance);GO:0009870(defense response signaling pathway, resistance gene-dependent);GO:0010204(defense response signaling pathway, resistance gene-independent);GO:0042742(defense response to bacterium);GO:00…	00380(Tryptophan metabolism)	K11816	EC:1.14.13.168	PREDICTED: probable flavin-containing monooxygenase 1 [Brassica oleracea var. oleracea]	1.01637	1.62364	1.07499	0	0.157603	0.091077	14.9388	3.901	0.000402235	0.0032266	up	yes
Bol028852	Bol028852	Bol028852	GO:0002229(defense response to oomycetes);GO:0005506(iron ion binding);GO:0006569(tryptophan catabolic process);GO:0006952(defense response);GO:0009414(response to water deprivation);GO:0009507(chloroplast);GO:0009617(response to bacterium);GO:0009625(response to insect);GO:0009682(induced systemic resistance);GO:0009684(indoleacetic acid biosynthetic process);GO:0010120(camalexin biosynthetic pr…	01210(2-Oxocarboxylic acid metabolism);00380(Tryptophan metabolism);00966(Glucosinolate biosynthesis)	K11812	EC:1.14.13.125	PREDICTED: cytochrome P450 79B1 [Brassica oleracea var. oleracea]	1.277	0.406124	0.628914	0.155012	0	0	14.9152	3.89871	0.00532223	0.0246165	up	yes
MSTRG.14474		MSTRG.14474.1	NA	NA	NA	NA		4.43325	10.373	9.75938	0.736091	0.522072	0.393011	14.8777	3.89508	1.61301e-07	5.68663e-06	up	yes
Bol010147	Bol010147	Bol010147	GO:0003677(DNA binding);GO:0003700(transcription factor activity, sequence-specific DNA binding);GO:0005634(nucleus);GO:0006351(transcription, DNA-templated);GO:0006355(regulation of transcription, DNA-templated);GO:0009873(ethylene-activated signaling pathway)	04626(Plant-pathogen interaction)	K13434	NA	BnaC06g03690D [Brassica napus]	1.1896	0.572959	1.11708	0	0.193646	0	14.8706	3.89439	0.00379785	0.0189054	up	yes
MSTRG.3561		MSTRG.3561.1	NA	NA	NA	NA		2.68099	91.5732	80.2135	0.993214	5.3015	5.44656	14.8593	3.8933	2.48406e-05	0.000354353	up	yes
MSTRG.7266	Bol010624	Bol010624	GO:0005227(calcium activated cation channel activity);GO:0005886(plasma membrane);GO:0006812(cation transport);GO:0016021(integral component of membrane)	NA	NA	NA	PREDICTED: calcium permeable stress-gated cation channel 1-like [Brassica oleracea var. oleracea]	19.6451	12.1329	11.4224	1.34269	1.07535	0.500603	14.8015	3.88768	8.04768e-14	1.61499e-11	up	yes
MSTRG.12308	Bol016169	Bol016169	GO:0003674(molecular_function);GO:0005739(mitochondrion);GO:0008150(biological_process);GO:0016021(integral component of membrane);GO:0031225(anchored component of membrane)	NA	NA	NA	PREDICTED: leucine-rich repeat extensin-like protein 6 [Brassica napus]	1.97513	4.70839	3.08054	0	0.138583	0.522807	14.7629	3.88391	0.000817019	0.00565537	up	yes
MSTRG.13132	Bol039099	Bol039099	NA	NA	NA	NA		8.74461	3.95983	8.85077	0.913602	0.546554	0	14.7623	3.88384	0.000503441	0.00384193	up	yes
MSTRG.7090	Bol032750	Bol032750	GO:0005737(cytoplasm);GO:0008270(zinc ion binding);GO:0009617(response to bacterium);GO:0009809(lignin biosynthetic process);GO:0045551(cinnamyl-alcohol dehydrogenase activity);GO:0046029(mannitol dehydrogenase activity);GO:0047681(aryl-alcohol dehydrogenase (NADP+) activity);GO:0052747(sinapyl alcohol dehydrogenase activity);GO:0055114(oxidation-reduction process)	00940(Phenylpropanoid biosynthesis)	K00083	EC:1.1.1.195	PREDICTED: cinnamyl alcohol dehydrogenase 8 [Brassica napus]	7.79013	1.91739	2.5363	0	0.275734	0.555996	14.7209	3.8798	0.00116078	0.00745482	up	yes
MSTRG.15971		MSTRG.15971.1	NA	NA	NA	NA		18.1167	12.1772	12.1276	1.16322	0.516571	1.20683	14.696	3.87735	8.04078e-09	4.65539e-07	up	yes
MSTRG.1415	Bol014719	Bol014719	GO:0005634(nucleus);GO:0007165(signal transduction);GO:0009507(chloroplast);GO:0016021(integral component of membrane);GO:0035091(phosphatidylinositol binding)	NA	NA	NA	BnaA01g19020D [Brassica napus]	3.04909	5.5854	4.55326	0	0.49924	0.399363	14.6758	3.87537	0.000139631	0.00139927	up	yes
MSTRG.10909	Bol009644	Bol009644	GO:0003677(DNA binding);GO:0003700(transcription factor activity, sequence-specific DNA binding);GO:0005634(nucleus);GO:0006351(transcription, DNA-templated);GO:0006355(regulation of transcription, DNA-templated);GO:0046872(metal ion binding)	NA	NA	NA	PREDICTED: dof zinc finger protein DOF1.2 [Brassica oleracea var. oleracea]	32.9918	9.76993	11.2735	0	1.56759	2.11749	14.6632	3.87413	0.000281137	0.00242261	up	yes
Bol041750	Bol041750	Bol041750	GO:0004596(peptide alpha-N-acetyltransferase activity);GO:0005737(cytoplasm);GO:0017196(N-terminal peptidyl-methionine acetylation)	00040(Pentose and glucuronate interconversions);00052(Galactose metabolism);00053(Ascorbate and aldarate metabolism);00520(Amino sugar and nucleotide sugar metabolism)	K12447	EC:2.7.7.64	Retrovirus-related Pol polyprotein from transposon TNT 1-94, partial [Noccaea caerulescens]	1.18905	0.929148	0.697659	0.105353	0.046766	0.040047	14.6533	3.87315	5.71833e-05	0.000685389	up	yes
Bol037990	Bol037990	Bol037990	GO:0004674(protein serine/threonine kinase activity);GO:0004842(ubiquitin-protein transferase activity);GO:0005524(ATP binding);GO:0005886(plasma membrane);GO:0006468(protein phosphorylation);GO:0016301(kinase activity);GO:0016567(protein ubiquitination)	NA	NA	NA	PREDICTED: U-box domain-containing protein 34-like isoform X1 [Brassica napus]	1.88951	1.13407	0.980047	0	0.198147	0.075658	14.6222	3.87009	0.000533004	0.00402088	up	yes
MSTRG.1580	Bol018793	Bol018793	GO:0003677(DNA binding);GO:0003700(transcription factor activity, sequence-specific DNA binding);GO:0005634(nucleus);GO:0006351(transcription, DNA-templated);GO:0006355(regulation of transcription, DNA-templated);GO:0044212(transcription regulatory region DNA binding);GO:0046872(metal ion binding)	04712(Circadian rhythm - plant)	K16222	NA	PREDICTED: dof zinc finger protein DOF3.1-like [Brassica oleracea var. oleracea]	11.0797	1.97513	2.75313	0.100123	0.592827	0.390241	14.5939	3.86729	0.000141922	0.00141716	up	yes
Bol041462	Bol041462	Bol041462	GO:0004672(protein kinase activity);GO:0004683(calmodulin-dependent protein kinase activity);GO:0005509(calcium ion binding);GO:0005516(calmodulin binding);GO:0005524(ATP binding);GO:0005634(nucleus);GO:0005737(cytoplasm);GO:0005886(plasma membrane);GO:0006468(protein phosphorylation);GO:0009507(chloroplast);GO:0009738(abscisic acid-activated signaling pathway);GO:0009931(calcium-dependent protei…	04626(Plant-pathogen interaction)	K13412	EC:2.7.11.1	PREDICTED: calcium-dependent protein kinase 16 [Brassica oleracea var. oleracea]	1.2905	3.57896	4.02776	0.035944	0.347844	0.226238	14.585	3.86641	1.59362e-05	0.000245524	up	yes
MSTRG.20171		MSTRG.20171.1	NA	NA	NA	NA		1.14612	11.3117	6.2088	1.04333	0	0.236652	14.5835	3.86627	0.00196376	0.0112646	up	yes
Bol027504	Bol027504	Bol027504	GO:0005739(mitochondrion)	NA	NA	NA	BnaC06g38640D [Brassica napus]	0.711421	1.42076	1.26056	0	0.045318	0.187434	14.5767	3.86559	0.000797242	0.00554929	up	yes
MSTRG.8688	Bol027367	MSTRG.8688.1	NA	NA	NA	NA		0.292478	1.79503	0.825103	0	0.103743	0.096467	14.5478	3.86273	0.00118886	0.00758204	up	yes
MSTRG.16994	Bol028251	Bol028251;MSTRG.16994.1;MSTRG.16994.2	NA	NA	NA	NA	BnaUnng03020D [Brassica napus]	0.384516	10.367	9.13229	0	0.721579	0.646343	14.5358	3.86153	0.00278771	0.0148578	up	yes
MSTRG.4623	Bol034573	Bol034573	GO:0003674(molecular_function);GO:0005739(mitochondrion);GO:0006979(response to oxidative stress);GO:0016021(integral component of membrane)	00270(Cysteine and methionine metabolism)	K00558	EC:2.1.1.37	PREDICTED: uncharacterized protein LOC103856401 [Brassica rapa]	76.6165	33.3088	28.8942	7.91776	1.63574	0	14.5308	3.86104	0.000540979	0.00407196	up	yes
MSTRG.17954	Bol045455	MSTRG.17954.1	NA	NA	NA	NA		0.883795	13.9821	10.9121	0.715071	0.695268	0.363936	14.5287	3.86084	0.000167496	0.0016242	up	yes
MSTRG.10902		MSTRG.10902.1	NA	NA	NA	NA		11.3682	3.00904	4.16073	0	0.653731	0.62324	14.5171	3.85968	0.000451485	0.00352844	up	yes
Bol013299	Bol013299	Bol013299	GO:0006869(lipid transport);GO:0008289(lipid binding)	03010(Ribosome)	K02883	NA	PREDICTED: 36.4 kDa proline-rich protein-like [Brassica oleracea var. oleracea]	0.309324	1.88496	1.83924	0	0.145103	0.133659	14.4694	3.85493	0.00209548	0.0118767	up	yes
MSTRG.17217	Bol022041	Bol022041	GO:0004553(hydrolase activity, hydrolyzing O-glycosyl compounds);GO:0005576(extracellular region);GO:0005618(cell wall);GO:0005887(integral component of plasma membrane);GO:0009831(plant-type cell wall modification involved in multidimensional cell growth);GO:0010411(xyloglucan metabolic process);GO:0016762(xyloglucan:xyloglucosyl transferase activity);GO:0016798(hydrolase activity, acting on gly…	04075(Plant hormone signal transduction)	K14504	EC:2.4.1.207	PREDICTED: probable xyloglucan endotransglucosylase/hydrolase protein 33 [Brassica oleracea var. oleracea]	16.5356	7.0072	9.63844	0	1.49139	0.816869	14.375	3.84549	0.000197881	0.00185283	up	yes
Bol018187	Bol018187	Bol018187	NA	NA	NA	NA	BnaC02g12850D [Brassica napus]	2.44728	3.93698	4.06151	0.592241	0.134929	0	14.365	3.84448	0.000512339	0.00389726	up	yes
MSTRG.3029		MSTRG.3029.1	NA	NA	NA	NA		0.672045	12.9072	14.7361	1.21159	0.462242	0.306847	14.2958	3.83752	0.000359641	0.00296167	up	yes
MSTRG.4220		MSTRG.4220.1	NA	NA	NA	NA		17.3043	41.2094	38.6819	3.52418	1.71706	1.55765	14.2958	3.83752	6.87729e-13	1.05067e-10	up	yes
Bol012496	Bol012496	Bol012496	GO:0005634(nucleus);GO:0005886(plasma membrane);GO:0006351(transcription, DNA-templated);GO:0045892(negative regulation of transcription, DNA-templated)	NA	NA	NA	PREDICTED: transcription repressor OFP7-like [Brassica oleracea var. oleracea]	0.744022	1.50399	1.99781	0	0.228905	0.068257	14.2879	3.83672	0.00121974	0.00774563	up	yes
MSTRG.16972		MSTRG.16972.1	NA	NA	NA	NA		0.614644	7.93643	13.5009	0	0.521705	1.02723	14.2368	3.83156	0.00400284	0.0196667	up	yes
MSTRG.18819	Bol006596	Bol006596	GO:0005576(extracellular region);GO:0005618(cell wall);GO:0005634(nucleus);GO:0009409(response to cold);GO:0009506(plasmodesma);GO:0010497(plasmodesmata-mediated intercellular transport);GO:0030145(manganese ion binding);GO:0033609(oxalate metabolic process);GO:0045735(nutrient reservoir activity);GO:0046564(oxalate decarboxylase activity);GO:0048046(apoplast);GO:2000280(regulation of root develo…	04144(Endocytosis)	K19476	NA	PREDICTED: germin-like protein subfamily 2 member 1 [Brassica oleracea var. oleracea]	10.2152	8.58998	8.95593	0.289843	1.07599	0.585252	14.2285	3.83072	2.66896e-07	8.64583e-06	up	yes
MSTRG.8491		MSTRG.8491.1	NA	NA	NA	NA		9.54401	16.7001	17.2201	1.61976	0.958758	0.482366	14.1999	3.82781	1.80554e-08	9.27442e-07	up	yes
MSTRG.847	Bol014917	Bol014917	GO:0005773(vacuole);GO:0006952(defense response);GO:0007165(signal transduction);GO:0009870(defense response signaling pathway, resistance gene-dependent)	NA	NA	NA	BnaC01g15190D [Brassica napus]	2.01615	0.847786	1.41613	0	0.138845	0.162638	14.1967	3.82749	0.000763226	0.00536456	up	yes
Bol030121	Bol030121	Bol030121	GO:0007165(signal transduction);GO:0016020(membrane)	NA	NA	NA	PREDICTED: ankyrin repeat-containing protein At2g01680-like [Brassica oleracea var. oleracea]	1.24656	0.254459	0.966333	0	0.041999	0.131973	14.1824	3.82603	0.00212414	0.0119927	up	yes
MSTRG.6267	Bol042530	Bol042530	GO:0005576(extracellular region);GO:0016020(membrane);GO:0016021(integral component of membrane);GO:0046872(metal ion binding);GO:0055114(oxidation-reduction process)	NA	NA	NA	PREDICTED: cytochrome b561 and DOMON domain-containing protein At2g04850 [Brassica napus]	19.38	10.0329	9.49722	0.64905	1.03724	1.0588	14.1744	3.82522	9.32296e-11	9.08509e-09	up	yes
MSTRG.14397		MSTRG.14397.1;MSTRG.14397.2	NA	NA	NA	NA		17.9621	26.6986	27.5444	1.52055	1.76239	1.82069	14.1478	3.8225	2.86276e-23	2.9474e-20	up	yes
MSTRG.13873	Bol045172	Bol045172	GO:0004439(phosphatidylinositol-4,5-bisphosphate 5-phosphatase activity);GO:0005737(cytoplasm);GO:0005886(plasma membrane);GO:0009651(response to salt stress);GO:0009733(response to auxin);GO:0009737(response to abscisic acid);GO:0009753(response to jasmonic acid);GO:0016787(hydrolase activity);GO:0034485(phosphatidylinositol-3,4,5-trisphosphate 5-phosphatase activity);GO:0043813(phosphatidylinos…	00562(Inositol phosphate metabolism);04070(Phosphatidylinositol signaling system)	K01106	EC:3.1.3.56	PREDICTED: type IV inositol polyphosphate 5-phosphatase 11-like [Brassica napus]	42.0314	7.6022	10.9939	0.822978	2.2453	1.22391	14.1251	3.82019	1.4275e-07	5.13727e-06	up	yes
MSTRG.13798	Bol044961	MSTRG.13798.1;Bol044961	GO:0005634(nucleus)	NA	NA	NA	PREDICTED: LOW QUALITY PROTEIN: putative F-box protein At4g11580 [Brassica oleracea var. oleracea]	0.837603	18.7218	21.5391	0	1.19791	1.7157	14.1057	3.8182	0.0027399	0.0146574	up	yes
Bol045526	Bol045526	Bol045526	GO:0003674(molecular_function);GO:0008150(biological_process);GO:0009507(chloroplast)	NA	NA	NA	PREDICTED: uncharacterized protein LOC106310534 [Brassica oleracea var. oleracea]	2.02983	1.72352	2.1303	0	0.271392	0.146437	14.0815	3.81573	0.000850292	0.00583114	up	yes
MSTRG.13129		MSTRG.13129.1	NA	NA	NA	NA		4.39849	8.38399	7.3843	1.07628	0.109121	0.248589	14.0634	3.81387	1.15149e-05	0.000187533	up	yes
MSTRG.9260		MSTRG.9260.1	NA	NA	NA	NA		7.05243	6.50806	5.81165	0.209479	0.543678	0.624728	14.0593	3.81346	3.85344e-08	1.75722e-06	up	yes
Bol007664	Bol007664	Bol007664	GO:0003677(DNA binding);GO:0003700(transcription factor activity, sequence-specific DNA binding);GO:0005634(nucleus);GO:0006351(transcription, DNA-templated);GO:0006355(regulation of transcription, DNA-templated);GO:0046983(protein dimerization activity)	04141(Protein processing in endoplasmic reticulum)	K07953	EC:3.6.5.-	PREDICTED: transcription factor bHLH62 [Brassica oleracea var. oleracea]	0.689083	0.972144	0.46889	0	0	0.151789	14.0334	3.81079	0.00429576	0.0207769	up	yes
MSTRG.5763	Bol030677	MSTRG.5763.1;Bol030677	GO:0003674(molecular_function);GO:0005575(cellular_component);GO:0008150(biological_process)	NA	NA	NA	PREDICTED: uncharacterized protein LOC106333233 [Brassica oleracea var. oleracea]	164.434	34.224	43.9018	16.9073	0.194463	0.209493	14.0117	3.80856	0.0020606	0.0117267	up	yes
MSTRG.825	Bol014946	MSTRG.825.2;Bol014946	GO:0004674(protein serine/threonine kinase activity);GO:0005524(ATP binding);GO:0005576(extracellular region);GO:0005634(nucleus);GO:0005739(mitochondrion);GO:0005886(plasma membrane);GO:0006468(protein phosphorylation);GO:0009506(plasmodesma);GO:0016021(integral component of membrane);GO:0016301(kinase activity);GO:0042742(defense response to bacterium)	00520(Amino sugar and nucleotide sugar metabolism)	K01183	EC:3.2.1.14	PREDICTED: cysteine-rich receptor-like protein kinase 24 isoform X1 [Brassica napus]	10.3937	6.46	6.00016	0.130268	0.883852	0.621228	13.9749	3.80477	4.83849e-08	2.12177e-06	up	yes
Bol035696	Bol035696	Bol035696	GO:0003674(molecular_function);GO:0005886(plasma membrane);GO:0008150(biological_process);GO:0016021(integral component of membrane)	NA	NA	NA	PREDICTED: UPF0481 protein At3g47200-like [Brassica napus]	0.631742	0.802798	1.20931	0	0.046777	0.142558	13.9638	3.80362	0.00119191	0.00759742	up	yes
MSTRG.7078	Bol032764	Bol032764	GO:0003700(transcription factor activity, sequence-specific DNA binding);GO:0005634(nucleus);GO:0006351(transcription, DNA-templated);GO:0006355(regulation of transcription, DNA-templated);GO:0009637(response to blue light);GO:0030308(negative regulation of cell growth);GO:0043565(sequence-specific DNA binding);GO:0045893(positive regulation of transcription, DNA-templated);GO:0048510(regulation …	00750(Vitamin B6 metabolism)	K05275	EC:1.1.1.65	PREDICTED: homeobox-leucine zipper protein ATHB-16-like [Brassica oleracea var. oleracea]	10.2814	7.63248	6.18471	1.0637	0.465935	0.201452	13.9211	3.7992	1.03506e-06	2.6866e-05	up	yes
MSTRG.17552	Bol007420	MSTRG.17552.2;Bol007420	GO:0004674(protein serine/threonine kinase activity);GO:0005524(ATP binding);GO:0005886(plasma membrane);GO:0006468(protein phosphorylation);GO:0016301(kinase activity);GO:0016310(phosphorylation)	04626(Plant-pathogen interaction)	K13430	EC:2.7.11.1	BnaAnng20720D [Brassica napus]	74.9157	122.608	126.699	7.46254	7.97181	7.85767	13.9199	3.79908	1.1456e-25	1.59576e-22	up	yes
MSTRG.17047		MSTRG.17047.1;MSTRG.17047.2	NA	NA	NA	NA		9.22502	17.6449	16.0132	1.49378	0.986395	0.602894	13.9093	3.79797	5.34737e-13	8.44171e-11	up	yes
MSTRG.6712		MSTRG.6712.1	NA	NA	NA	NA		43.309	80.5253	74.9469	2.28116	6.65021	5.36952	13.8999	3.79701	2.88958e-17	1.17975e-14	up	yes
MSTRG.16119	Bol042277	Bol042277	GO:0005515(protein binding);GO:0005737(cytoplasm);GO:0009693(ethylene biosynthetic process);GO:0009835(fruit ripening);GO:0016847(1-aminocyclopropane-1-carboxylate synthase activity);GO:0030170(pyridoxal phosphate binding);GO:0042802(identical protein binding)	00270(Cysteine and methionine metabolism)	K01762	EC:4.4.1.14	PREDICTED: 1-aminocyclopropane-1-carboxylate synthase 7-like [Brassica napus]	25.1066	9.09219	10.4344	2.13561	0.706334	0.369715	13.8972	3.79672	1.11495e-07	4.13833e-06	up	yes
Bol010406	Bol010406	Bol010406	GO:0003723(RNA binding);GO:0004525(ribonuclease III activity);GO:0005634(nucleus);GO:0005737(cytoplasm);GO:0016442(RISC complex);GO:0030422(production of siRNA involved in RNA interference)	00190(Oxidative phosphorylation)	K01535	EC:3.6.3.6	01P13-1 [Brassica rapa subsp. pekinensis]	1.59714	1.09598	1.29008	0.101653	0.125083	0.060483	13.8681	3.7937	1.41297e-06	3.44585e-05	up	yes
MSTRG.21336	Bol010102	Bol010102	GO:0003674(molecular_function);GO:0005634(nucleus);GO:0008150(biological_process)	NA	NA	NA	BnaCnng03390D [Brassica napus]	42.8781	16.9965	19.9846	2.17484	2.95736	0.635281	13.8465	3.79144	2.74873e-06	5.94429e-05	up	yes
MSTRG.19306	Bol032462	Bol032462	GO:0005351(sugar:proton symporter activity);GO:0005358(high-affinity hydrogen:glucose symporter activity);GO:0005737(cytoplasm);GO:0005886(plasma membrane);GO:0005887(integral component of plasma membrane);GO:0009414(response to water deprivation);GO:0009506(plasmodesma);GO:0009651(response to salt stress);GO:0009679(hexose:proton symporter activity);GO:0009737(response to abscisic acid);GO:00151…	NA	NA	NA	PREDICTED: sugar transport protein 13 [Brassica oleracea var. oleracea]	19.0928	3.59841	3.52637	1.41223	0.259233	0.224276	13.8298	3.7897	2.18339e-05	0.000319488	up	yes
Bol021117	Bol021117	Bol021117	GO:0004842(ubiquitin-protein transferase activity);GO:0008270(zinc ion binding);GO:0016021(integral component of membrane);GO:0016567(protein ubiquitination);GO:0016874(ligase activity)	00510(N-Glycan biosynthesis);04141(Protein processing in endoplasmic reticulum)	K01230	EC:3.2.1.113	PREDICTED: E3 ubiquitin-protein ligase ATL42-like [Brassica oleracea var. oleracea]	4.51371	2.27172	2.80859	0	0.248005	0.447166	13.801	3.7867	0.000356407	0.0029376	up	yes
MSTRG.16695		MSTRG.16695.1	NA	NA	NA	NA		5.63268	3.67796	5.42934	0	0.768749	0.300185	13.7894	3.78549	0.000926054	0.00621921	up	yes
Bol006511	Bol006511	Bol006511	GO:0003002(regionalization);GO:0003677(DNA binding);GO:0003700(transcription factor activity, sequence-specific DNA binding);GO:0005634(nucleus);GO:0006351(transcription, DNA-templated);GO:0006355(regulation of transcription, DNA-templated);GO:0009611(response to wounding);GO:0009625(response to insect);GO:0009753(response to jasmonic acid);GO:0010439(regulation of glucosinolate biosynthetic proc…	04712(Circadian rhythm - plant)	K16222	NA	PREDICTED: dof zinc finger protein DOF1.1-like [Brassica oleracea var. oleracea]	1.77655	1.46235	1.58418	0	0.13052	0.219286	13.7879	3.78533	0.00053404	0.00402613	up	yes
MSTRG.5649	Bol025751	Bol025751	GO:0004722(protein serine/threonine phosphatase activity);GO:0006470(protein dephosphorylation);GO:0046872(metal ion binding)	NA	NA	NA	BnaC03g39030D [Brassica napus]	7.11144	4.31503	5.13669	0	0.823648	0.378017	13.7835	3.78487	0.000352456	0.00291314	up	yes
Bol009332	Bol009332	Bol009332	GO:0003674(molecular_function);GO:0005576(extracellular region);GO:0005886(plasma membrane);GO:0008150(biological_process)	NA	NA	NA	PREDICTED: uncharacterized protein LOC106344165 isoform X2 [Brassica oleracea var. oleracea]	3.81409	0.980894	1.56748	0.445086	0.016715	0	13.7775	3.78424	0.00335916	0.0172175	up	yes
MSTRG.18523	Bol044846	Bol044846	GO:0005215(transporter activity);GO:0005886(plasma membrane);GO:0006857(oligopeptide transport);GO:0010233(phloem transport);GO:0015112(nitrate transmembrane transporter activity);GO:0016020(membrane);GO:0016021(integral component of membrane);GO:0090408(phloem nitrate loading)	NA	NA	NA	BnaC08g36990D [Brassica napus]	0.447668	0.512578	0.40567	0	0.064611	0.034557	13.7738	3.78385	0.00133415	0.00829637	up	yes
Bol037374	Bol037374	Bol037374	GO:0005516(calmodulin binding);GO:0005634(nucleus);GO:0008150(biological_process)	NA	NA	NA	BnaC08g20940D [Brassica napus]	1.37099	1.27646	1.47443	0	0.300009	0	13.7392	3.78022	0.00516005	0.0240153	up	yes
Bol024864	Bol024864	Bol024864	GO:0004066(asparagine synthase (glutamine-hydrolyzing) activity);GO:0005524(ATP binding);GO:0005737(cytoplasm);GO:0005829(cytosol);GO:0006529(asparagine biosynthetic process);GO:0006541(glutamine metabolic process);GO:0009063(cellular amino acid catabolic process);GO:0009646(response to absence of light);GO:0009744(response to sucrose);GO:0009749(response to glucose);GO:0009750(response to fructo…	00250(Alanine, aspartate and glutamate metabolism)	K01953	EC:6.3.5.4	PREDICTED: asparagine synthetase [glutamine-hydrolyzing] [Brassica napus]	0.75544	2.48763	2.79734	0	0.259308	0.18167	13.6978	3.77587	0.00069631	0.00498145	up	yes
MSTRG.15698	Bol005064	Bol005064	GO:0005768(endosome);GO:0005794(Golgi apparatus);GO:0005802(trans-Golgi network);GO:0005886(plasma membrane);GO:0016021(integral component of membrane)	NA	NA	NA	PREDICTED: CASP-like protein 1D1 [Brassica oleracea var. oleracea]	21.2897	1.43551	3.24437	1.89657	0	0	13.6929	3.77536	0.0146672	0.0538395	up	yes
Bol012457	Bol012457	Bol012457	GO:0016491(oxidoreductase activity);GO:0055114(oxidation-reduction process)	03010(Ribosome)	K02934	NA	PREDICTED: 3-oxoacyl-[acyl-carrier-protein] reductase FabG-like [Brassica napus]	0.271926	2.15378	3.87765	0	0.231053	0.229366	13.6905	3.7751	0.00374439	0.0187065	up	yes
MSTRG.3918	Bol033196	MSTRG.3918.1;Bol033196	GO:0001666(response to hypoxia);GO:0003677(DNA binding);GO:0003700(transcription factor activity, sequence-specific DNA binding);GO:0005515(protein binding);GO:0005634(nucleus);GO:0006351(transcription, DNA-templated);GO:0006355(regulation of transcription, DNA-templated);GO:0009617(response to bacterium);GO:0009626(plant-type hypersensitive response);GO:0009723(response to ethylene);GO:0009733(r…	04626(Plant-pathogen interaction)	K09422	NA	PREDICTED: myb-related protein 306-like [Brassica oleracea var. oleracea]	6.28299	0.989125	0.901049	0.247562	0.117455	0.233075	13.6654	3.77246	0.000140342	0.00140401	up	yes
MSTRG.159	Bol029050	MSTRG.159.1	NA	NA	NA	NA		0	4.72157	5.36879	0	0.491492	0.247322	13.6575	3.77162	0.0222898	0.0739352	up	yes
MSTRG.12865		MSTRG.12865.3;MSTRG.12865.1;MSTRG.12865.2	NA	NA	NA	NA		49.2933	160.216	159.029	0.773348	23.7486	2.60652	13.5849	3.76393	3.6922e-05	0.000483848	up	yes
MSTRG.5590		MSTRG.5590.1	NA	NA	NA	NA		101.162	113.193	107.232	7.71259	7.29082	8.76586	13.5295	3.75804	1.043e-25	1.54364e-22	up	yes
Bol008937	Bol008937	Bol008937	GO:0004674(protein serine/threonine kinase activity);GO:0005524(ATP binding);GO:0005886(plasma membrane);GO:0006468(protein phosphorylation);GO:0016021(integral component of membrane);GO:0016301(kinase activity);GO:0030246(carbohydrate binding)	NA	NA	NA	PREDICTED: L-type lectin-domain containing receptor kinase I.7-like [Brassica napus]	1.43048	3.28411	2.0917	0	0.503328	0	13.5226	3.7573	0.00720543	0.0312385	up	yes
MSTRG.10946		MSTRG.10946.1	NA	NA	NA	NA		1.52117	16.7917	17.9422	0	1.86174	0.827366	13.4822	3.75298	0.00214617	0.0120974	up	yes
MSTRG.6653		MSTRG.6653.1	NA	NA	NA	NA		67.1459	26.758	34.3066	1.54535	2.79821	5.16861	13.4786	3.75259	5.69031e-12	7.44456e-10	up	yes
Bol041372	Bol041372	Bol041372	GO:0000151(ubiquitin ligase complex);GO:0000209(protein polyubiquitination);GO:0005737(cytoplasm);GO:0008270(zinc ion binding);GO:0016874(ligase activity);GO:0031624(ubiquitin conjugating enzyme binding);GO:0032436(positive regulation of proteasomal ubiquitin-dependent protein catabolic process);GO:0042787(protein ubiquitination involved in ubiquitin-dependent protein catabolic process);GO:006163…	NA	NA	NA	PREDICTED: probable E3 ubiquitin-protein ligase ARI16 [Brassica oleracea var. oleracea]	3.80031	8.0209	10.0328	0	1.05582	0.575343	13.3978	3.74392	0.000360966	0.00297104	up	yes
MSTRG.5687	Bol030534	MSTRG.5687.2;Bol030534	GO:0005506(iron ion binding);GO:0005783(endoplasmic reticulum);GO:0009507(chloroplast);GO:0016020(membrane);GO:0016021(integral component of membrane);GO:0016709(oxidoreductase activity, acting on paired donors, with incorporation or reduction of molecular oxygen, NAD(P)H as one donor, and incorporation of one atom of oxygen);GO:0019825(oxygen binding);GO:0020037(heme binding);GO:0044550(secondar…	00941(Flavonoid biosynthesis);00944(Flavone and flavonol biosynthesis)	K13083	EC:1.14.13.88	BnaC03g29500D [Brassica napus]	5.68152	3.51854	2.96774	0.417702	0.302504	0.189945	13.369	3.74082	2.00024e-07	6.85465e-06	up	yes
Bol035943	Bol035943	Bol035943	GO:0003674(molecular_function);GO:0005575(cellular_component);GO:0008150(biological_process)	NA	NA	NA	PREDICTED: dirigent protein 2 [Brassica rapa]	2.65675	3.80649	3.2697	0	0.49661	0.232145	13.3556	3.73937	0.000551373	0.0041305	up	yes
MSTRG.18570	Bol009789	Bol009789;MSTRG.18570.1	GO:0004364(glutathione transferase activity);GO:0005737(cytoplasm);GO:0005829(cytosol);GO:0006749(glutathione metabolic process);GO:0009407(toxin catabolic process);GO:0009636(response to toxic substance);GO:0046256(2,4,6-trinitrotoluene catabolic process)	00480(Glutathione metabolism)	K00799	EC:2.5.1.18	PREDICTED: glutathione S-transferase U25-like isoform X1 [Brassica oleracea var. oleracea]	127.435	19.7157	28.98	11.0735	1.0886	1.05351	13.3274	3.73633	3.62647e-05	0.000477426	up	yes
Bol014999	Bol014999	Bol014999	NA	NA	NA	NA	BnaC01g14190D [Brassica napus]	5.09419	8.4475	6.99757	0.710673	0.294919	0.535899	13.3243	3.73599	4.72707e-07	1.40801e-05	up	yes
Bol032237	Bol032237	Bol032237	GO:0004672(protein kinase activity);GO:0004674(protein serine/threonine kinase activity);GO:0005524(ATP binding);GO:0005886(plasma membrane);GO:0006468(protein phosphorylation);GO:0007169(transmembrane receptor protein tyrosine kinase signaling pathway);GO:0016021(integral component of membrane);GO:0016301(kinase activity);GO:0016310(phosphorylation)	04075(Plant hormone signal transduction);04626(Plant-pathogen interaction)	K13416	EC:2.7.10.1;EC:2.7.11.1	PREDICTED: probably inactive leucine-rich repeat receptor-like protein kinase At3g28040 [Brassica napus]	2.51412	0.941257	0.871127	0.279124	0	0.047155	13.2601	3.72903	0.00128199	0.00804609	up	yes
Bol020027	Bol020027	Bol020027	GO:0003674(molecular_function);GO:0005634(nucleus);GO:0008150(biological_process)	NA	NA	NA	PREDICTED: uncharacterized protein LOC106323004 [Brassica oleracea var. oleracea]	0.514763	2.10289	1.60543	0	0.248176	0.070358	13.2579	3.72878	0.00205922	0.0117217	up	yes
MSTRG.16262	Bol033644	Bol033644	GO:0000287(magnesium ion binding);GO:0005515(protein binding);GO:0005524(ATP binding);GO:0005634(nucleus);GO:0005773(vacuole);GO:0005794(Golgi apparatus);GO:0005886(plasma membrane);GO:0005887(integral component of plasma membrane);GO:0006754(ATP biosynthetic process);GO:0008553(hydrogen-exporting ATPase activity, phosphorylative mechanism);GO:0009414(response to water deprivation);GO:0009506(pla…	00190(Oxidative phosphorylation)	K01535	EC:3.6.3.6	PREDICTED: ATPase 2, plasma membrane-type-like isoform X2 [Brassica oleracea var. oleracea]	17.2076	5.5038	5.55928	0.385206	0.868382	0.878872	13.2573	3.72872	1.37707e-09	1.01468e-07	up	yes
MSTRG.6930	Bol008401;Bol008399	MSTRG.6930.2;Bol008401;MSTRG.6930.3;Bol008399	GO:0004650(polygalacturonase activity);GO:0005576(extracellular region);GO:0005618(cell wall);GO:0005975(carbohydrate metabolic process);GO:0047911(galacturan 1,4-alpha-galacturonidase activity);GO:0071555(cell wall organization);GO:0071555(cell wall organization)	00040(Pentose and glucuronate interconversions);00500(Starch and sucrose metabolism);00500(Starch and sucrose metabolism)	K01213	EC:3.2.1.67	PREDICTED: exopolygalacturonase clone GBGE184-like [Brassica rapa];PREDICTED: exopolygalacturonase clone GBGE184-like [Brassica napus]	0.62473	10.7147	11.582	0.101034	1.15639	0.472398	13.2508	3.728	7.86961e-05	0.000887815	up	yes
MSTRG.7237	Bol011942	MSTRG.7237.4;MSTRG.7237.3;MSTRG.7237.5;Bol011942;MSTRG.7237.1	GO:0000014(single-stranded DNA endodeoxyribonuclease activity);GO:0003676(nucleic acid binding);GO:0004519(endonuclease activity);GO:0005576(extracellular region);GO:0006308(DNA catabolic process);GO:0043765(T/G mismatch-specific endonuclease activity);GO:0046872(metal ion binding)	NA	NA	NA	PREDICTED: endonuclease 3 [Brassica napus]	8.29317	21.7677	22.7573	0.422737	0.335132	3.23398	13.2315	3.7259	7.49308e-07	2.03716e-05	up	yes
MSTRG.14919		MSTRG.14919.1	NA	NA	NA	NA		5.04101	10.2798	9.23954	0.887679	0.584469	0.388201	13.202	3.72268	3.59268e-10	3.06024e-08	up	yes
MSTRG.8321	Bol038589	Bol038589	GO:0005199(structural constituent of cell wall);GO:0005576(extracellular region);GO:0005618(cell wall);GO:0071555(cell wall organization)	03010(Ribosome)	K02984	NA	BnaC05g29690D [Brassica napus]	3.61416	5.6769	5.18238	0.168059	0.306852	0.622509	13.1886	3.72122	2.55153e-07	8.36846e-06	up	yes
MSTRG.3635		MSTRG.3635.1	NA	NA	NA	NA		7.02167	13.3762	10.5106	1.20168	0.344459	0.799699	13.1759	3.71983	1.62763e-05	0.000249626	up	yes
Bol043438	Bol043438	Bol043438	GO:0005737(cytoplasm);GO:0005829(cytosol);GO:0009733(response to auxin)	04075(Plant hormone signal transduction)	K14487	NA	PREDICTED: indole-3-acetic acid-amido synthetase GH3.17-like [Brassica napus]	0.389532	1.83983	1.82069	0	0.247662	0.060272	13.1523	3.71725	0.0025561	0.0139082	up	yes
MSTRG.14851		MSTRG.14851.1	NA	NA	NA	NA		0.136478	5.06309	5.78218	0	0	0.836329	13.1309	3.71489	0.0240976	0.0783726	up	yes
Bol005993	Bol005993	Bol005993	GO:0005524(ATP binding);GO:0005886(plasma membrane);GO:0006468(protein phosphorylation);GO:0016021(integral component of membrane);GO:0016301(kinase activity)	00520(Amino sugar and nucleotide sugar metabolism)	K01183	EC:3.2.1.14	PREDICTED: probable LRR receptor-like serine/threonine-protein kinase At1g53430 [Brassica oleracea var. oleracea]	0.54011	0.938185	0.729783	0	0.047575	0.120584	13.1309	3.71489	0.000994629	0.00657716	up	yes
Bol044842	Bol044842	Bol044842	GO:0003674(molecular_function);GO:0005634(nucleus);GO:0008150(biological_process)	00230(Purine metabolism);00240(Pyrimidine metabolism)	K00940	EC:2.7.4.6	PREDICTED: uncharacterized protein LOC106363762 [Brassica napus]	5.8954	0.815638	1.6912	0	0	0.641627	13.0952	3.71097	0.010688	0.042455	up	yes
MSTRG.11548	Bol005070	Bol005070	GO:0005576(extracellular region);GO:0005615(extracellular space);GO:0009620(response to fungus);GO:0009627(systemic acquired resistance);GO:0009751(response to salicylic acid);GO:0009817(defense response to fungus, incompatible interaction);GO:0009866(induced systemic resistance, ethylene mediated signaling pathway);GO:0009871(jasmonic acid and ethylene-dependent systemic resistance, ethylene med…	00561(Glycerolipid metabolism)	K00679	EC:2.3.1.158	BnaC05g39420D [Brassica napus]	2.82089	12.5778	10.8692	0.833953	0.523819	0.653842	13.0581	3.70688	1.57473e-07	5.59902e-06	up	yes
Bol033210	Bol033210	Bol033210	GO:0004832(valine-tRNA ligase activity);GO:0005829(cytosol);GO:0006438(valyl-tRNA aminoacylation)	00190(Oxidative phosphorylation)	K01535	EC:3.6.3.6	01P13-1 [Brassica rapa subsp. pekinensis]	2.52242	1.2114	0.96516	0.249903	0.04904	0.061278	13.0447	3.70539	0.000172871	0.0016674	up	yes
MSTRG.11061		MSTRG.11061.1	NA	NA	NA	NA		34.3013	21.3146	23.2727	1.21771	2.48173	2.35168	13.037	3.70454	2.05046e-14	4.71407e-12	up	yes
MSTRG.6253	Bol042508	Bol042508	GO:0003674(molecular_function);GO:0008150(biological_process);GO:0009507(chloroplast);GO:0016021(integral component of membrane)	NA	NA	NA	PREDICTED: uncharacterized protein LOC106331363 [Brassica oleracea var. oleracea]	2.65912	23.5961	23.5989	0.499029	1.64661	1.68049	13.0299	3.70375	8.40716e-06	0.000147577	up	yes
MSTRG.2324		MSTRG.2324.1	NA	NA	NA	NA		22.5752	45.8396	45.2646	1.80484	3.64168	3.28874	13.0138	3.70198	4.05075e-17	1.57249e-14	up	yes
MSTRG.17156		MSTRG.17156.1;MSTRG.17156.2	NA	NA	NA	NA		0.860416	24.865	20.0961	0.117162	1.24658	2.1633	12.9915	3.69949	0.000381986	0.00310626	up	yes
MSTRG.10303	Bol010425	Bol010425	GO:0004497(monooxygenase activity);GO:0004499(N,N-dimethylaniline monooxygenase activity);GO:0005634(nucleus);GO:0050660(flavin adenine dinucleotide binding);GO:0050661(NADP binding);GO:0050832(defense response to fungus);GO:0055114(oxidation-reduction process)	00380(Tryptophan metabolism)	K11816	EC:1.14.13.168	PREDICTED: flavin-containing monooxygenase FMO GS-OX-like 2 isoform X1 [Brassica napus]	19.9932	6.88943	7.34115	0.677754	0.879862	1.0788	12.9812	3.69835	4.27646e-09	2.70766e-07	up	yes
MSTRG.9116	Bol006745	Bol006745	GO:0005515(protein binding);GO:0005737(cytoplasm);GO:0006559(L-phenylalanine catabolic process);GO:0009800(cinnamic acid biosynthetic process);GO:0045548(phenylalanine ammonia-lyase activity)	00360(Phenylalanine metabolism);00940(Phenylpropanoid biosynthesis)	K10775	EC:4.3.1.24	PREDICTED: phenylalanine ammonia-lyase G4-like [Brassica oleracea var. oleracea]	0.077018	0.954726	0.742022	0	0.136737	0	12.9721	3.69734	0.0139944	0.0520149	up	yes
Bol045807	Bol045807	Bol045807	GO:0008194(UDP-glycosyltransferase activity);GO:0009813(flavonoid biosynthetic process);GO:0010294(abscisic acid glucosyltransferase activity);GO:0016757(transferase activity, transferring glycosyl groups);GO:0043231(intracellular membrane-bounded organelle);GO:0047215(indole-3-acetate beta-glucosyltransferase activity);GO:0052696(flavonoid glucuronidation);GO:0080043(quercetin 3-O-glucosyltransf…	00940(Phenylpropanoid biosynthesis)	K13068	EC:2.4.1.120	PREDICTED: UDP-glycosyltransferase 84B2-like [Brassica oleracea var. oleracea]	0.855715	1.13171	1.05664	0	0.134367	0.100378	12.9675	3.69683	0.000728217	0.00515675	up	yes
MSTRG.3504		MSTRG.3504.1	NA	NA	NA	NA		131.733	29.5181	38.3855	3.00341	5.54609	6.84576	12.9674	3.69682	1.20094e-09	9.05679e-08	up	yes
MSTRG.15291	Bol042896	Bol042896	GO:0004497(monooxygenase activity);GO:0005506(iron ion binding);GO:0009651(response to salt stress);GO:0016021(integral component of membrane);GO:0016705(oxidoreductase activity, acting on paired donors, with incorporation or reduction of molecular oxygen);GO:0019825(oxygen binding);GO:0020037(heme binding);GO:0055114(oxidation-reduction process)	00908(Zeatin biosynthesis)	K10717	NA	BnaC07g24390D [Brassica napus]	4.33634	3.66964	6.88658	0.767024	0.29125	0.097186	12.8888	3.68805	3.8498e-05	0.000501172	up	yes
MSTRG.16973		MSTRG.16973.1;MSTRG.16973.2	NA	NA	NA	NA		115.278	26.9424	35.2016	5.02781	4.40353	4.3438	12.8799	3.68705	2.79297e-10	2.43152e-08	up	yes
MSTRG.13706		MSTRG.13706.1	NA	NA	NA	NA		13.4691	6.7086	6.42281	0.072259	0.997267	0.998835	12.8607	3.68489	4.92621e-06	9.52266e-05	up	yes
MSTRG.7486		MSTRG.7486.1	NA	NA	NA	NA		21.6146	12.6673	13.295	0.979288	1.11926	1.60141	12.8588	3.68468	9.09444e-12	1.14551e-09	up	yes
MSTRG.2736	Bol035980	Bol035980	NA	NA	NA	NA	PREDICTED: uncharacterized protein LOC103839983 [Brassica rapa]	6.20834	12.6501	8.76995	0.590804	1.30176	0.257037	12.8528	3.68401	8.74362e-06	0.000152578	up	yes
MSTRG.13115		MSTRG.13115.1	NA	NA	NA	NA		13.2582	11.7773	12.3644	0	1.35382	1.55946	12.8377	3.68232	0.000602604	0.00443157	up	yes
MSTRG.15912	Bol024426	MSTRG.15912.1;Bol024426	GO:0003677(DNA binding);GO:0003723(RNA binding);GO:0003725(double-stranded RNA binding);GO:0004526(ribonuclease P activity);GO:0005515(protein binding);GO:0005655(nucleolar ribonuclease P complex);GO:0005737(cytoplasm);GO:0009506(plasmodesma);GO:0043621(protein self-association);GO:0080188(RNA-directed DNA methylation);GO:0090502(RNA phosphodiester bond hydrolysis, endonucleolytic)	NA	NA	NA	PREDICTED: factor of DNA methylation 5-like [Brassica oleracea var. oleracea]	0.226749	24.0856	20.6763	0.489722	1.30019	1.71842	12.8234	3.6807	0.000811597	0.00562606	up	yes
MSTRG.14736		MSTRG.14736.1	NA	NA	NA	NA		6.62704	7.08597	5.8891	0	0.516771	1.01489	12.798	3.67784	0.000783208	0.00547736	up	yes
MSTRG.12782		MSTRG.12782.1	NA	NA	NA	NA		16.9849	13.3629	11.0272	1.96429	0.705191	0.564752	12.7929	3.67727	1.17543e-05	0.000190775	up	yes
Bol007231	Bol007231	Bol007231	GO:0003700(transcription factor activity, sequence-specific DNA binding);GO:0005634(nucleus);GO:0006351(transcription, DNA-templated);GO:0006355(regulation of transcription, DNA-templated);GO:0043565(sequence-specific DNA binding)	04626(Plant-pathogen interaction)	K13424	NA	PREDICTED: probable WRKY transcription factor 3 [Brassica oleracea var. oleracea]	0.656262	1.22817	1.84951	0	0.122764	0.169303	12.7845	3.67633	0.00119894	0.00763381	up	yes
MSTRG.8494	Bol017609	MSTRG.8494.1;Bol017609	GO:0004364(glutathione transferase activity);GO:0005737(cytoplasm);GO:0005829(cytosol);GO:0005886(plasma membrane);GO:0006749(glutathione metabolic process);GO:0006979(response to oxidative stress);GO:0009407(toxin catabolic process);GO:0009506(plasmodesma);GO:0009636(response to toxic substance);GO:0043295(glutathione binding)	00480(Glutathione metabolism)	K00799	EC:2.5.1.18	BnaC04g15090D [Brassica napus]	7.46882	5.04351	4.3854	1.207	0.115643	0	12.7758	3.67534	0.00172309	0.0101727	up	yes
Bol018851	Bol018851	Bol018851	GO:0005739(mitochondrion);GO:0016021(integral component of membrane)	NA	NA	NA	PREDICTED: uncharacterized protein LOC106399274 [Brassica napus]	4.94027	2.73849	2.34805	0	0.416141	0.370254	12.7504	3.67247	0.000442705	0.00347242	up	yes
MSTRG.3492	Bol035975	MSTRG.3492.1;MSTRG.3492.3;MSTRG.3492.4;MSTRG.3492.2;MSTRG.3492.5;MSTRG.3492.9;MSTRG.3492.6;MSTRG.3492.8;MSTRG.3492.7	NA	NA	NA	NA		134.345	66.6651	64.2035	3.86234	9.12145	7.9921	12.6437	3.66035	8.58763e-14	1.69463e-11	up	yes
MSTRG.19639	Bol032539	Bol032539	GO:0003674(molecular_function);GO:0005783(endoplasmic reticulum);GO:0008150(biological_process);GO:0016021(integral component of membrane)	NA	NA	NA	BnaC09g21540D [Brassica napus]	7.44217	2.50588	2.15576	0	0.538582	0.419188	12.6375	3.65964	0.000909363	0.00613147	up	yes
MSTRG.20161	Bol009904	MSTRG.20161.1	NA	NA	NA	NA		0.482254	4.90781	7.09723	0	0.234142	0.757475	12.5929	3.65453	0.00623348	0.0277729	up	yes
MSTRG.19693	Bol032604	Bol032604	GO:0005737(cytoplasm);GO:0009735(response to cytokinin);GO:0016740(transferase activity);GO:0016747(transferase activity, transferring acyl groups other than amino-acyl groups)	00940(Phenylpropanoid biosynthesis);00945(Stilbenoid, diarylheptanoid and gingerol biosynthesis);00941(Flavonoid biosynthesis)	K13065	EC:2.3.1.133	BnaC09g21700D [Brassica napus]	9.56266	2.10224	2.43659	0.623412	0.496602	0	12.5905	3.65426	0.00112158	0.00724867	up	yes
MSTRG.15696		MSTRG.15696.1	NA	NA	NA	NA		18.4382	35.6313	31.7688	0.987888	3.10798	2.72683	12.5813	3.65321	1.46228e-13	2.74815e-11	up	yes
Bol042360	Bol042360	Bol042360	GO:0005634(nucleus);GO:0005789(endoplasmic reticulum membrane);GO:0016020(membrane);GO:0016021(integral component of membrane)	NA	NA	NA	PREDICTED: membrane protein of ER body-like protein [Brassica oleracea var. oleracea]	1.27709	1.58023	1.5217	0	0.348395	0	12.5691	3.65181	0.00608811	0.0273405	up	yes
MSTRG.7530	Bol035035	MSTRG.7530.1	NA	NA	NA	NA		1.67996	8.81372	6.33315	0.200553	0.687815	0.452926	12.5452	3.64907	6.54421e-05	0.000763383	up	yes
MSTRG.6805	Bol024115	Bol024115	GO:0005634(nucleus);GO:0008270(zinc ion binding)	NA	NA	NA	BnaC03g53710D [Brassica napus]	3.04671	6.70649	3.56194	0.756715	0.19085	0.113835	12.5449	3.64903	0.0001535	0.00151328	up	yes
MSTRG.2429	Bol024664	Bol024664	GO:0004674(protein serine/threonine kinase activity);GO:0005524(ATP binding);GO:0005886(plasma membrane);GO:0006468(protein phosphorylation);GO:0016021(integral component of membrane);GO:0016301(kinase activity);GO:0030246(carbohydrate binding)	00500(Starch and sucrose metabolism)	K01176	EC:3.2.1.1	PREDICTED: L-type lectin-domain containing receptor kinase IX.1-like [Brassica napus]	4.01312	1.12395	1.12474	0.053946	0.387558	0.057898	12.5386	3.64831	0.000224613	0.00204965	up	yes
Bol011998	Bol011998	Bol011998	NA	NA	NA	NA	BnaC05g29880D [Brassica napus]	3.04319	5.73257	4.33149	0.545197	0.500538	0	12.534	3.64778	0.00126587	0.00796803	up	yes
Bol030413	Bol030413	Bol030413	GO:0005576(extracellular region);GO:0016021(integral component of membrane)	NA	NA	NA	BnaA02g02340D [Brassica napus]	0.657146	0.558866	0.465572	0	0.084647	0.049533	12.5323	3.64758	0.000967549	0.00642587	up	yes
MSTRG.15264	Bol042860	Bol042860	GO:0003674(molecular_function);GO:0005634(nucleus);GO:0008150(biological_process)	NA	NA	NA	PREDICTED: F-box/kelch-repeat protein At3g27150 isoform X2 [Brassica oleracea var. oleracea]	11.1749	3.47943	4.29823	0.507226	0.675066	0.330132	12.5313	3.64746	6.92319e-07	1.9152e-05	up	yes
MSTRG.3239	Bol039260	MSTRG.3239.1	NA	NA	NA	NA		0.748326	5.66218	5.07429	0	0.471365	0.446208	12.5165	3.64576	0.00386381	0.019172	up	yes
Bol040430	Bol040430	Bol040430	GO:0003674(molecular_function);GO:0005634(nucleus);GO:0009734(auxin-activated signaling pathway)	NA	NA	NA	PREDICTED: uncharacterized protein LOC106292842 [Brassica oleracea var. oleracea]	2.63049	2.08584	1.48208	0.43223	0.063517	0	12.5032	3.64422	0.00204904	0.0116778	up	yes
MSTRG.17610	Bol037384	Bol037384	GO:0004601(peroxidase activity);GO:0005576(extracellular region);GO:0005618(cell wall);GO:0005773(vacuole);GO:0005774(vacuolar membrane);GO:0005794(Golgi apparatus);GO:0005829(cytosol);GO:0006952(defense response);GO:0006979(response to oxidative stress);GO:0009416(response to light stimulus);GO:0009505(plant-type cell wall);GO:0009735(response to cytokinin);GO:0009826(unidimensional cell growth)…	00940(Phenylpropanoid biosynthesis)	K00430	EC:1.11.1.7	peroxidase 34-like precursor [Brassica napus]	14.0362	0.786555	1.18931	1.28106	0	0	12.4991	3.64375	0.0227464	0.0750711	up	yes
Bol007140	Bol007140	Bol007140	GO:0005576(extracellular region);GO:0005634(nucleus);GO:0009506(plasmodesma)	NA	NA	NA	PREDICTED: RNA-binding protein cabeza-like [Brassica oleracea var. oleracea]	1.38568	2.33569	3.23302	0.22845	0.113439	0.214883	12.4906	3.64277	3.13336e-06	6.57783e-05	up	yes
MSTRG.7595	Bol035134	Bol035134	NA	NA	NA	NA		12.705	10.0326	7.31217	0.243783	1.24868	0.91483	12.4828	3.64187	6.85477e-05	0.000792469	up	yes
MSTRG.16294		MSTRG.16294.1	NA	NA	NA	NA		51.4818	419.97	431.132	14.091	26.4396	31.8067	12.4774	3.64125	5.48832e-09	3.35823e-07	up	yes
Bol033059	Bol033059	Bol033059	GO:0004650(polygalacturonase activity);GO:0005576(extracellular region);GO:0005975(carbohydrate metabolic process);GO:0016829(lyase activity);GO:0071555(cell wall organization)	00040(Pentose and glucuronate interconversions);00500(Starch and sucrose metabolism)	K01184	EC:3.2.1.15	PREDICTED: probable polygalacturonase [Brassica oleracea var. oleracea]	0.544544	0.758158	0.924683	0	0.107337	0.071574	12.4497	3.63804	0.00141902	0.00871432	up	yes
Bol028705	Bol028705	Bol028705	GO:0004553(hydrolase activity, hydrolyzing O-glycosyl compounds);GO:0005886(plasma membrane);GO:0005975(carbohydrate metabolic process)	00500(Starch and sucrose metabolism)	K19891	EC:3.2.1.39	BnaC01g43580D [Brassica napus]	0.26513	0.920905	0.682239	0	0.150204	0	12.4382	3.63671	0.00944377	0.0386539	up	yes
MSTRG.14565		MSTRG.14565.1	NA	NA	NA	NA		2.51595	62.7041	61.2268	0.765071	5.09219	4.32545	12.4178	3.63434	4.59575e-05	0.000577946	up	yes
MSTRG.8410	Bol014425	Bol014425	GO:0003674(molecular_function);GO:0005575(cellular_component);GO:0008150(biological_process)	NA	NA	NA	PREDICTED: uncharacterized protein LOC106338465 [Brassica oleracea var. oleracea]	0.551192	5.55671	3.63585	0.122614	0.483805	0.178417	12.415	3.63401	0.000573209	0.0042636	up	yes
MSTRG.5543	Bol025606	Bol025606	GO:0003674(molecular_function);GO:0005576(extracellular region);GO:0005615(extracellular space);GO:0005618(cell wall);GO:0005794(Golgi apparatus);GO:0005829(cytosol);GO:0009505(plant-type cell wall);GO:0009741(response to brassinosteroid);GO:0048046(apoplast)	03013(RNA transport)	K14299	NA	PREDICTED: protein EXORDIUM [Brassica oleracea var. oleracea]	146.855	29.9204	36.7157	2.97782	7.39032	6.87037	12.3845	3.63047	1.48092e-08	7.84522e-07	up	yes
MSTRG.14373		MSTRG.14373.1	NA	NA	NA	NA		11.4	12.4525	11.1234	1.25663	0.630478	0.944656	12.3512	3.62658	3.74268e-13	6.19767e-11	up	yes
MSTRG.12397	Bol032907	Bol032907	GO:0003674(molecular_function);GO:0008150(biological_process)	NA	NA	NA	BnaC03g47220D [Brassica napus]	5.32613	7.48368	6.11745	0.593468	0.539313	0.402519	12.3281	3.62387	6.85588e-08	2.79909e-06	up	yes
MSTRG.4164		MSTRG.4164.1	NA	NA	NA	NA		0.802538	18.3534	17.6811	1.05281	1.10457	0.83154	12.3245	3.62346	2.52085e-05	0.000358669	up	yes
Bol021252	Bol021252	Bol021252	GO:0003674(molecular_function);GO:0008150(biological_process);GO:0016021(integral component of membrane)	00900(Terpenoid backbone biosynthesis)	K15889	EC:3.1.1.-	PREDICTED: proline-rich receptor-like protein kinase PERK12 [Brassica napus]	0.357289	1.48503	1.45033	0	0.180731	0.087138	12.292	3.61965	0.00242707	0.0133303	up	yes
MSTRG.19784		MSTRG.19784.1	NA	NA	NA	NA		5.31197	33.6265	31.7092	1.4475	1.42261	2.8838	12.2782	3.61803	7.85549e-08	3.1369e-06	up	yes
Bol042578	Bol042578	Bol042578	GO:0005524(ATP binding);GO:0006952(defense response);GO:0007165(signal transduction);GO:0043531(ADP binding)	04070(Phosphatidylinositol signaling system);04626(Plant-pathogen interaction)	K02183	NA	PREDICTED: calmodulin-like protein 12 isoform X1 [Brassica oleracea var. oleracea]	1.69418	1.77076	1.27551	0.084468	0.170996	0.130674	12.2766	3.61783	5.07254e-05	0.000623664	up	yes
MSTRG.1881	Bol005947	Bol005947	GO:0003674(molecular_function);GO:0005783(endoplasmic reticulum);GO:0005789(endoplasmic reticulum membrane);GO:0009507(chloroplast);GO:0016021(integral component of membrane);GO:0016192(vesicle-mediated transport)	00905(Brassinosteroid biosynthesis)	K12638	EC:1.14.13.112	PREDICTED: PRA1 family protein F3-like [Brassica oleracea var. oleracea]	10.5187	3.52929	4.37872	1.1688	0.068955	0.264531	12.2657	3.61656	0.000416079	0.00331519	up	yes
MSTRG.84		MSTRG.84.1	NA	NA	NA	NA		0.246336	4.03311	6.30454	0.611829	0	0.252359	12.2473	3.61439	0.0108168	0.0428004	up	yes
Bol004771	Bol004771	Bol004771	GO:0004565(beta-galactosidase activity);GO:0005576(extracellular region);GO:0005618(cell wall);GO:0005773(vacuole);GO:0005975(carbohydrate metabolic process);GO:0030246(carbohydrate binding);GO:0048046(apoplast)	00052(Galactose metabolism);00600(Sphingolipid metabolism);00531(Glycosaminoglycan degradation);00604(Glycosphingolipid biosynthesis - ganglio series);00511(Other glycan degradation)	K12309	EC:3.2.1.23	PREDICTED: beta-galactosidase 13-like [Brassica oleracea var. oleracea]	0.320723	0.367468	0.382949	0	0.087588	0	12.2293	3.61227	0.00725112	0.0313963	up	yes
MSTRG.2325		MSTRG.2325.1	NA	NA	NA	NA		37.6222	66.4245	62.1141	2.17137	6.50333	4.94632	12.1988	3.60867	2.96058e-15	8.15193e-13	up	yes
MSTRG.5984		MSTRG.5984.2;MSTRG.5984.1	NA	NA	NA	NA		0.54327	15.8127	15.6648	0.343832	1.27912	1.00208	12.1982	3.6086	0.000132585	0.00134	up	yes
Bol012327	Bol012327	Bol012327	GO:0003677(DNA binding);GO:0003700(transcription factor activity, sequence-specific DNA binding);GO:0005634(nucleus);GO:0005737(cytoplasm);GO:0006351(transcription, DNA-templated);GO:0006355(regulation of transcription, DNA-templated);GO:0009873(ethylene-activated signaling pathway)	04626(Plant-pathogen interaction)	K13434	NA	PREDICTED: ethylene-responsive transcription factor ERF019-like [Brassica oleracea var. oleracea]	4.60663	2.1477	3.57275	0.310097	0.536553	0	12.1976	3.60852	0.00109201	0.00710799	up	yes
MSTRG.11572		MSTRG.11572.1	NA	NA	NA	NA		11.4936	5.41827	5.26212	0.33584	1.04113	0.445289	12.1684	3.60507	9.92419e-06	0.000167894	up	yes
MSTRG.604	Bol019719	Bol019719	GO:0005634(nucleus);GO:0008270(zinc ion binding);GO:0016021(integral component of membrane);GO:0016567(protein ubiquitination)	03440(Homologous recombination)	K10875	EC:3.6.4.-	PREDICTED: RING-H2 finger protein ATL29 [Brassica oleracea var. oleracea]	4.3068	13.016	12.9272	0.569307	1.45207	0.46873	12.1481	3.60266	7.48904e-07	2.03716e-05	up	yes
Bol015950	Bol015950	Bol015950	GO:0003674(molecular_function);GO:0005575(cellular_component)	NA	NA	NA	PREDICTED: protein LURP-one-related 6 [Brassica oleracea var. oleracea]	2.95567	3.89322	4.0317	0.357364	0.135696	0.402944	12.1435	3.60211	8.09082e-05	0.000907583	up	yes
Bol021519	Bol021519	Bol021519	GO:0003674(molecular_function);GO:0003723(RNA binding);GO:0005634(nucleus);GO:0008150(biological_process)	04141(Protein processing in endoplasmic reticulum)	K09503	NA	PREDICTED: YTH domain-containing family protein 2-like isoform X1 [Brassica napus]	5.73097	1.51673	1.81008	0.144731	0.289207	0.31313	12.1244	3.59985	1.78918e-05	0.000269172	up	yes
Bol028297	Bol028297	Bol028297	GO:0005737(cytoplasm);GO:0008194(UDP-glycosyltransferase activity);GO:0009636(response to toxic substance);GO:0009813(flavonoid biosynthetic process);GO:0016757(transferase activity, transferring glycosyl groups);GO:0043231(intracellular membrane-bounded organelle);GO:0052696(flavonoid glucuronidation);GO:0080043(quercetin 3-O-glucosyltransferase activity);GO:0080044(quercetin 7-O-glucosyltransfe…	00942(Anthocyanin biosynthesis)	K12338	EC:2.4.1.298	PREDICTED: UDP-glycosyltransferase 75D1-like [Brassica oleracea var. oleracea]	4.69453	0.244509	0.6839	0.463839	0	0	12.1226	3.59963	0.0236899	0.0773546	up	yes
MSTRG.3483		MSTRG.3483.1	NA	NA	NA	NA		41.74	10.141	14.5179	4.90805	0.573835	0	12.1124	3.59842	0.00257274	0.0139698	up	yes
MSTRG.10809		MSTRG.10809.1	NA	NA	NA	NA		1.06673	12.3547	14.486	0.940637	0.402891	0.97421	12.0408	3.58986	3.13897e-05	0.000426229	up	yes
Bol036000	Bol036000	Bol036000	GO:0004185(serine-type carboxypeptidase activity);GO:0005576(extracellular region);GO:0005773(vacuole);GO:0006508(proteolysis);GO:0051603(proteolysis involved in cellular protein catabolic process)	00940(Phenylpropanoid biosynthesis)	K09756	EC:3.4.16.-;EC:2.3.1.91	PREDICTED: serine carboxypeptidase-like 47 [Brassica oleracea var. oleracea]	4.23849	5.25073	4.97445	0.244087	0.470405	0.489103	12.017	3.58701	6.04719e-08	2.53447e-06	up	yes
MSTRG.7314	Bol016276	Bol016276	GO:0005737(cytoplasm);GO:0008146(sulfotransferase activity);GO:0019761(glucosinolate biosynthetic process);GO:0047364(desulfoglucosinolate sulfotransferase activity);GO:0080066(3-methylthiopropyl-desulfoglucosinolate sulfotransferase activity);GO:0080067(4-methylthiobutyl-desulfoglucosinolate sulfotransferase activity);GO:0080068(5-methylthiopentyl-desulfoglucosinolate sulfotransferase activity);…	00966(Glucosinolate biosynthesis)	NA	NA	PREDICTED: cytosolic sulfotransferase 18-like [Brassica oleracea var. oleracea]	20.2711	7.4434	5.5689	1.03661	1.23791	0.497253	12.008	3.58592	1.70961e-05	0.000259842	up	yes
Bol042993	Bol042993	Bol042993	GO:0001666(response to hypoxia);GO:0003677(DNA binding);GO:0003700(transcription factor activity, sequence-specific DNA binding);GO:0005515(protein binding);GO:0005634(nucleus);GO:0006351(transcription, DNA-templated);GO:0006355(regulation of transcription, DNA-templated);GO:0009617(response to bacterium);GO:0009626(plant-type hypersensitive response);GO:0009723(response to ethylene);GO:0009733(r…	04626(Plant-pathogen interaction)	K09422	NA	PREDICTED: myb-related protein 306-like [Brassica oleracea var. oleracea]	4.63323	1.9972	2.13674	0	0.623762	0.106587	12.0041	3.58546	0.00211958	0.0119732	up	yes
Bol015117	Bol015117	Bol015117	GO:0004351(glutamate decarboxylase activity);GO:0005516(calmodulin binding);GO:0005634(nucleus);GO:0005829(cytosol);GO:0006536(glutamate metabolic process);GO:0030170(pyridoxal phosphate binding)	00650(Butanoate metabolism);00250(Alanine, aspartate and glutamate metabolism);00410(beta-Alanine metabolism);00430(Taurine and hypotaurine metabolism)	K01580	EC:4.1.1.15	BnaC02g34260D [Brassica napus]	2.58915	1.60203	2.9731	0	0.275945	0.321006	12.0014	3.58514	0.000669684	0.00482009	up	yes
Bol029362	Bol029362	Bol029362	GO:0005634(nucleus);GO:0007065(male meiosis sister chromatid cohesion);GO:0007066(female meiosis sister chromatid cohesion);GO:0007131(reciprocal meiotic recombination);GO:0007275(multicellular organism development)	NA	NA	NA	BnaC09g27730D [Brassica napus]	6.53524	9.03167	7.07342	0	0	1.88819	11.9905	3.58382	0.0111304	0.0437821	up	yes
MSTRG.17154		MSTRG.17154.2;MSTRG.17154.1	NA	NA	NA	NA		0.533983	48.0572	46.7562	0.268915	3.98451	3.71462	11.9662	3.5809	0.00132811	0.0082764	up	yes
MSTRG.4811	Bol026031	Bol026031	GO:0005794(Golgi apparatus);GO:0006486(protein glycosylation);GO:0008378(galactosyltransferase activity);GO:0016021(integral component of membrane);GO:0016757(transferase activity, transferring glycosyl groups)	NA	NA	NA	PREDICTED: uncharacterized protein LOC106333416 [Brassica oleracea var. oleracea]	17.4091	5.04862	4.45707	1.6787	0.570925	0	11.9641	3.58065	0.00138512	0.00856164	up	yes
MSTRG.4268		MSTRG.4268.1	NA	NA	NA	NA		4.42354	5.58922	11.5135	0.945148	0.489858	0.365228	11.9575	3.57984	2.99124e-05	0.000409437	up	yes
Bol007728	Bol007728	Bol007728	GO:0005576(extracellular region)	NA	NA	NA	PREDICTED: heavy metal-associated isoprenylated plant protein 26 [Brassica oleracea var. oleracea]	2.55044	2.9327	1.07076	0	0.112457	0.436218	11.945	3.57833	0.00258905	0.0140309	up	yes
MSTRG.6178		MSTRG.6178.1	NA	NA	NA	NA		190.388	57.2716	64.883	4.91025	9.99997	11.2722	11.9371	3.57738	1.56063e-10	1.45495e-08	up	yes
Bol027537	Bol027537	Bol027537	GO:0005515(protein binding);GO:0005739(mitochondrion);GO:0005829(cytosol);GO:0006809(nitric oxide biosynthetic process);GO:0008940(nitrate reductase activity);GO:0009416(response to light stimulus);GO:0009635(response to herbicide);GO:0009703(nitrate reductase (NADH) activity);GO:0020037(heme binding);GO:0030151(molybdenum ion binding);GO:0042128(nitrate assimilation);GO:0043546(molybdopterin cof…	00910(Nitrogen metabolism)	K10534	EC:1.7.1.1;EC:1.7.1.2	BnaA07g33690D [Brassica napus]	1.36217	2.181	1.52947	0	0.252947	0.172405	11.9258	3.57601	0.000964179	0.00640982	up	yes
Bol026260	Bol026260	Bol026260	NA	NA	NA	NA	BnaC06g43920D [Brassica napus]	3.74922	2.89863	1.78151	0	0.709202	0	11.8857	3.57115	0.0112477	0.0441259	up	yes
Bol028044	Bol028044	Bol028044	GO:0003674(molecular_function);GO:0005737(cytoplasm);GO:0009409(response to cold);GO:0009414(response to water deprivation);GO:0009651(response to salt stress);GO:0009737(response to abscisic acid);GO:0009738(abscisic acid-activated signaling pathway);GO:0010150(leaf senescence)	NA	NA	NA	PREDICTED: low-temperature-induced 65 kDa protein-like isoform X1 [Brassica napus]	1.46944	1.49255	1.59469	0	0.272908	0.111893	11.8416	3.5658	0.00116407	0.00746416	up	yes
MSTRG.14325	Bol041475	Bol041475	GO:0004596(peptide alpha-N-acetyltransferase activity);GO:0005737(cytoplasm);GO:0017196(N-terminal peptidyl-methionine acetylation)	00190(Oxidative phosphorylation)	K01535	EC:3.6.3.6	copia-like protein [Brassica oleracea]	7.72069	5.44135	4.25103	0.308726	0.572931	0.589711	11.8346	3.56494	3.54342e-06	7.29003e-05	up	yes
MSTRG.5474		MSTRG.5474.1	NA	NA	NA	NA		1.62552	9.21603	8.6883	0.912219	0.300147	0.44037	11.8167	3.56275	0.000153615	0.00151378	up	yes
MSTRG.14762	Bol012314	Bol012314	GO:0008150(biological_process);GO:0016021(integral component of membrane);GO:0031225(anchored component of membrane)	NA	NA	NA	PREDICTED: glyceraldehyde-3-phosphate dehydrogenase, testis-specific-like [Brassica oleracea var. oleracea]	66.5747	5.76128	15.3567	5.48975	1.76855	0.164297	11.8143	3.56246	0.000607245	0.00445325	up	yes
MSTRG.13230		MSTRG.13230.1	NA	NA	NA	NA		8.38858	2.71006	1.64845	1.08069	0	0	11.7954	3.56015	0.0154726	0.0560316	up	yes
Bol026384	Bol026384	Bol026384	GO:0005451(monovalent cation:proton antiporter activity);GO:0006812(cation transport);GO:0006813(potassium ion transport);GO:0015299(solute:proton antiporter activity);GO:0015385(sodium:proton antiporter activity);GO:0016021(integral component of membrane)	NA	NA	NA	BnaC04g39560D [Brassica napus]	3.28991	0.949751	1.28592	0.161463	0.198077	0.109198	11.7882	3.55927	1.12481e-05	0.000184585	up	yes
MSTRG.2730	Bol008963	Bol008963	GO:0003723(RNA binding);GO:0004525(ribonuclease III activity);GO:0005634(nucleus);GO:0005737(cytoplasm);GO:0016442(RISC complex);GO:0030422(production of siRNA involved in RNA interference)	00190(Oxidative phosphorylation)	K01535	EC:3.6.3.6	01P13-1 [Brassica rapa subsp. pekinensis]	6.26006	1.43894	1.56435	0.131491	0.406226	0.248644	11.78	3.55827	1.28548e-05	0.000205123	up	yes
Bol028996	Bol028996	Bol028996	GO:0005634(nucleus);GO:0008757(S-adenosylmethionine-dependent methyltransferase activity);GO:0032259(methylation)	00592(alpha-Linolenic acid metabolism)	K08241	EC:2.1.1.141	BnaC01g02260D [Brassica napus]	2.568	1.0538	1.57916	0	0.234131	0.207671	11.7722	3.55731	0.001488	0.00903718	up	yes
MSTRG.3014	Bol028637	Bol028637	GO:0003677(DNA binding);GO:0003700(transcription factor activity, sequence-specific DNA binding);GO:0005634(nucleus);GO:0006351(transcription, DNA-templated);GO:0009873(ethylene-activated signaling pathway);GO:0045892(negative regulation of transcription, DNA-templated)	04075(Plant hormone signal transduction)	K14486	NA	BnaC02g18650D [Brassica napus]	7.71602	7.06502	8.46018	0.262153	1.03769	0.676758	11.7581	3.55559	3.19298e-07	1.019e-05	up	yes
MSTRG.5860		MSTRG.5860.1	NA	NA	NA	NA		11.2315	15.7817	16.6304	2.41689	1.29691	0	11.7517	3.5548	0.00088879	0.00603226	up	yes
MSTRG.14838	Bol017150	MSTRG.14838.1;Bol017150	GO:0005887(integral component of plasma membrane);GO:0008271(secondary active sulfate transmembrane transporter activity);GO:0008272(sulfate transport);GO:0015116(sulfate transmembrane transporter activity);GO:0015293(symporter activity);GO:0080160(selenate transport)	NA	NA	NA	BnaC02g14670D [Brassica napus]	9.89805	7.94371	8.49581	0	1.16679	1.07658	11.7402	3.55338	0.000492162	0.00377776	up	yes
MSTRG.3568		MSTRG.3568.1	NA	NA	NA	NA		12.8578	4.6001	2.97648	0	0.872151	0.871937	11.7164	3.55045	0.00264383	0.014261	up	yes
Bol027961	Bol027961	Bol027961	GO:0003674(molecular_function);GO:0008150(biological_process);GO:0009507(chloroplast);GO:0016021(integral component of membrane)	NA	NA	NA	PREDICTED: uncharacterized protein LOC103857045 [Brassica rapa]	1.98701	1.53733	2.18088	0.057243	0.277068	0.152766	11.7132	3.55006	0.000148525	0.00147096	up	yes
MSTRG.17694		MSTRG.17694.1	NA	NA	NA	NA		0.110119	11.0897	10.4818	0.101329	0.807617	0.945103	11.6942	3.54772	0.00116976	0.00748619	up	yes
MSTRG.10536	Bol038299	Bol038299	GO:0004672(protein kinase activity);GO:0005886(plasma membrane);GO:0007165(signal transduction);GO:0016021(integral component of membrane)	04075(Plant hormone signal transduction)	K13415	EC:2.7.10.1;EC:2.7.11.1	PREDICTED: LOW QUALITY PROTEIN: receptor-like protein 2 [Brassica oleracea var. oleracea]	1.16816	0.967952	1.07554	0.112352	0.127744	0.034699	11.6874	3.54689	6.25295e-05	0.000734838	up	yes
Bol011052	Bol011052	Bol011052	GO:0003824(catalytic activity);GO:0004222(metalloendopeptidase activity);GO:0005634(nucleus);GO:0006508(proteolysis);GO:0046872(metal ion binding)	NA	NA	NA	PREDICTED: zinc-metallopeptidase, peroxisomal-like [Brassica oleracea var. oleracea]	1.06858	0.745162	0.572771	0	0	0.204906	11.6469	3.54187	0.0125357	0.0478551	up	yes
MSTRG.10020	Bol040849	Bol040849	GO:0005515(protein binding);GO:0005634(nucleus);GO:0005737(cytoplasm);GO:0009055(electron carrier activity);GO:0009751(response to salicylic acid);GO:0009863(salicylic acid mediated signaling pathway);GO:0009867(jasmonic acid mediated signaling pathway);GO:0015035(protein disulfide oxidoreductase activity);GO:0045454(cell redox homeostasis);GO:0055114(oxidation-reduction process)	NA	NA	NA	PREDICTED: monothiol glutaredoxin-S13 [Brassica oleracea var. oleracea]	22.6127	10.4423	10.7687	3.51513	0.248776	0	11.6431	3.54141	0.00349725	0.01776	up	yes
Bol021509	Bol021509	Bol021509	GO:0000139(Golgi membrane);GO:0005789(endoplasmic reticulum membrane);GO:0005794(Golgi apparatus);GO:0005886(plasma membrane);GO:0008150(biological_process);GO:0009543(chloroplast thylakoid lumen);GO:0016020(membrane);GO:0016021(integral component of membrane);GO:0031902(late endosome membrane)	NA	NA	NA	PREDICTED: ALA-interacting subunit 5 [Brassica oleracea var. oleracea]	2.02137	0.524209	1.16692	0	0.214995	0.104859	11.6069	3.53691	0.00253204	0.0137995	up	yes
Bol033229	Bol033229	Bol033229	GO:0003677(DNA binding);GO:0003700(transcription factor activity, sequence-specific DNA binding);GO:0005634(nucleus);GO:0005829(cytosol);GO:0006351(transcription, DNA-templated);GO:0006355(regulation of transcription, DNA-templated);GO:0046983(protein dimerization activity)	03060(Protein export)	K03217	NA	PREDICTED: agamous-like MADS-box protein AGL62 [Brassica napus]	0.326989	1.39994	1.37892	0	0.097692	0.169921	11.6057	3.53677	0.00349866	0.0177605	up	yes
Bol037707	Bol037707	Bol037707	GO:0005737(cytoplasm);GO:0009058(biosynthetic process);GO:0016706(oxidoreductase activity, acting on paired donors, with incorporation or reduction of molecular oxygen, 2-oxoglutarate as one donor, and incorporation of one atom each of oxygen into both donors);GO:0046872(metal ion binding);GO:0055114(oxidation-reduction process)	00941(Flavonoid biosynthesis)	K05278	EC:1.14.11.23	PREDICTED: feruloyl CoA ortho-hydroxylase 2-like [Brassica oleracea var. oleracea]	2.36841	0.673684	0.980457	0.138791	0.207812	0	11.6056	3.53676	0.00252885	0.0137853	up	yes
Bol022304	Bol022304	Bol022304	GO:0003700(transcription factor activity, sequence-specific DNA binding);GO:0005634(nucleus);GO:0006351(transcription, DNA-templated);GO:0006355(regulation of transcription, DNA-templated);GO:0009867(jasmonic acid mediated signaling pathway);GO:0043565(sequence-specific DNA binding);GO:0050832(defense response to fungus)	04626(Plant-pathogen interaction)	K13424	NA	PREDICTED: probable WRKY transcription factor 50 [Brassica oleracea var. oleracea]	0.412213	3.79261	2.75755	0	0.203484	0.397554	11.5839	3.53405	0.00595583	0.0268632	up	yes
MSTRG.20356		MSTRG.20356.1	NA	NA	NA	NA		0.633434	20.8478	16.2304	2.16221	0.056939	1.03737	11.5804	3.53361	0.00138183	0.00855246	up	yes
MSTRG.3491		MSTRG.3491.1	NA	NA	NA	NA		23.6406	13.6426	16.2573	0.333621	1.36005	2.92986	11.58	3.53356	4.96477e-08	2.15717e-06	up	yes
MSTRG.8981	Bol040290	Bol040290	GO:0004672(protein kinase activity);GO:0005524(ATP binding);GO:0005886(plasma membrane);GO:0006468(protein phosphorylation);GO:0016301(kinase activity);GO:0016310(phosphorylation)	04626(Plant-pathogen interaction)	K13430	EC:2.7.11.1	PREDICTED: serine/threonine-protein kinase At5g01020-like [Brassica napus]	14.8886	7.69424	6.40033	0	1.37663	1.12732	11.575	3.53294	0.000659998	0.00476341	up	yes
MSTRG.7767	Bol029987	MSTRG.7767.2;MSTRG.7767.1;Bol029987	GO:0005199(structural constituent of cell wall);GO:0009664(plant-type cell wall organization)	NA	NA	NA	PREDICTED: extensin-2-like [Brassica oleracea var. oleracea]	66.4137	5.64294	10.201	1.76731	2.8914	2.48462	11.5153	3.52548	2.59244e-06	5.67365e-05	up	yes
MSTRG.5074	Bol039769	Bol039769	GO:0002679(respiratory burst involved in defense response);GO:0004842(ubiquitin-protein transferase activity);GO:0005737(cytoplasm);GO:0005829(cytosol);GO:0006952(defense response);GO:0009414(response to water deprivation);GO:0010200(response to chitin);GO:0016567(protein ubiquitination);GO:0016874(ligase activity);GO:0051865(protein autoubiquitination)	00970(Aminoacyl-tRNA biosynthesis)	K01876	EC:6.1.1.12	PREDICTED: E3 ubiquitin-protein ligase PUB23 [Brassica oleracea var. oleracea]	8.6954	7.28276	6.2219	0.46134	1.18669	0.285224	11.4833	3.52146	4.68432e-07	1.39704e-05	up	yes
MSTRG.10547		MSTRG.10547.1;MSTRG.10547.2	NA	NA	NA	NA		67.8247	43.0901	48.7289	2.96469	5.26925	5.68088	11.4729	3.52016	1.26778e-14	3.06337e-12	up	yes
MSTRG.7975	Bol025585	MSTRG.7975.1;Bol025585	GO:0004033(aldo-keto reductase (NADP) activity);GO:0005737(cytoplasm);GO:0005829(cytosol);GO:0009409(response to cold);GO:0009414(response to water deprivation);GO:0009636(response to toxic substance);GO:0009651(response to salt stress);GO:0016229(steroid dehydrogenase activity);GO:0046686(response to cadmium ion);GO:0055114(oxidation-reduction process);GO:0070401(NADP+ binding)	00040(Pentose and glucuronate interconversions);00051(Fructose and mannose metabolism);00052(Galactose metabolism);00561(Glycerolipid metabolism)	K00011	EC:1.1.1.21	PREDICTED: aldo-keto reductase family 4 member C8 [Brassica napus]	17.5527	4.46179	6.49737	0	2.02444	0.466183	11.4477	3.51699	0.00238207	0.0131394	up	yes
Bol041128	Bol041128	Bol041128	GO:0004722(protein serine/threonine phosphatase activity);GO:0005267(potassium channel activity);GO:0005886(plasma membrane);GO:0006470(protein dephosphorylation);GO:0009788(negative regulation of abscisic acid-activated signaling pathway);GO:0009939(positive regulation of gibberellic acid mediated signaling pathway);GO:0010030(positive regulation of seed germination);GO:0046872(metal ion binding…	NA	NA	NA	PREDICTED: protein phosphatase 2C 3 [Brassica oleracea var. oleracea]	2.30592	3.27264	4.32229	0.291861	0.249353	0.324365	11.4384	3.51581	2.09253e-06	4.76452e-05	up	yes
MSTRG.3471		MSTRG.3471.1	NA	NA	NA	NA		8.58555	3.99346	4.1528	1.463	0	0	11.4366	3.51559	0.0149522	0.0546138	up	yes
Bol027320	Bol027320	Bol027320	GO:0004674(protein serine/threonine kinase activity);GO:0005515(protein binding);GO:0005524(ATP binding);GO:0005886(plasma membrane);GO:0006468(protein phosphorylation);GO:0007165(signal transduction);GO:0016301(kinase activity)	04075(Plant hormone signal transduction)	K14498	EC:2.7.11.1	PREDICTED: CBL-interacting serine/threonine-protein kinase 13 isoform X1 [Brassica oleracea var. oleracea]	0.19058	0.922629	0.895863	0.056061	0.04682	0.07289	11.4301	3.51476	0.000798658	0.00555425	up	yes
Bol036677	Bol036677	Bol036677	GO:0005634(nucleus);GO:0006457(protein folding);GO:0051082(unfolded protein binding)	04141(Protein processing in endoplasmic reticulum)	K09503	NA	PREDICTED: chaperone protein DnaJ-like [Brassica napus]	6.38669	6.6564	6.45174	0.43277	0.392272	0.882143	11.4193	3.5134	5.60381e-08	2.38237e-06	up	yes
Bol026231	Bol026231	Bol026231	GO:0005739(mitochondrion);GO:0008375(acetylglucosaminyltransferase activity);GO:0016021(integral component of membrane);GO:0016757(transferase activity, transferring glycosyl groups)	04144(Endocytosis)	K12471	NA	PREDICTED: uncharacterized protein LOC106299019 [Brassica oleracea var. oleracea]	1.14807	0.35253	1.2815	0.175802	0	0.068113	11.406	3.51172	0.00404637	0.0198176	up	yes
Bol038374	Bol038374	Bol038374	GO:0003677(DNA binding);GO:0003700(transcription factor activity, sequence-specific DNA binding);GO:0005634(nucleus);GO:0006351(transcription, DNA-templated);GO:0006355(regulation of transcription, DNA-templated);GO:0044212(transcription regulatory region DNA binding);GO:0046872(metal ion binding)	04712(Circadian rhythm - plant)	K16222	NA	PREDICTED: dof zinc finger protein DOF3.1-like [Brassica napus]	3.97093	2.38271	2.47491	0	0.519007	0.255699	11.396	3.51045	0.00163726	0.00975844	up	yes
Bol038487	Bol038487	Bol038487	GO:0005618(cell wall);GO:0005774(vacuolar membrane);GO:0005794(Golgi apparatus);GO:0005829(cytosol);GO:0005886(plasma membrane);GO:0009505(plant-type cell wall);GO:0030246(carbohydrate binding);GO:0048046(apoplast)	NA	NA	NA	BnaC06g39280D [Brassica napus]	0.962835	1.92187	2.08997	0.436611	0	0	11.3939	3.51018	0.0144328	0.0532767	up	yes
Bol007629	Bol007629	Bol007629	GO:0003674(molecular_function);GO:0005634(nucleus);GO:0008150(biological_process)	NA	NA	NA	PREDICTED: uncharacterized protein LOC106397806 [Brassica napus]	0.530745	1.20331	1.01337	0.120785	0	0.120639	11.38	3.50843	0.00175617	0.0103396	up	yes
Bol014983	Bol014983	Bol014983	GO:0005515(protein binding);GO:0009535(chloroplast thylakoid membrane);GO:0015996(chlorophyll catabolic process)	NA	NA	NA	PREDICTED: protein STAY-GREEN 1, chloroplastic-like isoform X1 [Brassica oleracea var. oleracea]	2.92041	0.553809	1.63281	0	0	0.449017	11.3738	3.50764	0.0149775	0.0546819	up	yes
MSTRG.12728	Bol019541	MSTRG.12728.1	NA	NA	NA	NA		6.68836	0.920991	1.01701	0.444812	0	0.316236	11.3348	3.50269	0.00313209	0.0162899	up	yes
MSTRG.14666	Bol043292	MSTRG.14666.1	NA	NA	NA	NA		2.80369	31.8217	35.4935	3.41652	2.04977	0.735336	11.3065	3.49909	6.37449e-05	0.000746528	up	yes
MSTRG.169	Bol029062	Bol029062	GO:0009507(chloroplast)	NA	NA	NA	PREDICTED: uncharacterized protein LOC106298878 [Brassica oleracea var. oleracea]	7.40668	6.74411	4.75433	0.500095	1.04987	0.122648	11.3028	3.4986	1.97534e-05	0.000291803	up	yes
MSTRG.14691		MSTRG.14691.1	NA	NA	NA	NA		2.35696	44.7687	42.5357	0	4.2831	3.65407	11.2964	3.49779	0.00500628	0.0234193	up	yes
MSTRG.3569		MSTRG.3569.2;MSTRG.3569.1	NA	NA	NA	NA		111.708	54.614	51.8317	3.90518	7.55722	7.86063	11.2898	3.49695	3.14672e-13	5.36075e-11	up	yes
MSTRG.1613		MSTRG.1613.1	NA	NA	NA	NA		0.214366	8.82394	8.46924	0.794663	0.595644	0.161907	11.2791	3.49558	0.00398076	0.0195894	up	yes
Bol022380	Bol022380	Bol022380	GO:0005215(transporter activity);GO:0006810(transport);GO:0016020(membrane);GO:0016021(integral component of membrane)	NA	NA	NA	PREDICTED: probable folate-biopterin transporter 2 [Brassica oleracea var. oleracea]	0.655683	0.203216	1.26925	0.045811	0.09553	0.047646	11.2608	3.49324	0.00114626	0.0073759	up	yes
MSTRG.357	Bol017923	Bol017923	GO:0008375(acetylglucosaminyltransferase activity);GO:0016020(membrane);GO:0016757(transferase activity, transferring glycosyl groups)	NA	NA	NA	PREDICTED: uncharacterized protein LOC106298182 [Brassica oleracea var. oleracea]	1.71635	5.66863	4.25545	0	0.812251	0.224416	11.2287	3.48912	0.0019968	0.0114158	up	yes
MSTRG.1537		MSTRG.1537.1	NA	NA	NA	NA		0.723285	4.81343	6.94062	0	0	1.11434	11.1971	3.48505	0.0226358	0.0748208	up	yes
MSTRG.16778		MSTRG.16778.1	NA	NA	NA	NA		2.76105	68.2238	63.9709	2.7689	4.39326	4.91731	11.1723	3.48186	8.40042e-06	0.000147577	up	yes
MSTRG.14440		MSTRG.14440.1	NA	NA	NA	NA		4.0575	31.6506	31.341	1.91732	2.58794	1.50283	11.1598	3.48024	3.25717e-05	0.000439236	up	yes
MSTRG.14870	Bol017180	Bol017180	GO:0005618(cell wall);GO:0005634(nucleus);GO:0016021(integral component of membrane);GO:0030599(pectinesterase activity);GO:0042545(cell wall modification);GO:0045330(aspartyl esterase activity);GO:0045490(pectin catabolic process);GO:0046910(pectinesterase inhibitor activity);GO:0071944(cell periphery)	00040(Pentose and glucuronate interconversions);00500(Starch and sucrose metabolism)	K01051	EC:3.1.1.11	PREDICTED: probable pectinesterase/pectinesterase inhibitor 61 [Brassica napus]	11.2236	2.81091	3.06453	0	1.33679	0.202442	11.1088	3.47363	0.00305058	0.0159465	up	yes
MSTRG.608		MSTRG.608.1;MSTRG.608.2	NA	NA	NA	NA		1.03174	410.308	400.002	8.43772	18.5722	46.1745	11.0863	3.4707	0.00288617	0.0152828	up	yes
Bol043362	Bol043362	Bol043362	GO:0005634(nucleus)	04712(Circadian rhythm - plant)	K12128	NA	PREDICTED: uncharacterized protein LOC106313033 [Brassica oleracea var. oleracea]	2.69149	3.04866	2.55425	0.21846	0.381163	0.149863	11.0668	3.46817	3.75347e-05	0.000490249	up	yes
Bol014196	Bol014196	Bol014196	GO:0004497(monooxygenase activity);GO:0005506(iron ion binding);GO:0005576(extracellular region);GO:0016021(integral component of membrane);GO:0016705(oxidoreductase activity, acting on paired donors, with incorporation or reduction of molecular oxygen);GO:0019825(oxygen binding);GO:0020037(heme binding);GO:0055114(oxidation-reduction process)	00073(Cutin, suberine and wax biosynthesis)	K15405	NA	PREDICTED: alkane hydroxylase MAH1-like [Brassica rapa]	0.718571	1.0398	1.32725	0	0	0.278947	11.0617	3.4675	0.0136533	0.0510999	up	yes
Bol041536	Bol041536	Bol041536	GO:0003674(molecular_function);GO:0005783(endoplasmic reticulum);GO:0008150(biological_process);GO:0016021(integral component of membrane)	NA	NA	NA	BnaC07g03130D [Brassica napus]	3.47467	3.40476	3.50111	0.07936	0.10519	0.756624	11.0293	3.46328	0.000463524	0.00360113	up	yes
Bol030958	Bol030958	Bol030958	GO:0005515(protein binding);GO:0005634(nucleus);GO:0006952(defense response);GO:0009870(defense response signaling pathway, resistance gene-dependent)	NA	NA	NA	PREDICTED: protein MKS1-like [Brassica oleracea var. oleracea]	4.57886	3.05462	4.74843	0.125841	0.386931	0.610179	11.0262	3.46287	0.000105762	0.00111905	up	yes
Bol025720	Bol025720	Bol025720	GO:0005634(nucleus);GO:0005886(plasma membrane);GO:0006820(anion transport);GO:0008381(mechanically-gated ion channel activity);GO:0016020(membrane);GO:0016021(integral component of membrane);GO:0050982(detection of mechanical stimulus);GO:0055085(transmembrane transport)	NA	NA	NA	PREDICTED: mechanosensitive ion channel protein 5 [Brassica oleracea var. oleracea]	0.121356	0.693596	0.434211	0	0.113321	0	11.0232	3.46247	0.0189711	0.0653632	up	yes
MSTRG.16293		MSTRG.16293.1	NA	NA	NA	NA		2.9088	57.1344	60.5424	2.22015	4.17077	4.56064	11.0108	3.46085	1.24218e-05	0.000199965	up	yes
Bol026208	Bol026208	Bol026208	GO:0005576(extracellular region);GO:0005829(cytosol);GO:0005886(plasma membrane);GO:0009058(biosynthetic process);GO:0009505(plant-type cell wall);GO:0016844(strictosidine synthase activity)	00901(Indole alkaloid biosynthesis)	K01757	EC:4.3.3.2	PREDICTED: protein STRICTOSIDINE SYNTHASE-LIKE 12-like [Brassica oleracea var. oleracea]	3.64086	1.15524	2.08135	0.331816	0.293037	0	11.0065	3.46029	0.00227133	0.0126464	up	yes
MSTRG.13036		MSTRG.13036.1	NA	NA	NA	NA		26.9099	8.27927	15.4268	0.139097	1.07896	3.38087	11.006	3.46022	5.30822e-05	0.000647264	up	yes
MSTRG.16963	Bol028296	Bol028296	GO:0004596(peptide alpha-N-acetyltransferase activity);GO:0005737(cytoplasm);GO:0017196(N-terminal peptidyl-methionine acetylation)	04145(Phagosome)	K07374	NA	PREDICTED: uncharacterized mitochondrial protein AtMg00810-like, partial [Brassica napus]	3.02842	36.7175	33.4148	1.79686	2.51852	2.33307	11.0042	3.45998	3.16325e-06	6.63378e-05	up	yes
MSTRG.1120	Bol013128	Bol013128	GO:0003677(DNA binding);GO:0003700(transcription factor activity, sequence-specific DNA binding);GO:0005515(protein binding);GO:0005634(nucleus);GO:0005737(cytoplasm);GO:0006351(transcription, DNA-templated);GO:0006355(regulation of transcription, DNA-templated);GO:0009736(cytokinin-activated signaling pathway);GO:0009873(ethylene-activated signaling pathway);GO:0042991(transcription factor impor…	04626(Plant-pathogen interaction)	K13434	NA	PREDICTED: ethylene-responsive transcription factor CRF4-like [Brassica napus]	2.68799	7.05343	5.46704	0.124055	0.646197	0.613774	10.9886	3.45793	2.52468e-05	0.000358851	up	yes
Bol040824	Bol040824	Bol040824	GO:0000166(nucleotide binding);GO:0003723(RNA binding);GO:0003729(mRNA binding);GO:0005737(cytoplasm);GO:0006402(mRNA catabolic process);GO:0009908(flower development);GO:0030529(intracellular ribonucleoprotein complex);GO:2000028(regulation of photoperiodism, flowering)	04140(Regulation of autophagy)	K08333	EC:2.7.11.1	BnaCnng43140D [Brassica napus]	1.48597	0.280409	0.700761	0	0.16898	0.055586	10.9863	3.45763	0.00483843	0.0228326	up	yes
MSTRG.7137	Bol029844	Bol029844	GO:0005634(nucleus);GO:0009625(response to insect);GO:0030246(carbohydrate binding);GO:0043394(proteoglycan binding)	NA	NA	NA	BnaC03g63410D [Brassica napus]	10.9978	5.18208	4.75849	1.13481	0.652521	0.118655	10.9856	3.45754	7.6812e-05	0.000869875	up	yes
Bol016866	Bol016866	Bol016866	GO:0005575(cellular_component)	NA	NA	NA	PREDICTED: iridoid synthase [Brassica oleracea var. oleracea]	1.49281	2.11075	2.30327	0.05973	0.411143	0.068113	10.9592	3.45406	0.000469904	0.00364352	up	yes
Bol040392	Bol040392	Bol040392	GO:0005516(calmodulin binding);GO:0005634(nucleus);GO:0005737(cytoplasm);GO:0008150(biological_process)	NA	NA	NA	PREDICTED: uncharacterized protein LOC106344171 [Brassica oleracea var. oleracea]	0.689707	0.641788	0.808534	0.036461	0.055085	0.1038	10.9551	3.45353	0.000317429	0.00268071	up	yes
MSTRG.14827		MSTRG.14827.1	NA	NA	NA	NA		4.9096	5.49616	6.93683	0.38807	0.73143	0.465111	10.9444	3.45212	2.31984e-07	7.73715e-06	up	yes
Bol028860	Bol028860	Bol028860	GO:0004674(protein serine/threonine kinase activity);GO:0005524(ATP binding);GO:0005634(nucleus);GO:0005737(cytoplasm);GO:0005829(cytosol);GO:0006468(protein phosphorylation);GO:0006970(response to osmotic stress);GO:0009651(response to salt stress);GO:0016301(kinase activity);GO:0035556(intracellular signal transduction)	04075(Plant hormone signal transduction)	K14498	EC:2.7.11.1	PREDICTED: serine/threonine-protein kinase SRK2F [Brassica rapa]	6.25829	3.58577	3.16185	0.307409	0.553116	0.328784	10.9357	3.45097	6.00841e-06	0.000111767	up	yes
MSTRG.8786		MSTRG.8786.1	NA	NA	NA	NA		4.40612	33.6882	37.4695	5.47779	0.891877	0.545614	10.9271	3.44984	0.000759012	0.00533811	up	yes
Bol005282	Bol005282	Bol005282	GO:0003674(molecular_function);GO:0008150(biological_process)	NA	NA	NA	PREDICTED: uncharacterized protein LOC106360076 [Brassica napus]	1.83552	2.596	3.58139	0.395572	0.112653	0.225545	10.9202	3.44893	0.000268737	0.00234909	up	yes
MSTRG.14620		MSTRG.14620.1	NA	NA	NA	NA		5.75132	6.3324	7.55086	0.801676	0.548322	0.451581	10.8985	3.44606	3.52914e-05	0.000467133	up	yes
MSTRG.10562		MSTRG.10562.1	NA	NA	NA	NA		16.4137	7.87971	8.55105	1.86538	0.584131	0.564171	10.8984	3.44605	6.06414e-08	2.53708e-06	up	yes
MSTRG.1158		MSTRG.1158.1	NA	NA	NA	NA		0.910202	28.3939	26.3979	1.06805	1.31552	2.72802	10.8972	3.44588	0.00131346	0.00820059	up	yes
MSTRG.10207		MSTRG.10207.1	NA	NA	NA	NA		4.69783	5.35825	5.89681	0.950982	0.290099	0.22437	10.886	3.4444	1.23373e-05	0.00019874	up	yes
MSTRG.20047	Bol038792	MSTRG.20047.2;MSTRG.20047.1	NA	NA	NA	NA		4.39471	36.7461	43.2796	2.38414	3.02887	2.35623	10.866	3.44175	1.61789e-06	3.86985e-05	up	yes
MSTRG.14300		MSTRG.14300.1	NA	NA	NA	NA		0.907273	7.5078	8.48361	0.50511	0.65158	0.401185	10.8473	3.43926	0.000133203	0.00134395	up	yes
MSTRG.602	Bol019715	Bol019715	GO:0003677(DNA binding);GO:0003700(transcription factor activity, sequence-specific DNA binding);GO:0005634(nucleus);GO:0006351(transcription, DNA-templated);GO:0006355(regulation of transcription, DNA-templated);GO:0006952(defense response);GO:0009718(anthocyanin-containing compound biosynthetic process);GO:0043425(bHLH transcription factor binding);GO:0045893(positive regulation of transcriptio…	04075(Plant hormone signal transduction)	K13422	NA	PREDICTED: transcription factor MYC4 [Brassica oleracea var. oleracea]	3.85279	2.51821	2.24138	0.322102	0.151496	0.322039	10.8245	3.43623	1.60302e-05	0.000246651	up	yes
MSTRG.7855	Bol030175	Bol030175	GO:0003674(molecular_function);GO:0005634(nucleus);GO:0008150(biological_process)	NA	NA	NA	PREDICTED: uncharacterized protein LOC106395524 [Brassica napus]	0.190115	5.70327	2.92012	0	0.566389	0.248056	10.8215	3.43583	0.0123909	0.0474324	up	yes
MSTRG.3883	Bol031177	MSTRG.3883.1;MSTRG.3883.2;Bol031177	GO:0005739(mitochondrion)	00040(Pentose and glucuronate interconversions);00052(Galactose metabolism);00053(Ascorbate and aldarate metabolism);00520(Amino sugar and nucleotide sugar metabolism)	K12447	EC:2.7.7.64	Retrovirus-related Pol polyprotein from transposon TNT 1-94 [Noccaea caerulescens]	4.82746	30.2591	26.1486	0.660393	3.19165	1.80885	10.8172	3.43526	8.66207e-08	3.36259e-06	up	yes
Bol022546	Bol022546	Bol022546	GO:0004806(triglyceride lipase activity);GO:0005739(mitochondrion);GO:0006629(lipid metabolic process);GO:0008970(phosphatidylcholine 1-acylhydrolase activity);GO:0010214(seed coat development)	00564(Glycerophospholipid metabolism);00592(alpha-Linolenic acid metabolism)	K16818	EC:3.1.1.32	PREDICTED: phospholipase A1-Igamma1, chloroplastic-like [Brassica oleracea var. oleracea]	0.349595	0.834128	0.874735	0.161315	0.029561	0	10.7843	3.43086	0.00448538	0.0214573	up	yes
Bol016127	Bol016127	Bol016127	GO:0005351(sugar:proton symporter activity);GO:0005355(glucose transmembrane transporter activity);GO:0005366(myo-inositol:proton symporter activity);GO:0005886(plasma membrane);GO:0005887(integral component of plasma membrane);GO:0015144(carbohydrate transmembrane transporter activity);GO:0015798(myo-inositol transport);GO:0016020(membrane);GO:0023052(signaling);GO:0035428(hexose transmembrane t…	NA	NA	NA	BnaCnng34530D [Brassica napus]	3.6607	0.970223	1.37446	0	0.410371	0.147013	10.7742	3.42951	0.00247587	0.0135463	up	yes
MSTRG.6411		MSTRG.6411.1	NA	NA	NA	NA		1.45915	6.06556	5.14082	0.699766	0.350104	0.126941	10.7626	3.42795	9.11034e-05	0.00100015	up	yes
MSTRG.5328	Bol029442	Bol029442	GO:0005515(protein binding);GO:0005516(calmodulin binding);GO:0005634(nucleus);GO:0005886(plasma membrane);GO:0030414(peptidase inhibitor activity);GO:0042742(defense response to bacterium)	NA	NA	NA	PREDICTED: pirin-like protein At2g43120 [Brassica napus]	49.9651	23.8378	26.2992	3.86141	3.41368	2.04627	10.739	3.42479	2.28044e-11	2.70004e-09	up	yes
MSTRG.748	Bol028440	Bol028440	GO:0005215(transporter activity);GO:0005886(plasma membrane);GO:0006857(oligopeptide transport);GO:0010167(response to nitrate);GO:0015112(nitrate transmembrane transporter activity);GO:0015293(symporter activity);GO:0016020(membrane);GO:0016021(integral component of membrane);GO:0042128(nitrate assimilation);GO:0046686(response to cadmium ion)	NA	NA	NA	PREDICTED: protein NRT1/ PTR FAMILY 7.2 isoform X1 [Brassica oleracea var. oleracea]	32.3325	20.6071	18.9917	2.22212	1.7386	2.74077	10.7336	3.42406	3.34934e-14	7.34373e-12	up	yes
Bol029189	Bol029189	Bol029189	GO:0003677(DNA binding);GO:0003700(transcription factor activity, sequence-specific DNA binding);GO:0005634(nucleus);GO:0006351(transcription, DNA-templated);GO:0006355(regulation of transcription, DNA-templated);GO:0006952(defense response);GO:0009723(response to ethylene);GO:0009751(response to salicylic acid);GO:0009753(response to jasmonic acid);GO:0043565(sequence-specific DNA binding);GO:00…	04626(Plant-pathogen interaction)	K13424	NA	WRKY transcription factor [Brassica oleracea var. capitata]	0.344183	1.07409	0.797733	0	0.117938	0.088547	10.732	3.42385	0.0032016	0.0165967	up	yes
Bol018350	Bol018350	Bol018350	GO:0005515(protein binding);GO:0005623(cell);GO:0005634(nucleus);GO:0005737(cytoplasm);GO:0007204(positive regulation of cytosolic calcium ion concentration);GO:0009860(pollen tube growth);GO:0017157(regulation of exocytosis);GO:0030834(regulation of actin filament depolymerization);GO:0040008(regulation of growth);GO:0050848(regulation of calcium-mediated signaling);GO:0050850(positive regulatio…	NA	NA	NA	PREDICTED: CRIB domain-containing protein RIC3-like [Brassica napus]	0.502893	2.47076	3.82243	0	0.426473	0.207407	10.7214	3.42242	0.00646982	0.0286633	up	yes
Bol019479	Bol019479	Bol019479	GO:0003674(molecular_function);GO:0005886(plasma membrane);GO:0006979(response to oxidative stress);GO:0016021(integral component of membrane)	NA	NA	NA	PREDICTED: protein PLANT CADMIUM RESISTANCE 8 [Brassica oleracea var. oleracea]	2.54827	4.14896	4.44607	0.787896	0	0.252993	10.7056	3.42029	0.00256192	0.0139271	up	yes
MSTRG.16737	Bol033447	Bol033447	GO:0005634(nucleus);GO:0005886(plasma membrane);GO:0005887(integral component of plasma membrane);GO:0006810(transport);GO:0008519(ammonium transmembrane transporter activity);GO:0009506(plasmodesma);GO:0009737(response to abscisic acid);GO:0010311(lateral root formation);GO:0015695(organic cation transport);GO:0015696(ammonium transport);GO:0016020(membrane);GO:0019740(nitrogen utilization);GO:0…	03018(RNA degradation)	K07573	NA	BnaC08g08610D [Brassica napus]	8.46365	10.9292	11.0566	0.738879	1.21338	0.897082	10.6865	3.41772	7.59624e-11	7.65442e-09	up	yes
MSTRG.17943	Bol045451	Bol045451	GO:0005886(plasma membrane);GO:0006865(amino acid transport);GO:0015171(amino acid transmembrane transporter activity);GO:0016020(membrane);GO:0016021(integral component of membrane)	NA	NA	NA	PREDICTED: LOW QUALITY PROTEIN: putative sodium-coupled neutral amino acid transporter 10 [Brassica napus]	0.771585	0.938131	1.6606	0	0.084806	0.231309	10.6617	3.41436	0.00342539	0.0174851	up	yes
Bol022027	Bol022027	Bol022027	GO:0005576(extracellular region);GO:0016021(integral component of membrane);GO:0016787(hydrolase activity)	NA	NA	NA	PREDICTED: lipase-like [Brassica oleracea var. oleracea]	1.80505	1.07199	2.08402	0.348703	0.116778	0	10.6579	3.41385	0.00276712	0.014758	up	yes
MSTRG.2808	Bol015514	MSTRG.2808.3;MSTRG.2808.2;MSTRG.2808.4;MSTRG.2808.1	NA	NA	NA	NA		1.09052	12.926	14.8161	1.08865	0.815138	0.805523	10.642	3.4117	0.000212655	0.00196246	up	yes
MSTRG.19901		MSTRG.19901.1	NA	NA	NA	NA		15.2765	5.35984	3.92085	0	1.62778	0.681782	10.6328	3.41046	0.00367157	0.0184162	up	yes
MSTRG.16608		MSTRG.16608.1	NA	NA	NA	NA		0.518314	13.1066	10.6042	0	0.9197	1.36183	10.6197	3.40867	0.00799211	0.0339346	up	yes
MSTRG.9583		MSTRG.9583.1	NA	NA	NA	NA		3.74279	8.09164	5.79291	0	1.66073	0	10.6142	3.40793	0.0172715	0.0607438	up	yes
MSTRG.12937		MSTRG.12937.1	NA	NA	NA	NA		2.05893	29.6219	26.9495	0.46842	2.38553	2.67289	10.6083	3.40712	3.41221e-05	0.000455474	up	yes
MSTRG.17305	Bol029229	Bol029229	GO:0005739(mitochondrion);GO:0043086(negative regulation of catalytic activity);GO:0046910(pectinesterase inhibitor activity)	00040(Pentose and glucuronate interconversions);00500(Starch and sucrose metabolism)	K01051	EC:3.1.1.11	PREDICTED: 21 kDa protein-like [Brassica napus]	20.9772	6.64563	12.804	2.48394	0.860732	0.472163	10.5917	3.40487	1.3744e-05	0.000217697	up	yes
MSTRG.2201	Bol012837	MSTRG.2201.1	NA	NA	NA	NA		3.0963	40.1756	40.0353	1.15966	3.50273	3.2171	10.5727	3.40227	1.79634e-05	0.000269906	up	yes
MSTRG.2439	Bol024672	Bol024672	GO:0000155(phosphorelay sensor kinase activity);GO:0004673(protein histidine kinase activity);GO:0005737(cytoplasm);GO:0005773(vacuole);GO:0005886(plasma membrane);GO:0006952(defense response);GO:0009736(cytokinin-activated signaling pathway);GO:0009738(abscisic acid-activated signaling pathway);GO:0009788(negative regulation of abscisic acid-activated signaling pathway);GO:0009873(ethylene-activ…	04075(Plant hormone signal transduction)	K14489	EC:2.7.13.3	PREDICTED: histidine kinase 5-like [Brassica oleracea var. oleracea]	1.39976	0.864759	1.0235	0.044817	0.202182	0.064095	10.5692	3.40179	0.000118273	0.00122248	up	yes
MSTRG.20324	Bol017315	Bol017315	GO:0003674(molecular_function);GO:0005634(nucleus);GO:0008150(biological_process)	NA	NA	NA	PREDICTED: uncharacterized protein LOC106422865 [Brassica napus]	2.4479	7.6532	6.73908	0	0.859555	0.734354	10.5653	3.40127	0.00178082	0.010464	up	yes
Bol042804	Bol042804	Bol042804	GO:0005506(iron ion binding);GO:0016020(membrane);GO:0016021(integral component of membrane);GO:0016709(oxidoreductase activity, acting on paired donors, with incorporation or reduction of molecular oxygen, NAD(P)H as one donor, and incorporation of one atom of oxygen);GO:0019825(oxygen binding);GO:0020037(heme binding);GO:0044550(secondary metabolite biosynthetic process);GO:0055114(oxidation-re…	00903(Limonene and pinene degradation);00945(Stilbenoid, diarylheptanoid and gingerol biosynthesis)	K00517	NA	BnaA06g32970D [Brassica napus]	0.899424	1.21429	1.97049	0	0	0.387445	10.5414	3.39799	0.0162321	0.058067	up	yes
MSTRG.9088		MSTRG.9088.1	NA	NA	NA	NA		14.4628	19.2228	22.1846	1.85367	1.42875	2.05313	10.4713	3.38837	2.41302e-08	1.18608e-06	up	yes
MSTRG.19616		MSTRG.19616.1	NA	NA	NA	NA		1.32204	5.70609	6.83638	0	0.651052	0.674704	10.4578	3.38651	0.00461283	0.0219606	up	yes
MSTRG.16452	Bol018634	Bol018634	GO:0003677(DNA binding);GO:0003700(transcription factor activity, sequence-specific DNA binding);GO:0005634(nucleus);GO:0006351(transcription, DNA-templated);GO:0009408(response to heat);GO:0043565(sequence-specific DNA binding);GO:0045892(negative regulation of transcription, DNA-templated)	NA	NA	NA	PREDICTED: heat stress transcription factor B-1-like [Brassica oleracea var. oleracea]	20.5607	14.4263	21.4836	4.59687	0.630364	0.175149	10.4529	3.38583	0.000139368	0.00139722	up	yes
MSTRG.5620		MSTRG.5620.1	NA	NA	NA	NA		6.16754	25.9049	29.9691	1.60784	2.87309	1.45484	10.4521	3.38573	1.90419e-06	4.38205e-05	up	yes
MSTRG.3783	Bol015190	MSTRG.3783.1;Bol015190	GO:0005509(calcium ion binding);GO:0005515(protein binding);GO:0005634(nucleus);GO:0005737(cytoplasm);GO:0005829(cytosol);GO:0006355(regulation of transcription, DNA-templated);GO:0009793(embryo development ending in seed dormancy);GO:0055078(sodium ion homeostasis)	NA	NA	NA	BnaC02g34850D [Brassica napus]	1.83469	10.0842	8.96772	0	0.819637	1.18003	10.445	3.38475	0.00261165	0.0141222	up	yes
MSTRG.12126	Bol027741	Bol027741	GO:0005737(cytoplasm);GO:0005886(plasma membrane);GO:0006979(response to oxidative stress);GO:0016491(oxidoreductase activity);GO:0046686(response to cadmium ion);GO:0055114(oxidation-reduction process)	00941(Flavonoid biosynthesis)	K13081	EC:1.17.1.3	PREDICTED: isoflavone reductase homolog P3-like [Brassica napus]	31.8214	19.3814	19.1801	4.22886	1.50894	1.00458	10.4389	3.38389	2.75666e-08	1.32948e-06	up	yes
MSTRG.17851		MSTRG.17851.1	NA	NA	NA	NA		12.4497	1.85283	4.74151	0	1.82603	0	10.4292	3.38255	0.0221392	0.0735282	up	yes
MSTRG.7602	Bol035145	Bol035145	GO:0005576(extracellular region);GO:0016042(lipid catabolic process);GO:0016298(lipase activity);GO:0052689(carboxylic ester hydrolase activity)	00561(Glycerolipid metabolism)	K00679	EC:2.3.1.158	PREDICTED: GDSL esterase/lipase 3-like [Brassica oleracea var. oleracea]	99.4674	11.7864	14.9411	7.28462	3.12578	1.70209	10.4186	3.38109	1.62545e-05	0.000249454	up	yes
Bol036537	Bol036537	Bol036537	GO:0003723(RNA binding);GO:0004525(ribonuclease III activity);GO:0005634(nucleus);GO:0005737(cytoplasm);GO:0016442(RISC complex);GO:0030422(production of siRNA involved in RNA interference)	00190(Oxidative phosphorylation)	K01535	EC:3.6.3.6	01P13-1 [Brassica rapa subsp. pekinensis]	2.54981	1.23795	1.68974	0.173119	0.294426	0.059454	10.3938	3.37765	4.8484e-05	0.000600389	up	yes
MSTRG.9293	Bol033290	Bol033290	GO:0004364(glutathione transferase activity);GO:0005737(cytoplasm);GO:0005829(cytosol);GO:0006749(glutathione metabolic process);GO:0009407(toxin catabolic process);GO:0009636(response to toxic substance)	00480(Glutathione metabolism)	K00799	EC:2.5.1.18	PREDICTED: glutathione S-transferase U3-like [Brassica napus]	146.087	39.1768	43.7489	10.2307	10.0126	1.79851	10.3899	3.37711	7.83756e-07	2.12593e-05	up	yes
MSTRG.20693	Bol019890	Bol019890	GO:0006633(fatty acid biosynthetic process);GO:0009507(chloroplast);GO:0045300(acyl-[acyl-carrier-protein] desaturase activity);GO:0046872(metal ion binding);GO:0055114(oxidation-reduction process)	01212(Fatty acid metabolism);00061(Fatty acid biosynthesis);01040(Biosynthesis of unsaturated fatty acids)	K03921	EC:1.14.19.2;EC:1.14.19.11	BnaC09g41590D [Brassica napus]	45.0033	14.8538	16.7963	2.7585	2.15256	2.49113	10.3555	3.37232	5.84866e-10	4.79226e-08	up	yes
MSTRG.14296		MSTRG.14296.1	NA	NA	NA	NA		6.44841	15.251	14.8808	1.68731	1.1858	0.673534	10.314	3.36654	2.28341e-09	1.58103e-07	up	yes
MSTRG.19159	Bol032214	Bol032214	GO:0005768(endosome);GO:0005794(Golgi apparatus);GO:0005802(trans-Golgi network);GO:0016021(integral component of membrane)	NA	NA	NA	PREDICTED: uncharacterized protein LOC106415881 [Brassica napus]	65.5122	53.9497	48.8892	9.02091	3.68926	3.6154	10.3121	3.36627	2.28966e-13	4.07663e-11	up	yes
MSTRG.4835	Bol026064	Bol026064	GO:0004565(beta-galactosidase activity);GO:0005576(extracellular region);GO:0005618(cell wall);GO:0005773(vacuole);GO:0005975(carbohydrate metabolic process);GO:0048046(apoplast)	00052(Galactose metabolism);00600(Sphingolipid metabolism);00531(Glycosaminoglycan degradation);00604(Glycosphingolipid biosynthesis - ganglio series);00511(Other glycan degradation)	K12309	EC:3.2.1.23	PREDICTED: beta-galactosidase 4 [Brassica oleracea var. oleracea]	15.8757	5.7043	5.95833	1.41863	0.781066	0.47247	10.3056	3.36536	8.9765e-08	3.45632e-06	up	yes
MSTRG.4685	Bol025812	Bol025812	GO:0004596(peptide alpha-N-acetyltransferase activity);GO:0005737(cytoplasm);GO:0017196(N-terminal peptidyl-methionine acetylation)	00190(Oxidative phosphorylation)	K01535	EC:3.6.3.6	copia-like protein [Brassica oleracea]	4.82764	2.84615	2.38212	0.14033	0.387396	0.448072	10.3053	3.36532	0.000155272	0.00152742	up	yes
MSTRG.7973	Bol025579	Bol025579	GO:0004674(protein serine/threonine kinase activity);GO:0005524(ATP binding);GO:0005886(plasma membrane);GO:0006468(protein phosphorylation);GO:0009751(response to salicylic acid);GO:0016021(integral component of membrane);GO:0016301(kinase activity);GO:0030246(carbohydrate binding)	00500(Starch and sucrose metabolism)	K01176	EC:3.2.1.1	PREDICTED: L-type lectin-domain containing receptor kinase IV.1-like isoform X1 [Brassica napus]	18.3044	10.747	9.30078	2.72363	0.693098	0.307294	10.2986	3.36437	1.98994e-06	4.56164e-05	up	yes
MSTRG.9444		MSTRG.9444.1	NA	NA	NA	NA		9.04158	0.811733	4.22177	0	1.36876	0	10.2831	3.3622	0.0253674	0.0814177	up	yes
MSTRG.3882	Bol031173	MSTRG.3882.1	NA	NA	NA	NA		1.60064	9.75788	8.18821	0	1.14445	0.758137	10.2738	3.36089	0.00307268	0.0160408	up	yes
Bol039746	Bol039746	Bol039746	GO:0004674(protein serine/threonine kinase activity);GO:0004702(receptor signaling protein serine/threonine kinase activity);GO:0005524(ATP binding);GO:0005576(extracellular region);GO:0005886(plasma membrane);GO:0016021(integral component of membrane);GO:0016301(kinase activity)	04626(Plant-pathogen interaction)	K13430	EC:2.7.11.1	BnaC03g20080D [Brassica napus]	2.69673	1.87775	2.50501	0.257243	0.146518	0.285546	10.2704	3.36043	0.000384716	0.0031231	up	yes
MSTRG.68	Bol028881	Bol028881;MSTRG.68.1	GO:0004612(phosphoenolpyruvate carboxykinase (ATP) activity);GO:0005524(ATP binding);GO:0005634(nucleus);GO:0005730(nucleolus);GO:0005737(cytoplasm);GO:0005829(cytosol);GO:0006094(gluconeogenesis);GO:0009817(defense response to fungus, incompatible interaction);GO:0016020(membrane);GO:0016036(cellular response to phosphate starvation);GO:0046686(response to cadmium ion)	01200(Carbon metabolism);00010(Glycolysis / Gluconeogenesis);00020(Citrate cycle (TCA cycle));00620(Pyruvate metabolism);00710(Carbon fixation in photosynthetic organisms)	K01610	EC:4.1.1.49	PREDICTED: phosphoenolpyruvate carboxykinase [ATP]-like [Brassica napus]	24.0076	9.8337	10.4442	1.41581	1.68491	1.21291	10.2664	3.35986	6.29691e-11	6.53995e-09	up	yes
MSTRG.2326	Bol024505	MSTRG.2326.1	NA	NA	NA	NA		24.118	37.8638	32.3046	1.25773	3.9039	4.02379	10.2648	3.35963	7.75421e-11	7.78049e-09	up	yes
MSTRG.17155		MSTRG.17155.1	NA	NA	NA	NA		0.377606	22.7971	17.5271	0	1.93629	2.03023	10.2613	3.35915	0.0131388	0.0495885	up	yes
Bol007412	Bol007412	Bol007412	GO:0005089(Rho guanyl-nucleotide exchange factor activity);GO:0005515(protein binding);GO:0005634(nucleus);GO:0005829(cytosol);GO:0009860(pollen tube growth);GO:0016324(apical plasma membrane);GO:0080092(regulation of pollen tube growth)	NA	NA	NA	PREDICTED: rop guanine nucleotide exchange factor 1 [Brassica oleracea var. oleracea]	2.17609	2.61002	2.62456	0	0.386358	0.336101	10.2576	3.35861	0.00124156	0.00785289	up	yes
MSTRG.1397		MSTRG.1397.1	NA	NA	NA	NA		9.10541	8.73119	8.1299	0.912367	0.750027	0.875035	10.2334	3.35521	2.21516e-12	3.15994e-10	up	yes
Bol044517	Bol044517	Bol044517	GO:0004842(ubiquitin-protein transferase activity);GO:0005515(protein binding);GO:0005634(nucleus);GO:0006511(ubiquitin-dependent protein catabolic process);GO:0016567(protein ubiquitination)	04141(Protein processing in endoplasmic reticulum);04120(Ubiquitin mediated proteolysis)	K03094	NA	BnaC08g30270D [Brassica napus]	2.37214	4.58378	3.73115	0	0.879001	0.168451	10.2029	3.35091	0.00450409	0.0215338	up	yes
MSTRG.19184	Bol032256	Bol032256	GO:0002213(defense response to insect);GO:0005506(iron ion binding);GO:0016020(membrane);GO:0016021(integral component of membrane);GO:0016709(oxidoreductase activity, acting on paired donors, with incorporation or reduction of molecular oxygen, NAD(P)H as one donor, and incorporation of one atom of oxygen);GO:0019825(oxygen binding);GO:0020037(heme binding);GO:0042343(indole glucosinolate metabo…	00903(Limonene and pinene degradation);00945(Stilbenoid, diarylheptanoid and gingerol biosynthesis)	K00517	NA	PREDICTED: cytochrome P450 81D11-like [Brassica napus]	22.653	1.21666	2.46528	1.47744	0.569761	0.535918	10.195	3.34979	0.000343798	0.00285955	up	yes
MSTRG.16981		MSTRG.16981.1	NA	NA	NA	NA		0.195934	5.22273	4.9344	0	0.575058	0.440764	10.1918	3.34934	0.0135273	0.0507166	up	yes
MSTRG.17557		MSTRG.17557.1	NA	NA	NA	NA		1.09003	5.10144	8.1887	0	0.402647	1.01016	10.1784	3.34745	0.00495857	0.0232605	up	yes
MSTRG.12078	Bol027652	Bol027652	GO:0003674(molecular_function);GO:0005634(nucleus)	NA	NA	NA	PREDICTED: uncharacterized protein LOC106298737 [Brassica oleracea var. oleracea]	6.27518	3.462	3.68184	0.707008	0.455276	0.15626	10.1771	3.34726	3.62636e-05	0.000477426	up	yes
MSTRG.20169		MSTRG.20169.1	NA	NA	NA	NA		2.03477	7.07222	7.95001	0	0.69538	0.985698	10.1465	3.34291	0.00437108	0.0210423	up	yes
MSTRG.14294		MSTRG.14294.1	NA	NA	NA	NA		0.636885	7.32103	6.89125	0	0.575437	0.891143	10.125	3.33985	0.007973	0.0338851	up	yes
MSTRG.9543		MSTRG.9543.1	NA	NA	NA	NA		6.49371	5.21419	9.27465	0	1.09798	0.974466	10.1246	3.33979	0.00258711	0.0140254	up	yes
MSTRG.5764	Bol030677	MSTRG.5764.4;MSTRG.5764.2;MSTRG.5764.3;MSTRG.5764.1	NA	NA	NA	NA		152.971	16.0308	17.497	17.7937	0.271428	0.396825	10.1018	3.33654	0.00567406	0.025862	up	yes
Bol018405	Bol018405	Bol018405	GO:0004871(signal transducer activity);GO:0005886(plasma membrane);GO:0009416(response to light stimulus);GO:0009860(pollen tube growth);GO:0016567(protein ubiquitination)	00902(Monoterpenoid biosynthesis)	K15095	EC:1.1.1.208	PREDICTED: BTB/POZ domain-containing protein At1g03010 isoform X1 [Brassica napus]	3.26271	2.4687	2.15004	0.30356	0.416174	0.060742	10.0983	3.33604	4.85027e-05	0.000600389	up	yes
Bol024949	Bol024949	Bol024949	GO:0005737(cytoplasm);GO:0009055(electron carrier activity);GO:0016614(oxidoreductase activity, acting on CH-OH group of donors);GO:0050660(flavin adenine dinucleotide binding);GO:0055114(oxidation-reduction process)	NA	NA	NA	PREDICTED: reticuline oxidase-like protein [Brassica napus]	0.182892	0.87212	0.718071	0.141637	0	0.034024	10.0938	3.33539	0.00692968	0.0302535	up	yes
MSTRG.20497	Bol035854	Bol035854	GO:0003674(molecular_function);GO:0005739(mitochondrion);GO:0006979(response to oxidative stress);GO:0016021(integral component of membrane)	00270(Cysteine and methionine metabolism)	K00558	EC:2.1.1.37	PREDICTED: uncharacterized protein LOC106316490 [Brassica oleracea var. oleracea]	9.26958	7.2193	6.65306	1.02105	1.17746	0.095035	10.0901	3.33486	0.000389545	0.00314934	up	yes
Bol020401	Bol020401	Bol020401	GO:0005773(vacuole);GO:0005886(plasma membrane);GO:0005887(integral component of plasma membrane);GO:0006810(transport);GO:0006833(water transport);GO:0009506(plasmodesma);GO:0009624(response to nematode);GO:0009992(cellular water homeostasis);GO:0015250(water channel activity);GO:0015254(glycerol channel activity);GO:0016020(membrane);GO:0034220(ion transmembrane transport);GO:0055085(transmembr…	00531(Glycosaminoglycan degradation)	K10532	EC:2.3.1.78	PREDICTED: probable aquaporin PIP2-6 [Brassica oleracea var. oleracea]	0.29208	1.82781	2.01849	0.328531	0	0.082726	10.0628	3.33095	0.00947942	0.0387556	up	yes
MSTRG.9337	Bol033356	MSTRG.9337.1	NA	NA	NA	NA		14.9131	8.37325	7.79864	2.08528	0.530921	0.476041	10.0526	3.32949	0.000412767	0.00329323	up	yes
MSTRG.14693		MSTRG.14693.1	NA	NA	NA	NA		0.889818	21.7996	17.9301	0	1.80868	2.23973	10.0334	3.32674	0.00889384	0.0369614	up	yes
MSTRG.6040		MSTRG.6040.1	NA	NA	NA	NA		0.124867	6.60501	5.75025	0.395326	0.545723	0.302942	10.0323	3.32658	0.00207471	0.0117844	up	yes
MSTRG.7287		MSTRG.7287.1;MSTRG.7287.2	NA	NA	NA	NA		12.4031	45.4032	49.764	0	4.44305	6.29456	10.0181	3.32453	0.00244361	0.0133977	up	yes
MSTRG.16001		MSTRG.16001.1	NA	NA	NA	NA		4.15071	11.3636	7.83444	0	1.47838	0.85242	10.0175	3.32445	0.0024663	0.0135033	up	yes
Bol036617	Bol036617	Bol036617	GO:0003677(DNA binding);GO:0003700(transcription factor activity, sequence-specific DNA binding);GO:0005634(nucleus);GO:0006351(transcription, DNA-templated);GO:0006355(regulation of transcription, DNA-templated);GO:0016036(cellular response to phosphate starvation);GO:0032107(regulation of response to nutrient levels);GO:0080022(primary root development);GO:1901699(cellular response to nitrogen …	04075(Plant hormone signal transduction)	K14491	NA	PREDICTED: two-component response regulator-like APRR2 isoform X1 [Brassica oleracea var. oleracea]	2.48109	2.04587	2.2453	0.361471	0.246464	0.068701	10.0087	3.32318	0.00023408	0.00211162	up	yes
Bol025973	Bol025973	Bol025973	GO:0004712(protein serine/threonine/tyrosine kinase activity);GO:0005524(ATP binding);GO:0005737(cytoplasm);GO:0006468(protein phosphorylation);GO:0016301(kinase activity)	04075(Plant hormone signal transduction)	K14510	EC:2.7.11.1	PREDICTED: probable serine/threonine-protein kinase DDB_G0278509 [Brassica oleracea var. oleracea]	1.01312	6.26574	5.82207	0.068626	0.692894	0.547719	10.0065	3.32287	0.00020447	0.00190175	up	yes
MSTRG.20909		MSTRG.20909.1	NA	NA	NA	NA		0.715142	6.38238	6.91429	0	0.160949	1.23947	10.0055	3.32271	0.0145977	0.0537094	up	yes
MSTRG.7106	Bol032723	Bol032723	GO:0003700(transcription factor activity, sequence-specific DNA binding);GO:0005515(protein binding);GO:0005634(nucleus);GO:0005769(early endosome);GO:0005770(late endosome);GO:0006351(transcription, DNA-templated);GO:0006355(regulation of transcription, DNA-templated);GO:0008356(asymmetric cell division);GO:0009956(radial pattern formation);GO:0032350(regulation of hormone metabolic process);GO:…	04075(Plant hormone signal transduction)	K14494	NA	PREDICTED: protein SHORT-ROOT-like [Brassica oleracea var. oleracea]	1.13742	17.7522	17.1666	1.60639	0.857038	1.14132	10.0024	3.32228	3.19952e-05	0.000432941	up	yes
MSTRG.19219		MSTRG.19219.1	NA	NA	NA	NA		5.70913	1.84546	1.86295	0.113704	0.238017	0.589855	10.0019	3.3222	0.000425553	0.00336914	up	yes
MSTRG.11497	Bol011142	Bol011142	GO:0004672(protein kinase activity);GO:0004871(signal transducer activity);GO:0005515(protein binding);GO:0005524(ATP binding);GO:0005634(nucleus);GO:0005834(heterotrimeric G-protein complex);GO:0006468(protein phosphorylation);GO:0009585(red, far-red light phototransduction);GO:0009637(response to blue light);GO:0042802(identical protein binding);GO:0080008(Cul4-RING E3 ubiquitin ligase complex)	04120(Ubiquitin mediated proteolysis);04712(Circadian rhythm - plant)	K10143	EC:2.3.2.27	BnaC05g38270D [Brassica napus]	0.407061	0.44152	0.318494	0.052743	0	0.064012	9.99593	3.32134	0.00314407	0.0163414	up	yes
Bol041376	Bol041376	Bol041376	GO:0004672(protein kinase activity);GO:0005524(ATP binding);GO:0005634(nucleus);GO:0006468(protein phosphorylation);GO:0016301(kinase activity);GO:0016310(phosphorylation)	04626(Plant-pathogen interaction)	K13414	EC:2.7.11.25	PREDICTED: mitogen-activated protein kinase kinase kinase ANP1 [Brassica oleracea var. oleracea]	2.85462	2.19442	2.13938	0.298575	0.37012	0.051637	9.97931	3.31894	0.000119655	0.00123139	up	yes
MSTRG.13817		MSTRG.13817.1	NA	NA	NA	NA		1.64946	24.3016	20.5393	0.788822	2.38084	1.49626	9.96382	3.3167	0.000120237	0.00123576	up	yes
MSTRG.18392	Bol045823	Bol045823	GO:0005737(cytoplasm);GO:0016740(transferase activity);GO:0016747(transferase activity, transferring acyl groups other than amino-acyl groups)	00940(Phenylpropanoid biosynthesis);00945(Stilbenoid, diarylheptanoid and gingerol biosynthesis);00941(Flavonoid biosynthesis)	K13065	EC:2.3.1.133	BnaC08g49150D [Brassica napus]	35.2198	17.6862	19.9401	0.841784	3.56646	2.90811	9.9566	3.31565	5.98039e-09	3.61264e-07	up	yes
Bol021927	Bol021927	Bol021927	GO:0004601(peroxidase activity);GO:0005576(extracellular region);GO:0005618(cell wall);GO:0005773(vacuole);GO:0005774(vacuolar membrane);GO:0005794(Golgi apparatus);GO:0005829(cytosol);GO:0006952(defense response);GO:0006979(response to oxidative stress);GO:0009416(response to light stimulus);GO:0009505(plant-type cell wall);GO:0009735(response to cytokinin);GO:0009826(unidimensional cell growth)…	00940(Phenylpropanoid biosynthesis)	K00430	EC:1.11.1.7	PREDICTED: peroxidase 34 [Brassica oleracea var. oleracea]	3.07038	0.066741	3.83347	0	0.38383	0.316379	9.95502	3.31542	0.017165	0.0604143	up	yes
MSTRG.8507		MSTRG.8507.1	NA	NA	NA	NA		0.20422	5.43074	5.70973	0	0.616322	0.525633	9.93444	3.31244	0.0162826	0.058182	up	yes
Bol012197	Bol012197	Bol012197	GO:0003700(transcription factor activity, sequence-specific DNA binding);GO:0005634(nucleus);GO:0006355(regulation of transcription, DNA-templated);GO:0008270(zinc ion binding);GO:0009416(response to light stimulus);GO:0009909(regulation of flower development)	04712(Circadian rhythm - plant)	K12135	NA	PREDICTED: zinc finger protein CONSTANS-LIKE 5-like [Brassica oleracea var. oleracea]	1.20762	1.65064	1.25323	0.415305	0	0	9.89993	3.30742	0.0152907	0.0555599	up	yes
MSTRG.13789		MSTRG.13789.1	NA	NA	NA	NA		0.467796	27.2717	29.2189	0.154916	2.45058	3.15104	9.89456	3.30664	0.00927672	0.0381509	up	yes
MSTRG.2400	Bol024633	Bol024633	GO:0003674(molecular_function);GO:0005739(mitochondrion);GO:0008150(biological_process)	NA	NA	NA	PREDICTED: uncharacterized protein LOC106416968 [Brassica napus]	4.09535	5.75478	5.45198	0.49503	0.33628	0.715456	9.89297	3.3064	3.92334e-05	0.000509067	up	yes
Bol039856	Bol039856	Bol039856	GO:0003677(DNA binding);GO:0003680(AT DNA binding);GO:0005515(protein binding);GO:0005634(nucleus);GO:0006351(transcription, DNA-templated);GO:0006355(regulation of transcription, DNA-templated);GO:0009640(photomorphogenesis);GO:0009908(flower development);GO:0010228(vegetative to reproductive phase transition of meristem);GO:0043621(protein self-association)	NA	NA	NA	PREDICTED: AT-hook motif nuclear-localized protein 29-like [Brassica oleracea var. oleracea]	3.52823	2.9749	2.67236	0.434791	0.329414	0.164882	9.87581	3.3039	9.17733e-05	0.00100564	up	yes
MSTRG.8097	Bol004423	Bol004423	GO:0006950(response to stress);GO:0016787(hydrolase activity)	NA	NA	NA	BnaCnng32930D [Brassica napus]	5.10961	2.61101	3.2149	0	0.58533	0.522482	9.87128	3.30324	0.00280684	0.0149462	up	yes
MSTRG.3116		MSTRG.3116.1	NA	NA	NA	NA		37.3682	803.712	787.209	5.6548	77.8378	81.5214	9.86758	3.3027	0.000413397	0.00329715	up	yes
MSTRG.5360	Bol029498	Bol029498	GO:0003674(molecular_function);GO:0005622(intracellular);GO:0005634(nucleus);GO:0005739(mitochondrion);GO:0005783(endoplasmic reticulum);GO:0007275(multicellular organism development);GO:0009741(response to brassinosteroid);GO:0009742(brassinosteroid mediated signaling pathway);GO:0016021(integral component of membrane);GO:0016049(cell growth);GO:0035265(organ growth)	NA	NA	NA	PREDICTED: ARGOS-like protein [Brassica oleracea var. oleracea]	2.99113	1.96642	2.99953	0	0.472544	0.335432	9.84816	3.29985	0.00337031	0.0172672	up	yes
MSTRG.7666	Bol035230	MSTRG.7666.1;Bol035230	GO:0004553(hydrolase activity, hydrolyzing O-glycosyl compounds);GO:0005737(cytoplasm);GO:0005975(carbohydrate metabolic process);GO:0047274(galactinol-sucrose galactosyltransferase activity)	00052(Galactose metabolism)	K06617	EC:2.4.1.82	BnaC03g70760D [Brassica napus]	20.3843	3.01019	3.42527	1.4869	0.775405	0.461483	9.84647	3.29961	5.06244e-05	0.00062307	up	yes
MSTRG.7861	Bol030196	Bol030196	GO:0005634(nucleus);GO:0008152(metabolic process);GO:0052689(carboxylic ester hydrolase activity)	04075(Plant hormone signal transduction)	K14493	EC:3.-.-.-	PREDICTED: probable carboxylesterase 8 [Brassica oleracea var. oleracea]	19.3456	20.4053	19.1112	1.67118	2.85234	1.46477	9.82954	3.29712	6.541e-11	6.70523e-09	up	yes
MSTRG.20209		MSTRG.20209.1	NA	NA	NA	NA		3.85826	6.42131	6.47695	0.969058	0.441221	0.294459	9.82937	3.2971	1.83598e-07	6.3745e-06	up	yes
MSTRG.3070		MSTRG.3070.1	NA	NA	NA	NA		3.61989	27.689	27.5258	1.38482	1.79049	2.81481	9.82196	3.29601	3.92396e-06	7.8765e-05	up	yes
MSTRG.14427		MSTRG.14427.1	NA	NA	NA	NA		1.37302	10.893	8.75404	1.52966	0.351548	0.259117	9.82094	3.29586	0.000716299	0.0050891	up	yes
MSTRG.4549	Bol034480	Bol034480	GO:0003674(molecular_function);GO:0005634(nucleus);GO:0008150(biological_process);GO:0016021(integral component of membrane)	NA	NA	NA	PREDICTED: uncharacterized protein LOC106328951 [Brassica oleracea var. oleracea]	41.3531	20.8231	23.9235	4.55321	2.44057	1.78037	9.81288	3.29468	2.79773e-09	1.88211e-07	up	yes
Bol013674	Bol013674	Bol013674	GO:0003677(DNA binding);GO:0003700(transcription factor activity, sequence-specific DNA binding);GO:0005515(protein binding);GO:0005634(nucleus);GO:0006351(transcription, DNA-templated);GO:0006355(regulation of transcription, DNA-templated);GO:0009637(response to blue light);GO:0009908(flower development);GO:0009911(positive regulation of flower development);GO:0046983(protein dimerization activi…	04141(Protein processing in endoplasmic reticulum)	K07953	EC:3.6.5.-	PREDICTED: transcription factor bHLH63 [Brassica oleracea var. oleracea]	0.379199	1.66173	0.947295	0	0.106302	0.198238	9.81225	3.29458	0.00569257	0.0259134	up	yes
Bol027185	Bol027185	Bol027185	GO:0008194(UDP-glycosyltransferase activity);GO:0009813(flavonoid biosynthetic process);GO:0016757(transferase activity, transferring glycosyl groups);GO:0043231(intracellular membrane-bounded organelle);GO:0047209(coniferyl-alcohol glucosyltransferase activity);GO:0047218(hydroxycinnamate 4-beta-glucosyltransferase activity);GO:0052696(flavonoid glucuronidation);GO:0080043(quercetin 3-O-glucosyl…	00940(Phenylpropanoid biosynthesis)	K12356	EC:2.4.1.111	PREDICTED: UDP-glycosyltransferase 72E3 [Brassica oleracea var. oleracea]	1.51676	1.45685	2.1422	0.174711	0.148736	0.199232	9.78768	3.29097	8.67544e-05	0.000958183	up	yes
MSTRG.5348	Bol029470	Bol029470	GO:0000272(polysaccharide catabolic process);GO:0004568(chitinase activity);GO:0005576(extracellular region);GO:0006032(chitin catabolic process);GO:0006952(defense response);GO:0008061(chitin binding);GO:0016998(cell wall macromolecule catabolic process);GO:0048046(apoplast)	00520(Amino sugar and nucleotide sugar metabolism)	K01183	EC:3.2.1.14	PREDICTED: basic endochitinase CHB4-like [Brassica oleracea var. oleracea]	7.49549	2.56787	2.7996	0	1.23824	0.07813	9.77153	3.28858	0.00958964	0.0391172	up	yes
MSTRG.2758		MSTRG.2758.1	NA	NA	NA	NA		0.348197	5.50331	3.40772	0	0.487629	0.459955	9.7714	3.28857	0.0116621	0.0452125	up	yes
MSTRG.17853		MSTRG.17853.1	NA	NA	NA	NA		21.7458	1.90116	5.27684	0	2.81883	0.150875	9.73961	3.28386	0.0125331	0.0478535	up	yes
Bol027118	Bol027118	Bol027118	GO:0005634(nucleus);GO:0008270(zinc ion binding);GO:0016021(integral component of membrane);GO:0016567(protein ubiquitination)	NA	NA	NA	PREDICTED: RING-H2 finger protein ATL16 [Brassica oleracea var. oleracea]	0.870797	1.75917	1.84619	0	0.274587	0.185073	9.73796	3.28362	0.00338485	0.0173218	up	yes
MSTRG.18715	Bol031413	MSTRG.18715.2;Bol031413	GO:0005506(iron ion binding);GO:0009506(plasmodesma);GO:0016020(membrane);GO:0016021(integral component of membrane);GO:0016709(oxidoreductase activity, acting on paired donors, with incorporation or reduction of molecular oxygen, NAD(P)H as one donor, and incorporation of one atom of oxygen);GO:0019825(oxygen binding);GO:0020037(heme binding);GO:0044550(secondary metabolite biosynthetic process)…	00903(Limonene and pinene degradation);00945(Stilbenoid, diarylheptanoid and gingerol biosynthesis)	K00517	NA	PREDICTED: cytochrome P450 71B29-like [Brassica napus]	11.7726	7.22149	8.42962	1.28021	1.18555	0.353707	9.72653	3.28193	1.12189e-07	4.15749e-06	up	yes
Bol005415	Bol005415	Bol005415	GO:0005515(protein binding);GO:0005524(ATP binding);GO:0005654(nucleoplasm);GO:0005730(nucleolus);GO:0005794(Golgi apparatus);GO:0005829(cytosol);GO:0005856(cytoskeleton);GO:0005886(plasma membrane);GO:0007049(cell cycle);GO:0009524(phragmoplast);GO:0015031(protein transport);GO:0016787(hydrolase activity);GO:0045732(positive regulation of protein catabolic process);GO:0046686(response to cadmium…	04141(Protein processing in endoplasmic reticulum)	K13525	NA	PREDICTED: cell division control protein 48 homolog D [Brassica rapa]	4.8363	2.27335	3.14611	0.073703	0.631656	0.349258	9.72464	3.28164	2.56396e-05	0.00036389	up	yes
MSTRG.1275		MSTRG.1275.2;MSTRG.1275.1	NA	NA	NA	NA		5.46789	32.8808	32.7991	1.38806	3.04146	2.88685	9.72447	3.28162	2.28834e-08	1.1384e-06	up	yes
MSTRG.6695		MSTRG.6695.1	NA	NA	NA	NA		20.5041	6.22937	4.80197	2.80441	0	0.441068	9.71674	3.28047	0.00772018	0.0330108	up	yes
MSTRG.20112		MSTRG.20112.1	NA	NA	NA	NA		1.11189	9.31389	8.95746	0	0.905959	1.0923	9.70005	3.27799	0.00621414	0.0277384	up	yes
Bol022537	Bol022537	Bol022537	GO:0003674(molecular_function);GO:0005739(mitochondrion);GO:0008150(biological_process)	NA	NA	NA	BnaCnng26170D [Brassica napus]	1.84847	2.37075	2.06687	0	0.198707	0.449861	9.69226	3.27683	0.00342782	0.0174935	up	yes
MSTRG.7908		MSTRG.7908.1	NA	NA	NA	NA		0.843868	5.79596	7.13879	0.103376	0.615114	0.704721	9.68136	3.27521	0.00182715	0.0106753	up	yes
MSTRG.15213	Bol042765	MSTRG.15213.1	NA	NA	NA	NA		54.9826	12.3155	18.8879	2.84984	2.69195	3.36703	9.67424	3.27415	7.56099e-08	3.0398e-06	up	yes
Bol039400	Bol039400	Bol039400	GO:0005618(cell wall);GO:0005773(vacuole);GO:0009058(biosynthetic process);GO:0009505(plant-type cell wall);GO:0009507(chloroplast);GO:0009820(alkaloid metabolic process);GO:0016844(strictosidine synthase activity)	00901(Indole alkaloid biosynthesis)	K01757	EC:4.3.3.2	PREDICTED: protein STRICTOSIDINE SYNTHASE-LIKE 11-like [Brassica oleracea var. oleracea]	1.71424	1.73573	2.9715	0	0.591277	0.072817	9.66953	3.27345	0.00684082	0.0299428	up	yes
MSTRG.3110	Bol034906	Bol034906	GO:0005215(transporter activity);GO:0005774(vacuolar membrane);GO:0005886(plasma membrane);GO:0006810(transport);GO:0006857(oligopeptide transport);GO:0009624(response to nematode);GO:0016020(membrane);GO:0016021(integral component of membrane)	NA	NA	NA	PREDICTED: protein NRT1/ PTR FAMILY 5.12-like [Brassica oleracea var. oleracea]	16.3666	4.14658	9.39695	0.852089	1.02597	1.2167	9.66477	3.27274	9.09874e-08	3.4977e-06	up	yes
Bol014493	Bol014493	Bol014493	GO:0005524(ATP binding);GO:0006952(defense response);GO:0007165(signal transduction);GO:0043531(ADP binding)	03040(Spliceosome);04141(Protein processing in endoplasmic reticulum);04144(Endocytosis)	K03283	NA	PREDICTED: disease resistance protein RML1A-like [Brassica napus]	0.619705	1.11806	0.980843	0.061069	0.080138	0.141585	9.61344	3.26505	9.42284e-05	0.00102615	up	yes
MSTRG.14424		MSTRG.14424.1	NA	NA	NA	NA		6.54575	8.86097	8.24734	0.542207	0.865149	1.05353	9.61201	3.26484	0.000168238	0.00162939	up	yes
MSTRG.11447		MSTRG.11447.1	NA	NA	NA	NA		0.902223	49.9542	51.9642	0	3.80152	6.9041	9.60437	3.26369	0.0170631	0.0601538	up	yes
MSTRG.20498	Bol035858	Bol035858	GO:0003674(molecular_function);GO:0005739(mitochondrion);GO:0006979(response to oxidative stress);GO:0016021(integral component of membrane)	NA	NA	NA	PREDICTED: uncharacterized protein LOC106325617 [Brassica oleracea var. oleracea]	60.4889	34.9047	36.0624	10.542	2.47239	0.672766	9.60432	3.26368	4.27416e-05	0.000544444	up	yes
MSTRG.20304	Bol016841	Bol016841	GO:0003674(molecular_function);GO:0008150(biological_process);GO:0009507(chloroplast)	NA	NA	NA	BnaC09g34190D [Brassica napus]	9.22849	22.9688	22.6025	1.97249	1.96822	1.76725	9.6006	3.26312	5.62817e-12	7.40417e-10	up	yes
MSTRG.19983	Bol030307	Bol030307	GO:0005618(cell wall);GO:0005634(nucleus);GO:0016021(integral component of membrane);GO:0030599(pectinesterase activity);GO:0042545(cell wall modification);GO:0045330(aspartyl esterase activity);GO:0045490(pectin catabolic process);GO:0046910(pectinesterase inhibitor activity);GO:0071944(cell periphery)	00040(Pentose and glucuronate interconversions);00500(Starch and sucrose metabolism)	K01051	EC:3.1.1.11	PREDICTED: probable pectinesterase/pectinesterase inhibitor 61 [Brassica oleracea var. oleracea]	9.93387	2.70789	2.60116	0.908747	0.558866	0.121359	9.59294	3.26197	7.90575e-05	0.000890328	up	yes
Bol020865	Bol020865	Bol020865	GO:0005618(cell wall);GO:0005829(cytosol);GO:0005886(plasma membrane);GO:0006952(defense response);GO:0007165(signal transduction);GO:0009505(plant-type cell wall);GO:0009507(chloroplast);GO:0080167(response to karrikin)	04626(Plant-pathogen interaction)	K13420	EC:2.7.11.1	PREDICTED: leucine-rich repeat receptor-like protein kinase PXC2 [Brassica napus]	0.488833	1.73503	1.94914	0	0.149577	0.285843	9.58386	3.26061	0.00570556	0.0259623	up	yes
MSTRG.16802		MSTRG.16802.1	NA	NA	NA	NA		0.267124	7.76443	6.66388	0	1.16261	0.370776	9.58366	3.26058	0.0207481	0.0701862	up	yes
MSTRG.15564	Bol017114	Bol017114	GO:0004519(endonuclease activity);GO:0005634(nucleus);GO:0005777(peroxisome);GO:0010468(regulation of gene expression)	NA	NA	NA	PREDICTED: uncharacterized protein LOC106320142 [Brassica oleracea var. oleracea]	5.10408	3.41607	6.41212	0.050383	1.20525	0.303384	9.57798	3.25972	0.00166463	0.00988938	up	yes
Bol009869	Bol009869	Bol009869	GO:0003674(molecular_function);GO:0005634(nucleus);GO:0005829(cytosol);GO:0080037(negative regulation of cytokinin-activated signaling pathway);GO:2000762(regulation of phenylpropanoid metabolic process)	NA	NA	NA	PREDICTED: F-box/kelch-repeat protein At1g15670-like [Brassica oleracea var. oleracea]	1.47742	1.60972	0.942164	0.078291	0.133422	0.209107	9.57489	3.25926	0.000426047	0.0033708	up	yes
Bol032877	Bol032877	Bol032877	GO:0005634(nucleus);GO:0008194(UDP-glycosyltransferase activity);GO:0009813(flavonoid biosynthetic process);GO:0016757(transferase activity, transferring glycosyl groups);GO:0043231(intracellular membrane-bounded organelle);GO:0052696(flavonoid glucuronidation);GO:0080043(quercetin 3-O-glucosyltransferase activity);GO:0080044(quercetin 7-O-glucosyltransferase activity)	00565(Ether lipid metabolism);00600(Sphingolipid metabolism)	K04628	EC:2.4.1.45	PREDICTED: UDP-glycosyltransferase 76D1 [Brassica oleracea var. oleracea]	0.750226	1.07157	0.697215	0	0.263329	0	9.56601	3.25792	0.0191388	0.0658445	up	yes
Bol024850	Bol024850	Bol024850	GO:0004553(hydrolase activity, hydrolyzing O-glycosyl compounds);GO:0005576(extracellular region);GO:0005829(cytosol);GO:0005975(carbohydrate metabolic process)	00500(Starch and sucrose metabolism);00460(Cyanoamino acid metabolism);00940(Phenylpropanoid biosynthesis)	K05349	EC:3.2.1.21	PREDICTED: beta-glucosidase BoGH3B-like isoform X2 [Brassica oleracea var. oleracea]	0.152862	5.51625	4.83179	0.995772	0.061553	0.040764	9.56289	3.25745	0.0111863	0.0439364	up	yes
MSTRG.6640		MSTRG.6640.1	NA	NA	NA	NA		23.2532	95.2154	82.0254	7.21058	7.34297	6.43369	9.55314	3.25598	1.15446e-12	1.73023e-10	up	yes
MSTRG.17181	Bol022083	Bol022083	GO:0003674(molecular_function);GO:0005634(nucleus);GO:0008150(biological_process)	NA	NA	NA	PREDICTED: uncharacterized protein LOC106307330 [Brassica oleracea var. oleracea]	4.29193	5.83299	6.82581	0.347998	0.957863	0.469694	9.54672	3.25501	1.30223e-06	3.23929e-05	up	yes
Bol023893	Bol023893	Bol023893	GO:0004674(protein serine/threonine kinase activity);GO:0005524(ATP binding);GO:0006468(protein phosphorylation);GO:0016301(kinase activity);GO:0016310(phosphorylation)	04626(Plant-pathogen interaction)	K13430	EC:2.7.11.1	PREDICTED: protein kinase 2B, chloroplastic [Brassica oleracea var. oleracea]	7.24275	1.24273	1.68669	0.322914	0.459781	0.28294	9.54564	3.25484	0.000199153	0.00186033	up	yes
MSTRG.10348		MSTRG.10348.1	NA	NA	NA	NA		0.46515	5.93192	4.22475	0	0.503725	0.609655	9.54015	3.25401	0.00999226	0.0403783	up	yes
Bol012243	Bol012243	Bol012243	GO:0005622(intracellular);GO:0005623(cell);GO:0005634(nucleus);GO:0006355(regulation of transcription, DNA-templated);GO:0009507(chloroplast);GO:0045036(protein targeting to chloroplast)	04712(Circadian rhythm - plant)	K12130	NA	PREDICTED: protein CHLOROPLAST IMPORT APPARATUS 2 isoform X1 [Brassica oleracea var. oleracea]	1.74899	3.60995	3.36873	0.135198	0.780828	0	9.52774	3.25213	0.00497924	0.0233343	up	yes
MSTRG.5273	Bol020586	Bol020586	GO:0004869(cysteine-type endopeptidase inhibitor activity);GO:0005576(extracellular region);GO:0006952(defense response);GO:0006972(hyperosmotic response);GO:0006979(response to oxidative stress);GO:0009409(response to cold);GO:0009414(response to water deprivation)	NA	NA	NA	PREDICTED: cysteine proteinase inhibitor 3-like [Brassica oleracea var. oleracea]	39.6022	4.67536	5.33204	1.86019	3.03635	0.312138	9.52441	3.25163	0.00139711	0.00860879	up	yes
MSTRG.11072		MSTRG.11072.1	NA	NA	NA	NA		18.3115	6.12103	5.71033	1.21784	1.13116	0.820299	9.51088	3.24958	4.75238e-09	2.97715e-07	up	yes
MSTRG.20170		MSTRG.20170.2;MSTRG.20170.1	NA	NA	NA	NA		3.44794	13.0948	14.0066	0.479373	1.22033	1.51629	9.49915	3.2478	1.53215e-06	3.69463e-05	up	yes
MSTRG.19893		MSTRG.19893.1	NA	NA	NA	NA		9.62862	8.96388	7.60851	2.15959	0	0.600362	9.49327	3.2469	0.0027571	0.014714	up	yes
MSTRG.6728	Bol024879	Bol024879	GO:0005509(calcium ion binding);GO:0005886(plasma membrane);GO:0008150(biological_process)	04626(Plant-pathogen interaction)	K13448	NA	PREDICTED: probable calcium-binding protein CML47 [Brassica oleracea var. oleracea]	15.3045	6.96845	8.55545	1.25134	1.11615	0.880048	9.49283	3.24684	5.21357e-06	9.98038e-05	up	yes
Bol044765	Bol044765	Bol044765	GO:0000139(Golgi membrane);GO:0003824(catalytic activity);GO:0005576(extracellular region);GO:0005794(Golgi apparatus);GO:0016020(membrane);GO:0016021(integral component of membrane);GO:0016757(transferase activity, transferring glycosyl groups);GO:0071555(cell wall organization)	NA	NA	NA	PREDICTED: probable glycosyltransferase At3g42180 [Brassica napus]	0.854432	0.767412	0.795494	0	0.152766	0.101952	9.49025	3.24645	0.00350509	0.0177808	up	yes
MSTRG.6768	Bol024948	Bol024948	GO:0005737(cytoplasm);GO:0019904(protein domain specific binding);GO:0045309(protein phosphorylated amino acid binding)	NA	NA	NA	PREDICTED: 14-3-3-like protein GF14 iota [Brassica oleracea var. oleracea]	12.2076	7.84625	8.70259	0.924616	1.0871	1.02337	9.47468	3.24408	3.40514e-07	1.07226e-05	up	yes
MSTRG.14841	Bol017158	Bol017158	GO:0005576(extracellular region);GO:0008270(zinc ion binding);GO:0016021(integral component of membrane);GO:0016567(protein ubiquitination)	NA	NA	NA	PREDICTED: RING-H2 finger protein ATL20 [Brassica oleracea var. oleracea]	6.07971	2.05702	3.56101	0.861404	0.187069	0.187046	9.46787	3.24304	0.000195309	0.0018331	up	yes
Bol041204	Bol041204	Bol041204	GO:0005096(GTPase activator activity);GO:0005737(cytoplasm);GO:0005886(plasma membrane);GO:0007165(signal transduction)	NA	NA	NA	PREDICTED: rho GTPase-activating protein 5 [Brassica oleracea var. oleracea]	2.40315	2.67377	3.05318	0.655166	0.203544	0	9.4678	3.24303	0.00401097	0.019689	up	yes
MSTRG.15362	Bol043028	Bol043028	GO:0000769(syncytium formation by mitosis without cytokinesis);GO:0003743(translation initiation factor activity);GO:0005634(nucleus);GO:0006352(DNA-templated transcription, initiation);GO:0006355(regulation of transcription, DNA-templated);GO:0006413(translational initiation);GO:0008270(zinc ion binding);GO:0009960(endosperm development);GO:0017025(TBP-class protein binding);GO:0046686(response …	03022(Basal transcription factors)	K03124	NA	BnaC07g25820D [Brassica napus]	9.92409	16.1191	17.4683	0	2.61658	1.97961	9.46683	3.24288	0.00181638	0.0106281	up	yes
MSTRG.17261	Bol029139	Bol029139	GO:0005886(plasma membrane);GO:0015112(nitrate transmembrane transporter activity);GO:0016021(integral component of membrane);GO:0042128(nitrate assimilation);GO:0055085(transmembrane transport)	00910(Nitrogen metabolism)	K02575	NA	PREDICTED: high affinity nitrate transporter 2.5 [Brassica oleracea var. oleracea]	84.7358	56.3851	57.6979	13.0441	5.77689	2.19271	9.4614	3.24205	6.68631e-09	3.96821e-07	up	yes
MSTRG.18519	Bol045924	Bol045924	GO:0003674(molecular_function);GO:0005737(cytoplasm);GO:0008150(biological_process);GO:0016021(integral component of membrane)	00073(Cutin, suberine and wax biosynthesis)	K13407	EC:1.14.-.-	PREDICTED: probable myosin-binding protein 5 [Brassica oleracea var. oleracea]	6.80346	4.66785	3.45732	0.152457	0.993562	0.436566	9.43307	3.23773	1.91204e-05	0.000284942	up	yes
MSTRG.19547		MSTRG.19547.1	NA	NA	NA	NA		4.94228	17.0834	13.7295	1.07148	0.752685	1.97275	9.41689	3.23525	1.07724e-05	0.000177643	up	yes
MSTRG.11674		MSTRG.11674.1	NA	NA	NA	NA		6.92035	6.55972	5.8785	1.31764	0.517089	0.222975	9.40784	3.23386	2.73054e-05	0.000382692	up	yes
MSTRG.8147		MSTRG.8147.1	NA	NA	NA	NA		5.84468	1.17641	3.38121	0.929497	0.176471	0	9.40562	3.23352	0.00867716	0.0362454	up	yes
Bol018714	Bol018714	Bol018714	GO:0003674(molecular_function);GO:0005634(nucleus);GO:0008150(biological_process)	NA	NA	NA	BnaC07g45550D [Brassica napus]	5.2375	9.73047	6.2554	0.740353	0.856601	0.660574	9.40115	3.23284	0.00015009	0.0014846	up	yes
MSTRG.455	Bol020988	Bol020988	GO:0005576(extracellular region);GO:0005618(cell wall);GO:0005794(Golgi apparatus);GO:0010411(xyloglucan metabolic process);GO:0016762(xyloglucan:xyloglucosyl transferase activity);GO:0016798(hydrolase activity, acting on glycosyl bonds);GO:0033946(xyloglucan-specific endo-beta-1,4-glucanase activity);GO:0042546(cell wall biogenesis);GO:0048046(apoplast);GO:0071555(cell wall organization);GO:0080…	04075(Plant hormone signal transduction)	K14504	EC:2.4.1.207	PREDICTED: probable xyloglucan endotransglucosylase/hydrolase protein 18 [Brassica oleracea var. oleracea]	101.458	29.4101	35.8183	7.1148	5.54104	5.12152	9.37631	3.22902	1.73165e-09	1.22771e-07	up	yes
MSTRG.12046	Bol027603	Bol027603	GO:0005829(cytosol);GO:0017096(acetylserotonin O-methyltransferase activity);GO:0019438(aromatic compound biosynthetic process);GO:0032259(methylation);GO:0046983(protein dimerization activity)	00940(Phenylpropanoid biosynthesis)	K13066	EC:2.1.1.68	PREDICTED: caffeic acid 3-O-methyltransferase-like [Brassica oleracea var. oleracea]	14.7477	7.57635	7.4337	1.70112	1.10051	0.37271	9.37446	3.22874	2.80107e-06	6.02994e-05	up	yes
MSTRG.8441		MSTRG.8441.1	NA	NA	NA	NA		1.13875	8.70184	4.71011	0	0.4477	1.10614	9.36434	3.22718	0.0103275	0.041375	up	yes
Bol033562	Bol033562	Bol033562	GO:0003857(3-hydroxyacyl-CoA dehydrogenase activity);GO:0004165(dodecenoyl-CoA delta-isomerase activity);GO:0004300(enoyl-CoA hydratase activity);GO:0005618(cell wall);GO:0005737(cytoplasm);GO:0005777(peroxisome);GO:0006635(fatty acid beta-oxidation);GO:0007275(multicellular organism development);GO:0008692(3-hydroxybutyryl-CoA epimerase activity);GO:0009506(plasmodesma);GO:0009507(chloroplast);G…	01212(Fatty acid metabolism);00071(Fatty acid degradation);00592(alpha-Linolenic acid metabolism)	K10527	EC:4.2.1.17;EC:1.1.1.35	PREDICTED: peroxisomal fatty acid beta-oxidation multifunctional protein AIM1-like [Brassica napus]	1.12339	0.643095	0.595466	0	0.18193	0.070905	9.34185	3.22371	0.0045632	0.0217689	up	yes
Bol039888	Bol039888	Bol039888	GO:0000989(transcription factor activity, transcription factor binding);GO:0003700(transcription factor activity, sequence-specific DNA binding);GO:0005515(protein binding);GO:0005634(nucleus);GO:0006351(transcription, DNA-templated);GO:0006355(regulation of transcription, DNA-templated);GO:0008270(zinc ion binding);GO:0009640(photomorphogenesis);GO:0009641(shade avoidance)	NA	NA	NA	PREDICTED: B-box zinc finger protein 21-like [Brassica oleracea var. oleracea]	2.62896	2.98463	2.64026	0	0.260421	0.624727	9.32482	3.22108	0.0038585	0.019172	up	yes
MSTRG.7296		MSTRG.7296.1	NA	NA	NA	NA		5.82815	8.31357	6.9117	1.32335	0.654464	0.282032	9.31629	3.21976	3.33181e-05	0.000446756	up	yes
Bol036664	Bol036664	Bol036664	GO:0003674(molecular_function);GO:0006979(response to oxidative stress);GO:0016021(integral component of membrane)	NA	NA	NA	PREDICTED: uncharacterized protein LOC106292463 [Brassica oleracea var. oleracea]	5.28449	2.59233	3.4683	1.21821	0	0	9.31292	3.21923	0.0245269	0.0793932	up	yes
Bol030777	Bol030777	Bol030777	GO:0003677(DNA binding);GO:0003700(transcription factor activity, sequence-specific DNA binding);GO:0005515(protein binding);GO:0005634(nucleus);GO:0006351(transcription, DNA-templated);GO:0006355(regulation of transcription, DNA-templated);GO:0046983(protein dimerization activity);GO:1902448(positive regulation of shade avoidance)	04075(Plant hormone signal transduction);04712(Circadian rhythm - plant)	K12126	NA	BnaC05g50040D [Brassica napus]	4.40747	3.5029	4.56853	0.548136	0.346547	0.449588	9.28302	3.21459	3.03696e-05	0.000414736	up	yes
MSTRG.14249		MSTRG.14249.1	NA	NA	NA	NA		8.33717	0.178447	5.30713	0	1.48928	0	9.28151	3.21436	0.0490779	0.132758	up	yes
MSTRG.8146	Bol009155	Bol009155	GO:0005524(ATP binding);GO:0006468(protein phosphorylation);GO:0016301(kinase activity);GO:0016310(phosphorylation)	04626(Plant-pathogen interaction)	K13436	EC:2.7.11.1	BnaCnng36690D [Brassica napus]	1.42631	0.852938	1.1357	0	0.298037	0.070614	9.26337	3.21154	0.00585429	0.0264712	up	yes
Bol022458	Bol022458	Bol022458	GO:0004674(protein serine/threonine kinase activity);GO:0005886(plasma membrane);GO:0006468(protein phosphorylation)	04626(Plant-pathogen interaction)	K13430	EC:2.7.11.1	PREDICTED: G-type lectin S-receptor-like serine/threonine-protein kinase At5g24080 isoform X1 [Brassica oleracea var. oleracea]	0.62705	0.364059	0.370732	0	0.120361	0.026661	9.26284	3.21145	0.00651477	0.0288355	up	yes
Bol026943	Bol026943	Bol026943	GO:0003674(molecular_function);GO:0008150(biological_process)	NA	NA	NA	PREDICTED: uncharacterized protein At1g76070-like [Brassica oleracea var. oleracea]	2.30455	2.99569	1.56253	0	0.649619	0.093756	9.23191	3.20663	0.00793378	0.0337656	up	yes
Bol035126	Bol035126	Bol035126	GO:0005507(copper ion binding);GO:0005576(extracellular region);GO:0006809(nitric oxide biosynthetic process);GO:0008131(primary amine oxidase activity);GO:0009308(amine metabolic process);GO:0009738(abscisic acid-activated signaling pathway);GO:0048038(quinone binding);GO:0052593(tryptamine:oxygen oxidoreductase (deaminating) activity);GO:0052594(aminoacetone:oxygen oxidoreductase(deaminating) a…	00260(Glycine, serine and threonine metabolism);00350(Tyrosine metabolism);00360(Phenylalanine metabolism);00410(beta-Alanine metabolism);00950(Isoquinoline alkaloid biosynthesis);00960(Tropane, piperidine and pyridine alkaloid biosynthesis)	K00276	EC:1.4.3.21	PREDICTED: primary amine oxidase-like [Brassica napus]	0.44197	0.585546	0.707346	0	0.121194	0.066944	9.22122	3.20496	0.00386617	0.019177	up	yes
Bol015837	Bol015837	Bol015837	GO:0004601(peroxidase activity);GO:0005576(extracellular region);GO:0005618(cell wall);GO:0006979(response to oxidative stress);GO:0009505(plant-type cell wall);GO:0009664(plant-type cell wall organization);GO:0009808(lignin metabolic process);GO:0016020(membrane);GO:0020037(heme binding);GO:0042744(hydrogen peroxide catabolic process);GO:0045730(respiratory burst);GO:0046872(metal ion binding);G…	00940(Phenylpropanoid biosynthesis)	K00430	EC:1.11.1.7	PREDICTED: peroxidase 71-like [Brassica napus]	0.983165	1.95328	2.11701	0.330825	0.217773	0	9.2116	3.20345	0.00414188	0.0201603	up	yes
MSTRG.11160		MSTRG.11160.1	NA	NA	NA	NA		7.7909	28.9544	33.3843	4.28182	2.4401	0.923564	9.17268	3.19734	2.681e-06	5.83854e-05	up	yes
MSTRG.14395	Bol017713	Bol017713	GO:0005886(plasma membrane);GO:0006952(defense response);GO:0008061(chitin binding);GO:0009506(plasmodesma);GO:0016998(cell wall macromolecule catabolic process);GO:0031225(anchored component of membrane);GO:0046658(anchored component of plasma membrane)	04626(Plant-pathogen interaction)	K13473	NA	BnaC07g06130D [Brassica napus]	19.8837	11.1508	9.93155	3.49849	0.781632	0.187815	9.1689	3.19675	0.000124603	0.0012729	up	yes
MSTRG.13037		MSTRG.13037.1	NA	NA	NA	NA		13.0889	3.72073	5.51858	0.693595	0.946349	0.797996	9.15863	3.19513	7.58699e-08	3.04508e-06	up	yes
MSTRG.13695	Bol040015	Bol040015	GO:0004866(endopeptidase inhibitor activity);GO:0005576(extracellular region);GO:0005739(mitochondrion);GO:0009651(response to salt stress);GO:0009751(response to salicylic acid);GO:0012501(programmed cell death);GO:0042542(response to hydrogen peroxide);GO:0042742(defense response to bacterium)	NA	NA	NA	PREDICTED: trypsin inhibitor BvTI-like [Brassica napus]	7.12688	6.42665	7.09506	0.932258	0.462439	0.861645	9.15135	3.19399	1.50258e-05	0.000233626	up	yes
MSTRG.7244	Bol011951	MSTRG.7244.1	NA	NA	NA	NA		7.02328	17.0963	17.4565	2.51429	0.708299	1.32143	9.14962	3.19371	1.03804e-05	0.000172982	up	yes
MSTRG.598	Bol019703	Bol019703	GO:0003677(DNA binding);GO:0005634(nucleus);GO:0005737(cytoplasm);GO:0006351(transcription, DNA-templated);GO:0006355(regulation of transcription, DNA-templated)	NA	NA	NA	PREDICTED: AT-hook motif nuclear-localized protein 23-like [Brassica napus]	24.2708	16.8154	13.9368	1.53765	2.00278	2.47712	9.14375	3.19279	3.09094e-09	2.06761e-07	up	yes
MSTRG.9245		MSTRG.9245.1	NA	NA	NA	NA		8.817	5.72438	6.08098	1.00298	0.560627	0.69277	9.1396	3.19213	2.35455e-07	7.79801e-06	up	yes
MSTRG.12445	Bol032819	Bol032819	GO:0005634(nucleus);GO:0016021(integral component of membrane)	NA	NA	NA	PREDICTED: serine/arginine repetitive matrix protein 1-like [Brassica oleracea var. oleracea]	63.5109	15.7121	18.1669	5.36382	3.75377	1.54713	9.13198	3.19093	4.42568e-07	1.32995e-05	up	yes
MSTRG.13997		MSTRG.13997.2;MSTRG.13997.1	NA	NA	NA	NA		19.8096	14.3077	15.9806	3.31354	0.959045	1.21368	9.13151	3.19085	1.35097e-09	9.99715e-08	up	yes
MSTRG.18707	Bol031428	Bol031428	NA	NA	NA	NA	PREDICTED: gibberellic acid methyltransferase 2-like [Brassica oleracea var. oleracea]	2.50689	7.27239	9.03295	0.039359	0.759824	1.26795	9.10063	3.18597	0.0038636	0.019172	up	yes
MSTRG.17048		MSTRG.17048.1	NA	NA	NA	NA		9.22502	2.81732	16.0132	1.49378	0.986395	0.602894	9.0999	3.18585	3.02111e-06	6.39892e-05	up	yes
MSTRG.20411	Bol035717	Bol035717	GO:0003674(molecular_function)	NA	NA	NA	PREDICTED: uncharacterized protein At5g41620 [Brassica oleracea var. oleracea]	6.87953	7.72795	8.19187	1.41789	0.48568	0.603162	9.09525	3.18511	3.32898e-07	1.05388e-05	up	yes
MSTRG.5970	Bol035517	Bol035517	GO:0003674(molecular_function);GO:0005634(nucleus);GO:0008150(biological_process)	NA	NA	NA	PREDICTED: uncharacterized protein LOC106384295 [Brassica napus]	7.54992	3.80502	2.95039	0.748019	0.812789	0.016782	9.06783	3.18076	0.00131525	0.00820691	up	yes
Bol012452	Bol012452	Bol012452	GO:0005886(plasma membrane);GO:0006508(proteolysis);GO:0031225(anchored component of membrane)	NA	NA	NA	BnaC03g48030D [Brassica napus]	0.45754	0.828272	0.617029	0.116732	0.046646	0.046695	9.058	3.17919	0.00113561	0.00732332	up	yes
Bol041094	Bol041094	Bol041094	GO:0000145(exocyst);GO:0005634(nucleus);GO:0005829(cytosol);GO:0005886(plasma membrane);GO:0006887(exocytosis);GO:0006904(vesicle docking involved in exocytosis);GO:0070062(extracellular exosome)	NA	NA	NA	PREDICTED: exocyst complex component EXO70B1-like [Brassica napus]	2.20343	0.829128	1.14731	0	0.344839	0.116779	9.05482	3.17869	0.0057392	0.0260853	up	yes
MSTRG.1841	Bol034638	Bol034638	GO:0004596(peptide alpha-N-acetyltransferase activity);GO:0005737(cytoplasm);GO:0017196(N-terminal peptidyl-methionine acetylation)	04145(Phagosome)	K07374	NA	PREDICTED: uncharacterized mitochondrial protein AtMg00810-like, partial [Brassica napus]	5.08778	39.5779	37.3647	1.90423	2.95357	4.20239	9.05394	3.17855	2.74574e-06	5.94325e-05	up	yes
MSTRG.11014	Bol012021	Bol012021	GO:0005737(cytoplasm);GO:0009507(chloroplast);GO:0009536(plastid);GO:0010311(lateral root formation);GO:0031408(oxylipin biosynthetic process);GO:0034440(lipid oxidation);GO:0046872(metal ion binding);GO:0048364(root development);GO:1900366(negative regulation of defense response to insect);GO:1990136(linoleate 9S-lipoxygenase activity)	00591(Linoleic acid metabolism)	K15718	EC:1.13.11.58	PREDICTED: linoleate 9S-lipoxygenase 5, chloroplastic-like [Brassica napus]	44.6878	24.7713	23.0902	4.4606	2.58909	3.1726	9.05367	3.1785	5.72993e-13	8.92663e-11	up	yes
Bol035540	Bol035540	Bol035540	GO:0003333(amino acid transmembrane transport);GO:0005886(plasma membrane);GO:0005887(integral component of plasma membrane);GO:0015174(basic amino acid transmembrane transporter activity);GO:0015179(L-amino acid transmembrane transporter activity);GO:0015203(polyamine transmembrane transporter activity);GO:0015293(symporter activity);GO:0015297(antiporter activity);GO:0015846(polyamine transport)	03015(mRNA surveillance pathway)	K11584	NA	PREDICTED: probable polyamine transporter At3g13620 [Brassica oleracea var. oleracea]	0.348602	1.11463	0.799314	0	0.249932	0	9.05263	3.17834	0.0243683	0.0790368	up	yes
MSTRG.16577	Bol023400	Bol023400	GO:0003002(regionalization);GO:0003677(DNA binding);GO:0003700(transcription factor activity, sequence-specific DNA binding);GO:0005634(nucleus);GO:0006351(transcription, DNA-templated);GO:0006355(regulation of transcription, DNA-templated);GO:0009611(response to wounding);GO:0009625(response to insect);GO:0009753(response to jasmonic acid);GO:0010439(regulation of glucosinolate biosynthetic proc…	04712(Circadian rhythm - plant)	K16222	NA	PREDICTED: dof zinc finger protein DOF1.1-like isoform X2 [Brassica oleracea var. oleracea]	24.8222	17.7738	20.8228	1.40612	3.45888	2.14125	9.05175	3.1782	5.76686e-10	4.74164e-08	up	yes
Bol030313	Bol030313	Bol030313	GO:0003674(molecular_function);GO:0005634(nucleus);GO:0008150(biological_process)	NA	NA	NA	PREDICTED: putative zinc finger protein CONSTANS-LIKE 11 isoform X1 [Brassica oleracea var. oleracea]	1.08021	1.75328	2.04073	0	0.126586	0.412109	9.0482	3.17763	0.00651876	0.0288477	up	yes
MSTRG.12692		MSTRG.12692.1	NA	NA	NA	NA		3.10691	27.3882	30.9773	4.24749	1.16437	1.38371	9.04594	3.17727	0.000312499	0.0026438	up	yes
MSTRG.278	Bol013580	Bol013580	GO:0004650(polygalacturonase activity);GO:0005576(extracellular region);GO:0005975(carbohydrate metabolic process);GO:0016021(integral component of membrane);GO:0016829(lyase activity);GO:0071555(cell wall organization)	00040(Pentose and glucuronate interconversions);00500(Starch and sucrose metabolism)	K01184	EC:3.2.1.15	PREDICTED: probable polygalacturonase [Brassica oleracea var. oleracea]	10.5979	7.64824	8.69737	1.08501	1.06275	0.833426	9.03788	3.17598	6.67562e-09	3.96821e-07	up	yes
MSTRG.17214		MSTRG.17214.1	NA	NA	NA	NA		80.7821	312.334	258.582	30.3084	21.3427	20.6615	9.01224	3.17189	5.45004e-12	7.20989e-10	up	yes
MSTRG.9575	Bol037728	MSTRG.9575.1	NA	NA	NA	NA		47.6381	189.043	170.596	16.3645	15.7626	13.0661	9.0119	3.17183	3.35606e-12	4.62043e-10	up	yes
MSTRG.7594	Bol035134	MSTRG.7594.1	NA	NA	NA	NA		8.48038	5.63531	5.64656	0.329701	0.906267	0.957047	9.01146	3.17176	4.95517e-05	0.000611138	up	yes
MSTRG.14807	Bol005626	Bol005626	GO:0005524(ATP binding);GO:0005634(nucleus);GO:0006952(defense response);GO:0007165(signal transduction);GO:0009615(response to virus);GO:0009626(plant-type hypersensitive response);GO:0043531(ADP binding);GO:0051607(defense response to virus)	04626(Plant-pathogen interaction)	K16226	NA	PREDICTED: disease resistance protein LAZ5-like [Brassica napus]	6.1653	5.52911	5.91866	0.599903	0.65771	0.696938	9.01131	3.17174	4.66633e-08	2.05388e-06	up	yes
MSTRG.12595		MSTRG.12595.1	NA	NA	NA	NA		3.27736	12.1544	9.46027	1.32441	0.290172	1.1521	8.99705	3.16945	0.00023058	0.0020896	up	yes
Bol030957	Bol030957	Bol030957	GO:0000139(Golgi membrane);GO:0005634(nucleus);GO:0005794(Golgi apparatus);GO:0005982(starch metabolic process);GO:0009058(biosynthetic process);GO:0009834(plant-type secondary cell wall biogenesis);GO:0010417(glucuronoxylan biosynthetic process);GO:0015020(glucuronosyltransferase activity);GO:0016021(integral component of membrane);GO:0016757(transferase activity, transferring glycosyl groups);G…	00052(Galactose metabolism)	K18819	EC:2.4.1.123	PREDICTED: UDP-glucuronate:xylan alpha-glucuronosyltransferase 1 isoform X2 [Brassica oleracea var. oleracea]	0.282544	1.07962	1.86432	0	0.14273	0.216723	8.97609	3.16609	0.00851093	0.0356832	up	yes
MSTRG.188	Bol013722	Bol013722	GO:0003333(amino acid transmembrane transport);GO:0005886(plasma membrane);GO:0006865(amino acid transport);GO:0015171(amino acid transmembrane transporter activity);GO:0016020(membrane);GO:0016021(integral component of membrane)	04144(Endocytosis)	K19476	NA	PREDICTED: lysine histidine transporter-like 7 [Brassica oleracea var. oleracea]	25.2984	3.01853	3.60392	2.18398	0.580982	0.795583	8.96517	3.16433	0.000159977	0.00156282	up	yes
Bol045583	Bol045583	Bol045583	GO:0004842(ubiquitin-protein transferase activity);GO:0005515(protein binding);GO:0005634(nucleus);GO:0006511(ubiquitin-dependent protein catabolic process);GO:0016567(protein ubiquitination)	04141(Protein processing in endoplasmic reticulum);04120(Ubiquitin mediated proteolysis)	K03094	NA	PREDICTED: SKP1-like protein 13 [Brassica oleracea var. oleracea]	4.50474	5.25539	3.70244	0.504813	0.75907	0.238115	8.96311	3.164	0.000275	0.00238885	up	yes
MSTRG.13000		MSTRG.13000.1	NA	NA	NA	NA		5.88654	18.6985	14.3299	0.438809	1.58055	2.32335	8.96097	3.16366	9.07517e-05	0.000996753	up	yes
MSTRG.12745	Bol015599	Bol015599	GO:0004674(protein serine/threonine kinase activity);GO:0005524(ATP binding);GO:0005576(extracellular region);GO:0006468(protein phosphorylation);GO:0016021(integral component of membrane);GO:0016301(kinase activity);GO:0016310(phosphorylation)	04626(Plant-pathogen interaction)	K16224	NA	BnaC06g03190D [Brassica napus]	17.6313	3.74483	5.0282	1.59867	1.02643	0.323385	8.95521	3.16273	6.89863e-05	0.000796487	up	yes
MSTRG.4113	Bol015270	Bol015270	GO:0004674(protein serine/threonine kinase activity);GO:0005524(ATP binding);GO:0005886(plasma membrane);GO:0006468(protein phosphorylation);GO:0009507(chloroplast);GO:0016301(kinase activity)	04626(Plant-pathogen interaction)	K13430	EC:2.7.11.1	PREDICTED: probable serine/threonine-protein kinase NAK [Brassica oleracea var. oleracea]	3.88156	2.82398	2.6405	0.0495	0.561262	0.432981	8.95435	3.16259	0.000309682	0.00262559	up	yes
Bol008165	Bol008165	Bol008165	GO:0003700(transcription factor activity, sequence-specific DNA binding);GO:0005634(nucleus);GO:0006355(regulation of transcription, DNA-templated);GO:0007623(circadian rhythm);GO:0008270(zinc ion binding);GO:0048579(negative regulation of long-day photoperiodism, flowering)	04712(Circadian rhythm - plant)	K12135	NA	PREDICTED: zinc finger protein CONSTANS-LIKE 9-like [Brassica oleracea var. oleracea]	4.20882	1.45343	1.73216	0.113942	0.446796	0.265327	8.95137	3.16211	0.000460953	0.00358351	up	yes
Bol013544	Bol013544	Bol013544	GO:0005516(calmodulin binding);GO:0005634(nucleus);GO:0005737(cytoplasm);GO:0010119(regulation of stomatal movement);GO:0010197(polar nucleus fusion);GO:0010200(response to chitin)	NA	NA	NA	PREDICTED: uncharacterized protein LOC106306877 [Brassica oleracea var. oleracea]	1.28441	1.09641	1.01541	0	0.247582	0.131923	8.94911	3.16174	0.00433928	0.0209276	up	yes
Bol012835	Bol012835	Bol012835	GO:0005634(nucleus);GO:0007049(cell cycle);GO:0051301(cell division)	NA	NA	NA	PREDICTED: protein POLLENLESS 3-LIKE 1 [Brassica oleracea var. oleracea]	2.17045	0.981349	1.13983	0	0.314944	0.164881	8.94416	3.16095	0.00542081	0.0249688	up	yes
MSTRG.20454	Bol035782	Bol035782	GO:0003714(transcription corepressor activity);GO:0005515(protein binding);GO:0005634(nucleus);GO:0006351(transcription, DNA-templated);GO:0006355(regulation of transcription, DNA-templated);GO:0006952(defense response);GO:0009611(response to wounding);GO:0031347(regulation of defense response);GO:1903507(negative regulation of nucleic acid-templated transcription);GO:2000022(regulation of jasmon…	04075(Plant hormone signal transduction)	K13464	NA	PREDICTED: protein TIFY 3B-like [Brassica rapa]	3.05593	4.52517	3.66142	0	0.83335	0.427753	8.91483	3.15621	0.00400202	0.0196667	up	yes
MSTRG.3934	Bol033166	Bol033166	GO:0000145(exocyst);GO:0005829(cytosol);GO:0006887(exocytosis);GO:0006904(vesicle docking involved in exocytosis)	NA	NA	NA	PREDICTED: exocyst complex component EXO70B1-like [Brassica napus]	5.78848	4.43184	3.62444	0.742532	0.416904	0.397035	8.89497	3.15299	5.95395e-07	1.69093e-05	up	yes
MSTRG.19745	Bol012051	Bol012051	GO:0009507(chloroplast)	NA	NA	NA	PREDICTED: probable F-box protein At4g22030 [Brassica oleracea var. oleracea]	5.69173	5.81774	3.95221	0.812815	0.526841	0.401809	8.87855	3.15032	3.6849e-06	7.49e-05	up	yes
MSTRG.359		MSTRG.359.1	NA	NA	NA	NA		3.46	6.09101	6.08121	0.13526	0.952622	0.677689	8.85392	3.14632	0.000668832	0.00481543	up	yes
MSTRG.17804	Bol025123	MSTRG.17804.2;Bol025123	GO:0005634(nucleus);GO:0005829(cytosol);GO:0009691(cytokinin biosynthetic process);GO:0016799(hydrolase activity, hydrolyzing N-glycosyl compounds)	NA	NA	NA	PREDICTED: cytokinin riboside 5'-monophosphate phosphoribohydrolase LOG4-like [Brassica oleracea var. oleracea]	5.90668	1.72877	0.893453	0.324179	0.30075	0.338701	8.85081	3.14581	0.00116763	0.00748071	up	yes
MSTRG.5329	Bol029445	MSTRG.5329.1;Bol029445	NA	NA	NA	NA	hypothetical protein LE_TR2948_c3_g1_i1_g.8961 [Noccaea caerulescens]	20.005	3.74662	3.78015	1.06834	0.872863	1.17008	8.84902	3.14552	1.30471e-06	3.23929e-05	up	yes
MSTRG.21176	Bol043908	Bol043908	GO:0005576(extracellular region);GO:0005618(cell wall);GO:0005794(Golgi apparatus);GO:0005829(cytosol);GO:0006952(defense response);GO:0007165(signal transduction);GO:0009505(plant-type cell wall);GO:0009506(plasmodesma);GO:0016020(membrane);GO:0090353(polygalacturonase inhibitor activity)	04626(Plant-pathogen interaction)	K13420	EC:2.7.11.1	PREDICTED: polygalacturonase inhibitor 1-like [Brassica oleracea var. oleracea]	652.681	154.718	171.532	38.0364	37.4205	35.3687	8.83308	3.14292	2.06018e-08	1.04914e-06	up	yes
MSTRG.13425	Bol007079	Bol007079	GO:0003674(molecular_function);GO:0008150(biological_process);GO:0009507(chloroplast)	03013(RNA transport)	K03260	NA	BnaA07g17730D [Brassica napus]	1.82871	2.28	2.24521	0	0.26092	0.459151	8.82402	3.14144	0.00490329	0.0230681	up	yes
MSTRG.2306	Bol024475	MSTRG.2306.2;Bol024475	GO:0004601(peroxidase activity);GO:0005515(protein binding);GO:0005576(extracellular region);GO:0005618(cell wall);GO:0005794(Golgi apparatus);GO:0005829(cytosol);GO:0006979(response to oxidative stress);GO:0009809(lignin biosynthetic process);GO:0010089(xylem development);GO:0020037(heme binding);GO:0042744(hydrogen peroxide catabolic process);GO:0046872(metal ion binding);GO:0048046(apoplast);G…	00940(Phenylpropanoid biosynthesis)	K00430	EC:1.11.1.7	BnaC02g02350D [Brassica napus]	11.1072	1.01841	1.34203	0	0.619734	0.906523	8.82396	3.14143	0.00935824	0.0383994	up	yes
MSTRG.10683		MSTRG.10683.1	NA	NA	NA	NA		30.5207	2.33369	20.2897	0	5.34629	0.678771	8.82051	3.14086	0.012609	0.0480808	up	yes
MSTRG.7313	Bol016277	Bol016277	GO:0005737(cytoplasm);GO:0008146(sulfotransferase activity);GO:0019761(glucosinolate biosynthetic process);GO:0047364(desulfoglucosinolate sulfotransferase activity);GO:0080066(3-methylthiopropyl-desulfoglucosinolate sulfotransferase activity);GO:0080067(4-methylthiobutyl-desulfoglucosinolate sulfotransferase activity);GO:0080068(5-methylthiopentyl-desulfoglucosinolate sulfotransferase activity);…	00966(Glucosinolate biosynthesis)	NA	NA	PREDICTED: cytosolic sulfotransferase 18-like [Brassica oleracea var. oleracea]	19.0751	5.01443	4.00271	1.54254	0.896617	0.746607	8.81804	3.14046	0.000202493	0.00188632	up	yes
MSTRG.19407		MSTRG.19407.1	NA	NA	NA	NA		0.646004	6.70634	4.32057	0.18337	0.729985	0.410427	8.81785	3.14043	0.00213511	0.0120408	up	yes
MSTRG.4178	Bol015385	Bol015385;MSTRG.4178.1	GO:0003674(molecular_function);GO:0005886(plasma membrane);GO:0006952(defense response);GO:0009408(response to heat);GO:0009615(response to virus);GO:0010286(heat acclimation);GO:0016021(integral component of membrane);GO:0046741(transport of virus in host, tissue to tissue)	04141(Protein processing in endoplasmic reticulum)	K13993	NA	PREDICTED: protein RESTRICTED TEV MOVEMENT 2-like [Brassica oleracea var. oleracea]	9.27737	16.3554	14.1732	3.647	0.587058	0.284393	8.80964	3.13908	0.000104986	0.00111233	up	yes
Bol006984	Bol006984	Bol006984	GO:0005524(ATP binding);GO:0005575(cellular_component);GO:0006952(defense response);GO:0043531(ADP binding)	04626(Plant-pathogen interaction)	K13457	NA	BnaC09g51750D [Brassica napus]	1.57577	1.60694	2.40456	0.290823	0.204998	0.138665	8.80598	3.13848	0.000147276	0.00146211	up	yes
Bol012681	Bol012681	Bol012681	GO:0005516(calmodulin binding);GO:0005634(nucleus);GO:0005886(plasma membrane);GO:0008150(biological_process)	NA	NA	NA	PREDICTED: uncharacterized protein LOC106409155 [Brassica napus]	2.23115	4.06436	3.84463	0.069192	0.846896	0.236711	8.7961	3.13686	0.00107526	0.00701631	up	yes
Bol032272	Bol032272	Bol032272	GO:0005886(plasma membrane);GO:0006817(phosphate ion transport);GO:0016021(integral component of membrane)	NA	NA	NA	PREDICTED: phosphate transporter PHO1 homolog 9-like [Brassica oleracea var. oleracea]	1.91102	1.56888	1.30941	0	0.353803	0.190732	8.79522	3.13672	0.00305043	0.0159465	up	yes
Bol031021	Bol031021	Bol031021	GO:0003333(amino acid transmembrane transport);GO:0005886(plasma membrane);GO:0005887(integral component of plasma membrane);GO:0015174(basic amino acid transmembrane transporter activity);GO:0015179(L-amino acid transmembrane transporter activity);GO:0015203(polyamine transmembrane transporter activity);GO:0015293(symporter activity);GO:0015297(antiporter activity);GO:0015846(polyamine transport)	03015(mRNA surveillance pathway)	K11584	NA	PREDICTED: probable polyamine transporter At3g19553 [Brassica oleracea var. oleracea]	0.696878	3.02886	2.98608	0	0.594259	0.168974	8.79393	3.13651	0.00964062	0.0392723	up	yes
MSTRG.2108	Bol008212	Bol008212	GO:0000139(Golgi membrane);GO:0003824(catalytic activity);GO:0005794(Golgi apparatus);GO:0008150(biological_process);GO:0016020(membrane);GO:0016021(integral component of membrane);GO:0016757(transferase activity, transferring glycosyl groups)	NA	NA	NA	BnaC03g17860D [Brassica napus]	14.4338	10.1733	11.1951	2.04151	1.42239	0.616909	8.7733	3.13312	4.47015e-08	1.98227e-06	up	yes
MSTRG.19902		MSTRG.19902.1	NA	NA	NA	NA		250.993	144.79	163.759	11.8701	25.8455	26.0943	8.76889	3.13239	1.73073e-12	2.49901e-10	up	yes
MSTRG.1327	Bol036593	MSTRG.1327.1	NA	NA	NA	NA		1.76052	41.2583	43.0954	4.49236	2.68431	2.64807	8.76503	3.13176	4.63177e-05	0.000580934	up	yes
Bol008851	Bol008851	Bol008851	GO:0003674(molecular_function);GO:0005634(nucleus);GO:0008150(biological_process)	NA	NA	NA	PREDICTED: F-box protein At5g07610 [Brassica oleracea var. oleracea]	0.591231	0.700748	0.922401	0.196857	0.056062	0	8.75529	3.13016	0.00707338	0.0307617	up	yes
MSTRG.16986		MSTRG.16986.2;MSTRG.16986.1	NA	NA	NA	NA		5.53027	70.1584	75.5876	3.71416	7.03736	6.52973	8.75378	3.12991	6.19599e-06	0.000114536	up	yes
MSTRG.18298	Bol044646	Bol044646;MSTRG.18298.1	GO:0004197(cysteine-type endopeptidase activity);GO:0005576(extracellular region);GO:0005773(vacuole);GO:0006508(proteolysis);GO:0006624(vacuolar protein processing);GO:0051603(proteolysis involved in cellular protein catabolic process)	NA	NA	NA	PREDICTED: vacuolar-processing enzyme alpha-isozyme [Brassica napus]	41.6765	17.2839	14.9624	3.42155	2.49106	2.55068	8.73452	3.12673	1.30888e-09	9.71609e-08	up	yes
MSTRG.15949	Bol024349	Bol024349	GO:0005576(extracellular region);GO:0008150(biological_process);GO:0016829(lyase activity)	NA	NA	NA	PREDICTED: polygalacturonase QRT3-like [Brassica oleracea var. oleracea]	0.794076	1.19529	1.37401	0	0.19874	0.186364	8.73367	3.12659	0.00545431	0.0250695	up	yes
Bol035020	Bol035020	Bol035020	GO:0005634(nucleus)	NA	NA	NA	PREDICTED: uncharacterized protein LOC106429165 [Brassica napus]	1.41236	2.55466	1.45939	0.241301	0.205884	0.174553	8.7278	3.12562	3.32752e-05	0.000446434	up	yes
MSTRG.5106		MSTRG.5106.1	NA	NA	NA	NA		3.85532	30.7715	25.4256	1.06314	3.71567	2.1041	8.72486	3.12513	9.8813e-06	0.000167854	up	yes
MSTRG.3390		MSTRG.3390.1	NA	NA	NA	NA		23.7171	9.60833	10.5145	2.88324	1.04043	1.11013	8.70911	3.12252	1.47456e-06	3.57762e-05	up	yes
MSTRG.5096	Bol039728	Bol039728	GO:0008194(UDP-glycosyltransferase activity);GO:0009507(chloroplast);GO:0016757(transferase activity, transferring glycosyl groups)	00908(Zeatin biosynthesis)	K13496	EC:2.4.1.-	PREDICTED: LOW QUALITY PROTEIN: UDP-glycosyltransferase 73C4-like [Brassica rapa]	5.14885	3.46719	2.47815	1.02717	0.083715	0.163008	8.70892	3.12249	0.000769186	0.00539758	up	yes
MSTRG.3280	Bol039208	Bol039208	GO:0004596(peptide alpha-N-acetyltransferase activity);GO:0005737(cytoplasm);GO:0017196(N-terminal peptidyl-methionine acetylation)	04145(Phagosome)	K07374	NA	PREDICTED: uncharacterized mitochondrial protein AtMg00810-like, partial [Brassica napus]	6.98431	39.8564	36.8689	3.11856	3.57256	2.92363	8.70638	3.12207	2.03288e-07	6.9364e-06	up	yes
MSTRG.12664		MSTRG.12664.1	NA	NA	NA	NA		3.26856	15.5299	13.3406	0	1.9019	1.79219	8.70012	3.12104	0.00503595	0.0235442	up	yes
MSTRG.16190	Bol042380	Bol042380	GO:0004596(peptide alpha-N-acetyltransferase activity);GO:0005737(cytoplasm);GO:0017196(N-terminal peptidyl-methionine acetylation)	04145(Phagosome)	K07374	NA	PREDICTED: uncharacterized mitochondrial protein AtMg00810-like, partial [Brassica napus]	0.677973	4.06175	4.09628	0.18536	0.459856	0.373505	8.67363	3.11664	0.00136296	0.00845554	up	yes
MSTRG.14266	Bol041569	Bol041569	NA	NA	NA	NA	PREDICTED: double-strand break repair protein MRE11A-like [Brassica oleracea var. oleracea]	39.355	709.411	708.939	55.9843	57.136	55.0152	8.66982	3.116	9.86957e-06	0.00016785	up	yes
Bol014239	Bol014239	Bol014239	GO:0002213(defense response to insect);GO:0005506(iron ion binding);GO:0009617(response to bacterium);GO:0009682(induced systemic resistance);GO:0009759(indole glucosinolate biosynthetic process);GO:0016020(membrane);GO:0016021(integral component of membrane);GO:0016709(oxidoreductase activity, acting on paired donors, with incorporation or reduction of molecular oxygen, NAD(P)H as one donor, and…	00903(Limonene and pinene degradation);00945(Stilbenoid, diarylheptanoid and gingerol biosynthesis)	K00517	NA	BnaC02g11750D [Brassica napus]	0.82331	0.751883	1.07169	0.256965	0.048345	0	8.6695	3.11595	0.00795317	0.0338238	up	yes
Bol026229	Bol026229	Bol026229	GO:0004674(protein serine/threonine kinase activity);GO:0005886(plasma membrane);GO:0006468(protein phosphorylation);GO:0006952(defense response);GO:0009506(plasmodesma)	00520(Amino sugar and nucleotide sugar metabolism)	K01183	EC:3.2.1.14	PREDICTED: putative receptor-like protein kinase At4g00960 [Brassica oleracea var. oleracea]	3.24001	3.18367	3.74449	0.645302	0.29212	0.236857	8.65907	3.11421	1.96781e-05	0.000291236	up	yes
MSTRG.4633	Bol034582	Bol034582	GO:0005524(ATP binding);GO:0005886(plasma membrane);GO:0016021(integral component of membrane);GO:0016301(kinase activity);GO:0016310(phosphorylation)	00520(Amino sugar and nucleotide sugar metabolism)	K01183	EC:3.2.1.14	PREDICTED: probable receptor-like protein kinase At5g20050 [Brassica napus]	12.7359	7.14951	9.0364	1.28615	1.08262	0.972646	8.65556	3.11363	2.22738e-08	1.11041e-06	up	yes
Bol029098	Bol029098	Bol029098	GO:0005215(transporter activity);GO:0005515(protein binding);GO:0005886(plasma membrane);GO:0006857(oligopeptide transport);GO:0009414(response to water deprivation);GO:0009635(response to herbicide);GO:0009734(auxin-activated signaling pathway);GO:0010167(response to nitrate);GO:0015112(nitrate transmembrane transporter activity);GO:0015293(symporter activity);GO:0015706(nitrate transport);GO:00…	NA	NA	NA	PREDICTED: protein NRT1/ PTR FAMILY 6.3-like [Brassica oleracea var. oleracea]	3.19501	2.51069	2.61814	0.211211	0.250547	0.500214	8.65288	3.11318	1.69989e-05	0.000258698	up	yes
MSTRG.5790	Bol010799	Bol010799	GO:0005886(plasma membrane);GO:0009506(plasmodesma);GO:0016021(integral component of membrane)	NA	NA	NA	PREDICTED: protein YLS9-like [Brassica oleracea var. oleracea]	1.39026	63.8139	68.0786	2.82479	6.41874	6.16052	8.65245	3.11311	0.00050105	0.00382738	up	yes
Bol026680	Bol026680	Bol026680	GO:0005351(sugar:proton symporter activity);GO:0005355(glucose transmembrane transporter activity);GO:0005886(plasma membrane);GO:0005887(integral component of plasma membrane);GO:0008506(sucrose:proton symporter activity);GO:0015144(carbohydrate transmembrane transporter activity);GO:0015145(monosaccharide transmembrane transporter activity);GO:0015770(sucrose transport);GO:0016020(membrane);GO:…	NA	NA	NA	PREDICTED: sugar transport protein 4-like [Brassica oleracea var. oleracea]	1.46788	1.61426	1.92665	0	0.231869	0.347211	8.64956	3.11263	0.00458864	0.0218674	up	yes
Bol036069	Bol036069	Bol036069	GO:0003824(catalytic activity)	NA	NA	NA	PREDICTED: 2-hydroxy-6-oxononadienedioate/2-hydroxy-6-oxononatrienedioate hydrolase 1-like [Brassica oleracea var. oleracea]	0.337105	1.79272	0.927886	0.200946	0.152604	0	8.64859	3.11247	0.01062	0.0422376	up	yes
MSTRG.9931	Bol040709	Bol040709	GO:0003924(GTPase activity);GO:0005525(GTP binding);GO:0005634(nucleus);GO:0005768(endosome);GO:0005794(Golgi apparatus);GO:0006886(intracellular protein transport);GO:0006913(nucleocytoplasmic transport);GO:0007264(small GTPase mediated signal transduction);GO:0009504(cell plate);GO:0010008(endosome membrane);GO:0042546(cell wall biogenesis)	04144(Endocytosis)	K07904	NA	PREDICTED: ras-related protein RABA3 [Brassica oleracea var. oleracea]	4.97322	6.75206	6.04681	0.567652	1.13477	0.352691	8.64774	3.11232	4.29699e-05	0.000546764	up	yes
MSTRG.12635	Bol026720	Bol026720	GO:0003674(molecular_function);GO:0005634(nucleus);GO:0008150(biological_process)	NA	NA	NA	PREDICTED: uncharacterized protein LOC106299010 [Brassica oleracea var. oleracea]	19.9855	51.6505	61.5048	8.10598	4.29323	2.99963	8.64616	3.11206	8.19912e-10	6.45034e-08	up	yes
MSTRG.3966	Bol033093	Bol033093	GO:0003674(molecular_function);GO:0005739(mitochondrion);GO:0008150(biological_process);GO:0016021(integral component of membrane)	NA	NA	NA	PREDICTED: uncharacterized protein LOC106325982 [Brassica oleracea var. oleracea]	9.92977	4.07395	3.02947	0	1.73421	0.238924	8.63255	3.10979	0.0122211	0.0469113	up	yes
Bol039965	Bol039965	Bol039965	GO:0007165(signal transduction);GO:0016021(integral component of membrane)	NA	NA	NA	PREDICTED: LOW QUALITY PROTEIN: probable LRR receptor-like serine/threonine-protein kinase At4g36180 [Brassica napus]	1.14396	2.18746	2.08525	0	0.387571	0.240418	8.62543	3.1086	0.00553209	0.0253189	up	yes
Bol037370	Bol037370	Bol037370	GO:0003674(molecular_function);GO:0005576(extracellular region);GO:0031225(anchored component of membrane)	NA	NA	NA	PREDICTED: FAS1 domain-containing protein SELMODRAFT_448915-like [Brassica oleracea var. oleracea]	3.62567	1.6996	1.60755	0.265901	0.430315	0.107693	8.62389	3.10834	0.00107782	0.00702912	up	yes
MSTRG.2882	Bol014268	MSTRG.2882.2;MSTRG.2882.1;Bol014268	GO:0005634(nucleus)	00500(Starch and sucrose metabolism);00460(Cyanoamino acid metabolism);00940(Phenylpropanoid biosynthesis)	K05350	EC:3.2.1.21	PREDICTED: F-box/FBD/LRR-repeat protein At5g56420-like [Brassica oleracea var. oleracea]	2.30522	30.5093	25.2105	0.699752	3.02779	3.00448	8.61926	3.10756	3.29649e-05	0.000443528	up	yes
Bol041342	Bol041342	Bol041342	GO:0004674(protein serine/threonine kinase activity);GO:0005524(ATP binding);GO:0005886(plasma membrane);GO:0006468(protein phosphorylation);GO:0016021(integral component of membrane);GO:0016301(kinase activity);GO:0030246(carbohydrate binding)	NA	NA	NA	BnaC06g21420D [Brassica napus]	4.08707	3.87485	3.63531	0.429055	0.848984	0.070451	8.60016	3.10436	0.000433499	0.00341834	up	yes
MSTRG.8929	Bol040211	MSTRG.8929.1;MSTRG.8929.2	NA	NA	NA	NA		3.37691	10.6029	10.9795	0.980612	1.08229	0.850361	8.56749	3.09887	4.57041e-07	1.36823e-05	up	yes
MSTRG.16311	Bol033721	Bol033721	GO:0003674(molecular_function);GO:0005886(plasma membrane);GO:0031225(anchored component of membrane)	NA	NA	NA	PREDICTED: fasciclin-like arabinogalactan protein 5 [Brassica oleracea var. oleracea]	62.8774	70.8692	61.9914	6.14485	8.2944	8.4246	8.56102	3.09778	3.20036e-17	1.28448e-14	up	yes
Bol008369	Bol008369	Bol008369	GO:0005215(transporter activity);GO:0005886(plasma membrane);GO:0006810(transport);GO:0006857(oligopeptide transport);GO:0016020(membrane);GO:0016021(integral component of membrane)	NA	NA	NA	BnaC04g15610D [Brassica napus]	0.390895	0.708616	0.878446	0	0.04874	0.182377	8.55825	3.09732	0.00919336	0.0379134	up	yes
MSTRG.16708		MSTRG.16708.1	NA	NA	NA	NA		8.28349	3.23266	4.11944	1.67799	0.152441	0	8.54205	3.09458	0.0135704	0.0508459	up	yes
Bol044423	Bol044423	Bol044423	GO:0000977(RNA polymerase II regulatory region sequence-specific DNA binding);GO:0003677(DNA binding);GO:0003700(transcription factor activity, sequence-specific DNA binding);GO:0005515(protein binding);GO:0005634(nucleus);GO:0006351(transcription, DNA-templated);GO:0006355(regulation of transcription, DNA-templated);GO:0006357(regulation of transcription from RNA polymerase II promoter);GO:00101…	NA	NA	NA	BnaC08g27890D [Brassica napus]	0.836818	2.21282	3.01883	0	0.379087	0.332053	8.53344	3.09313	0.00863823	0.0361159	up	yes
MSTRG.13999		MSTRG.13999.1	NA	NA	NA	NA		16.8685	15.6109	14.4551	1.91978	2.232	1.35296	8.52622	3.09191	6.13003e-07	1.72398e-05	up	yes
MSTRG.16738	Bol033446	Bol033446	GO:0003674(molecular_function);GO:0005829(cytosol);GO:0009567(double fertilization forming a zygote and endosperm);GO:0009793(embryo development ending in seed dormancy);GO:0048046(apoplast)	NA	NA	NA	PREDICTED: late embryogenesis abundant protein 1-like [Brassica napus]	49.5592	66.3761	75.4308	0.909674	12.6064	8.9296	8.52573	3.09182	1.42511e-05	0.000223933	up	yes
MSTRG.19544	Bol032115	Bol032115	GO:0005267(potassium channel activity);GO:0005509(calcium ion binding);GO:0005634(nucleus);GO:0009705(plant-type vacuole membrane);GO:0015271(outward rectifier potassium channel activity);GO:0016021(integral component of membrane);GO:0046872(metal ion binding);GO:0071805(potassium ion transmembrane transport)	NA	NA	NA	PREDICTED: two-pore potassium channel 2-like [Brassica oleracea var. oleracea]	5.73773	20.2592	19.2891	1.83801	1.67828	1.79828	8.52112	3.09104	3.64012e-08	1.66727e-06	up	yes
MSTRG.8613		MSTRG.8613.1	NA	NA	NA	NA		4.47194	23.5732	21.9956	3.50048	1.40467	0.986538	8.49345	3.08635	4.68898e-06	9.16888e-05	up	yes
Bol028535	Bol028535	Bol028535	GO:0005506(iron ion binding);GO:0005618(cell wall);GO:0005739(mitochondrion);GO:0005774(vacuolar membrane);GO:0005794(Golgi apparatus);GO:0005886(plasma membrane);GO:0009507(chloroplast);GO:0016709(oxidoreductase activity, acting on paired donors, with incorporation or reduction of molecular oxygen, NAD(P)H as one donor, and incorporation of one atom of oxygen);GO:0019825(oxygen binding);GO:00200…	00941(Flavonoid biosynthesis);00944(Flavone and flavonol biosynthesis)	K05280	EC:1.14.13.21	PREDICTED: geraniol 8-hydroxylase-like [Brassica napus]	1.10695	2.30454	3.42114	0.336606	0.22713	0.240935	8.4912	3.08597	8.75044e-05	0.000965116	up	yes
Bol006542	Bol006542	Bol006542	GO:0004664(prephenate dehydratase activity);GO:0009094(L-phenylalanine biosynthetic process);GO:0009507(chloroplast);GO:0009570(chloroplast stroma);GO:0016597(amino acid binding);GO:0047769(arogenate dehydratase activity)	01230(Biosynthesis of amino acids);00400(Phenylalanine, tyrosine and tryptophan biosynthesis)	K05359	EC:4.2.1.91;EC:4.2.1.51	BnaC08g43250D [Brassica napus]	1.05965	1.26884	1.04637	0.200073	0.197466	0	8.4894	3.08566	0.0054523	0.0250695	up	yes
MSTRG.19842		MSTRG.19842.3;MSTRG.19842.2;MSTRG.19842.1	NA	NA	NA	NA		25.6754	32.9898	30.5574	2.67648	4.25691	3.58684	8.48106	3.08424	2.0723e-17	9.08741e-15	up	yes
Bol035960	Bol035960	Bol035960	GO:0003777(microtubule motor activity);GO:0005524(ATP binding);GO:0005737(cytoplasm);GO:0005874(microtubule);GO:0008017(microtubule binding)	04144(Endocytosis)	K10396	NA	PREDICTED: kinesin-like protein NACK1 [Brassica oleracea var. oleracea]	1.75254	0.682733	1.00753	0.192805	0.08247	0.131063	8.47274	3.08283	0.000102861	0.00109472	up	yes
MSTRG.7746	Bol004821	Bol004821	GO:0005515(protein binding);GO:0005634(nucleus);GO:0006970(response to osmotic stress);GO:0009734(auxin-activated signaling pathway);GO:0009742(brassinosteroid mediated signaling pathway);GO:0010305(leaf vascular tissue pattern formation);GO:0045454(cell redox homeostasis)	04141(Protein processing in endoplasmic reticulum);04120(Ubiquitin mediated proteolysis)	K09561	EC:2.3.2.27	PREDICTED: inactive TPR repeat-containing thioredoxin TTL3-like [Brassica oleracea var. oleracea]	9.19844	5.70237	5.56787	1.47361	0.531976	0.411983	8.46665	3.08179	1.38986e-06	3.39998e-05	up	yes
MSTRG.14767	Bol012320	MSTRG.14767.1	NA	NA	NA	NA		3.07113	17.5703	14.9919	1.77437	0.749786	1.68655	8.46257	3.0811	0.000868669	0.00592115	up	yes
MSTRG.18347		MSTRG.18347.1	NA	NA	NA	NA		0.398439	6.03492	7.86447	1.46922	0	0.221094	8.45867	3.08043	0.0263566	0.0837973	up	yes
MSTRG.3117		MSTRG.3117.1	NA	NA	NA	NA		1.78573	24.7781	26.2794	0.05178	2.95059	3.24512	8.45832	3.08037	0.00333296	0.0171054	up	yes
Bol019634	Bol019634	Bol019634	GO:0005576(extracellular region);GO:0016042(lipid catabolic process);GO:0016788(hydrolase activity, acting on ester bonds);GO:0052689(carboxylic ester hydrolase activity)	00860(Porphyrin and chlorophyll metabolism);00900(Terpenoid backbone biosynthesis)	K10960	EC:1.3.1.83	PREDICTED: GDSL esterase/lipase At4g28780 [Brassica oleracea var. oleracea]	3.15148	2.74089	2.33281	0.64511	0.328848	0	8.44511	3.07812	0.00511285	0.0238378	up	yes
Bol008667	Bol008667	Bol008667	GO:0003674(molecular_function);GO:0005634(nucleus);GO:0008150(biological_process);GO:0016021(integral component of membrane)	NA	NA	NA	PREDICTED: uncharacterized protein LOC106307980 [Brassica oleracea var. oleracea]	1.45674	1.69443	3.48646	0	0.388161	0.398464	8.43811	3.07692	0.00729969	0.0315893	up	yes
Bol023809	Bol023809	Bol023809	GO:0004674(protein serine/threonine kinase activity);GO:0005524(ATP binding);GO:0005886(plasma membrane);GO:0016021(integral component of membrane);GO:0016301(kinase activity);GO:0030246(carbohydrate binding);GO:0046777(protein autophosphorylation);GO:0090333(regulation of stomatal closure);GO:1900425(negative regulation of defense response to bacterium)	04075(Plant hormone signal transduction);04626(Plant-pathogen interaction)	K13416	EC:2.7.10.1;EC:2.7.11.1	PREDICTED: L-type lectin-domain containing receptor kinase V.5-like [Brassica oleracea var. oleracea]	1.82933	0.518318	1.59949	0.32664	0.067959	0.073225	8.43723	3.07677	0.00156784	0.00944934	up	yes
MSTRG.14872	Bol017182	MSTRG.14872.1;Bol017182	GO:0005737(cytoplasm);GO:0005829(cytosol);GO:0006457(protein folding);GO:0009408(response to heat);GO:0009555(pollen development);GO:0009735(response to cytokinin);GO:0009880(embryonic pattern specification);GO:0009965(leaf morphogenesis);GO:0010450(inflorescence meristem growth);GO:0032502(developmental process);GO:0048448(stamen morphogenesis);GO:0048833(specification of floral organ number)	NA	NA	NA	PREDICTED: protein BOBBER 1-like [Brassica napus]	11.4096	7.10086	6.67735	0.881407	0.732607	1.37681	8.4217	3.07411	2.65426e-07	8.60997e-06	up	yes
MSTRG.3634		MSTRG.3634.1	NA	NA	NA	NA		5.80139	6.99301	7.4369	0.422998	0.761558	1.21875	8.41813	3.0735	1.89045e-05	0.000282257	up	yes
Bol025187	Bol025187	Bol025187	GO:0000287(magnesium ion binding);GO:0005634(nucleus);GO:0005986(sucrose biosynthetic process);GO:0016311(dephosphorylation);GO:0050307(sucrose-phosphate phosphatase activity)	NA	NA	NA	PREDICTED: probable sucrose-phosphatase 3a [Brassica oleracea var. oleracea]	1.41871	1.36372	1.14643	0	0.466721	0	8.41799	3.07348	0.0306845	0.0939452	up	yes
MSTRG.3951		MSTRG.3951.1	NA	NA	NA	NA		2.4267	9.22533	9.90333	1.32347	0.599368	0.642978	8.40098	3.07056	9.91402e-06	0.000167894	up	yes
Bol043670	Bol043670	Bol043670	GO:0005543(phospholipid binding);GO:0005794(Golgi apparatus);GO:0005905(clathrin-coated pit);GO:0006897(endocytosis);GO:0030136(clathrin-coated vesicle)	NA	NA	NA	PREDICTED: putative clathrin assembly protein At5g10410 [Brassica oleracea var. oleracea]	0.972823	1.0765	0.985518	0.039749	0.253959	0.067728	8.39661	3.06981	0.00250933	0.0136995	up	yes
MSTRG.11002	Bol012001	MSTRG.11002.1;MSTRG.11002.3;MSTRG.11002.2	NA	NA	NA	NA		9.83163	3.78014	4.34403	0.347681	0.929003	0.861886	8.39617	3.06973	8.20751e-08	3.25006e-06	up	yes
MSTRG.1675	Bol030977	Bol030977	GO:0004672(protein kinase activity);GO:0004674(protein serine/threonine kinase activity);GO:0005524(ATP binding);GO:0005886(plasma membrane);GO:0006468(protein phosphorylation);GO:0016021(integral component of membrane)	04626(Plant-pathogen interaction)	K13459	NA	PREDICTED: putative proline-rich receptor-like protein kinase PERK6 [Brassica oleracea var. oleracea]	0.352658	2.61735	2.32546	0	0.371672	0.259308	8.39245	3.06909	0.0130556	0.0493622	up	yes
MSTRG.6665		MSTRG.6665.1	NA	NA	NA	NA		0.434717	7.35413	8.94188	0	1.87724	0.117733	8.38646	3.06806	0.0352741	0.103917	up	yes
MSTRG.10876	Bol026950	MSTRG.10876.1	NA	NA	NA	NA		1.85955	8.90492	7.4742	0.668015	0.772881	0.73869	8.36795	3.06487	4.49041e-08	1.98753e-06	up	yes
Bol044347	Bol044347	Bol044347	GO:0003674(molecular_function);GO:0005634(nucleus);GO:0008150(biological_process)	NA	NA	NA	PREDICTED: uncharacterized protein LOC106433992 [Brassica napus]	0.953167	3.91574	3.63792	0.851372	0.055029	0.110565	8.36491	3.06435	0.0071609	0.0310796	up	yes
Bol014628	Bol014628	Bol014628	GO:0004674(protein serine/threonine kinase activity);GO:0005524(ATP binding);GO:0005886(plasma membrane);GO:0006468(protein phosphorylation);GO:0016021(integral component of membrane);GO:0016301(kinase activity)	04075(Plant hormone signal transduction);04626(Plant-pathogen interaction)	K13416	EC:2.7.10.1;EC:2.7.11.1	PREDICTED: probable receptor-like protein kinase At5g18500 [Brassica oleracea var. oleracea]	3.89968	1.70831	2.64692	0.216705	0.583574	0.18902	8.3442	3.06077	0.000156224	0.00153247	up	yes
Bol025222	Bol025222	Bol025222	GO:0005886(plasma membrane);GO:0005887(integral component of plasma membrane);GO:0010044(response to aluminum ion);GO:0015075(ion transmembrane transporter activity)	NA	NA	NA	PREDICTED: protein ALUMINUM SENSITIVE 3 [Brassica napus]	1.73644	2.73021	2.42979	0	0.217906	0.608927	8.3408	3.06019	0.00716519	0.0310879	up	yes
MSTRG.7510		MSTRG.7510.1	NA	NA	NA	NA		3.46396	16.6847	14.7185	0.23204	2.10862	1.84913	8.32194	3.05692	0.000291741	0.00249943	up	yes
MSTRG.5201	Bol020409	Bol020409	GO:0004672(protein kinase activity);GO:0004674(protein serine/threonine kinase activity);GO:0005524(ATP binding);GO:0006468(protein phosphorylation);GO:0016021(integral component of membrane);GO:0016301(kinase activity);GO:0042803(protein homodimerization activity)	04626(Plant-pathogen interaction)	K13430	EC:2.7.11.1	PREDICTED: serine/threonine-protein kinase-like protein CCR2 [Brassica oleracea var. oleracea]	40.7464	33.296	32.2887	3.04183	5.02857	4.70953	8.32016	3.05661	1.09519e-15	3.24177e-13	up	yes
Bol021870	Bol021870	Bol021870	GO:0004674(protein serine/threonine kinase activity);GO:0005524(ATP binding);GO:0005634(nucleus);GO:0005737(cytoplasm);GO:0005886(plasma membrane);GO:0006468(protein phosphorylation);GO:0016301(kinase activity);GO:0035556(intracellular signal transduction)	04075(Plant hormone signal transduction)	K14498	EC:2.7.11.1	PREDICTED: CBL-interacting serine/threonine-protein kinase 17-like [Brassica oleracea var. oleracea]	1.36292	1.35282	1.45189	0	0.347762	0.153786	8.30954	3.05477	0.00623013	0.0277729	up	yes
Bol023399	Bol023399	Bol023399	GO:0004722(protein serine/threonine phosphatase activity);GO:0005634(nucleus);GO:0005886(plasma membrane);GO:0006470(protein dephosphorylation);GO:0046872(metal ion binding);GO:0048366(leaf development)	NA	NA	NA	PREDICTED: probable protein phosphatase 2C 4 isoform X1 [Brassica oleracea var. oleracea]	3.02255	1.76016	2.38171	0.599208	0.100283	0.162759	8.30899	3.05467	0.000279554	0.00241336	up	yes
MSTRG.18037		MSTRG.18037.1;MSTRG.18037.3;MSTRG.18037.2	NA	NA	NA	NA		9.16983	43.1159	41.8583	4.25786	7.0482	0.0333224	8.3024	3.05353	0.00376895	0.018803	up	yes
Bol020096	Bol020096	Bol020096	GO:0008150(biological_process);GO:0009507(chloroplast)	NA	NA	NA	PREDICTED: uncharacterized protein LOC106321164 isoform X2 [Brassica oleracea var. oleracea]	0.739485	2.6203	2.72752	0	0.532437	0.201228	8.29711	3.05261	0.0104591	0.0417587	up	yes
MSTRG.12604	Bol006018	Bol006018	GO:0005634(nucleus);GO:0008270(zinc ion binding);GO:0016021(integral component of membrane);GO:0016567(protein ubiquitination)	00563(Glycosylphosphatidylinositol(GPI)-anchor biosynthesis)	K05283	EC:2.3.-.-	BnaC06g10340D [Brassica napus]	5.08932	8.21003	6.63146	0.644012	0.830065	0.9299	8.29077	3.05151	3.1151e-06	6.54531e-05	up	yes
MSTRG.5713	Bol030592	MSTRG.5713.1;Bol030592	GO:0000325(plant-type vacuole);GO:0005245(voltage-gated calcium channel activity);GO:0005262(calcium channel activity);GO:0005509(calcium ion binding);GO:0005773(vacuole);GO:0005774(vacuolar membrane);GO:0005794(Golgi apparatus);GO:0005886(plasma membrane);GO:0006816(calcium ion transport);GO:0009845(seed germination);GO:0010119(regulation of stomatal movement);GO:0016021(integral component of me…	NA	NA	NA	BnaCnng16060D [Brassica napus]	8.28922	3.0344	2.77968	0.43627	0.904632	0.362863	8.27773	3.04923	6.23501e-06	0.000114988	up	yes
MSTRG.17159	Bol022113	MSTRG.17159.1;Bol022113	GO:0005576(extracellular region);GO:0005618(cell wall);GO:0005634(nucleus);GO:0009409(response to cold);GO:0009506(plasmodesma);GO:0010497(plasmodesmata-mediated intercellular transport);GO:0030145(manganese ion binding);GO:0033609(oxalate metabolic process);GO:0045735(nutrient reservoir activity);GO:0046564(oxalate decarboxylase activity);GO:0048046(apoplast);GO:2000280(regulation of root develo…	04144(Endocytosis)	K19476	NA	BnaA08g26300D [Brassica napus]	31.325	12.4488	14.7047	4.45473	1.7039	0.907069	8.27638	3.049	7.04177e-06	0.000126999	up	yes
MSTRG.16636		MSTRG.16636.1	NA	NA	NA	NA		0.973797	14.1618	13.6109	1.2732	1.09796	1.10328	8.27373	3.04854	0.000896555	0.00606757	up	yes
MSTRG.16453	Bol018633	Bol018633	GO:0003677(DNA binding);GO:0005886(plasma membrane);GO:0009507(chloroplast)	NA	NA	NA	PREDICTED: uncharacterized protein LOC106306013 isoform X2 [Brassica oleracea var. oleracea]	15.992	8.28931	7.60631	2.09867	1.04893	0.713095	8.25953	3.04606	1.79433e-06	4.17795e-05	up	yes
Bol042407	Bol042407	Bol042407	GO:0005737(cytoplasm);GO:0008610(lipid biosynthetic process);GO:0008825(cyclopropane-fatty-acyl-phospholipid synthase activity);GO:0016491(oxidoreductase activity);GO:0055114(oxidation-reduction process)	NA	NA	NA	PREDICTED: uncharacterized protein LOC106332399 [Brassica oleracea var. oleracea]	4.18025	0.643756	0.952767	0.249064	0.203705	0.247087	8.25423	3.04513	0.000278617	0.00241103	up	yes
Bol017198	Bol017198	Bol017198	GO:0005524(ATP binding);GO:0005634(nucleus);GO:0006351(transcription, DNA-templated);GO:0006355(regulation of transcription, DNA-templated);GO:0010114(response to red light);GO:0010218(response to far red light);GO:0048366(leaf development);GO:0080167(response to karrikin)	NA	NA	NA	PREDICTED: growth-regulating factor 7 [Brassica oleracea var. oleracea]	3.61798	4.3916	4.45924	0.692317	0.543472	0.278238	8.23554	3.04186	5.24381e-05	0.000641391	up	yes
MSTRG.18457	Bol044797	MSTRG.18457.1	NA	NA	NA	NA		4.58835	2.28857	3.80593	0	0.872743	0.425274	8.23014	3.04092	0.00743254	0.0320412	up	yes
Bol033287	Bol033287	Bol033287	GO:0005385(zinc ion transmembrane transporter activity);GO:0005737(cytoplasm);GO:0005773(vacuole);GO:0005774(vacuolar membrane);GO:0006829(zinc II ion transport);GO:0010043(response to zinc ion);GO:0015103(inorganic anion transmembrane transporter activity);GO:0015562(efflux transmembrane transporter activity);GO:0016020(membrane);GO:0016021(integral component of membrane);GO:0046872(metal ion bi…	NA	NA	NA	PREDICTED: metal tolerance protein B [Brassica oleracea var. oleracea]	2.7257	1.05564	0.890893	0	0.504079	0.063754	8.22819	3.04058	0.0128097	0.0486423	up	yes
MSTRG.14858	Bol017178	MSTRG.14858.1	NA	NA	NA	NA		4.52842	33.7715	23.3508	2.37957	2.17081	2.96072	8.20794	3.03702	2.21951e-07	7.46561e-06	up	yes
MSTRG.15347		MSTRG.15347.1	NA	NA	NA	NA		0.152268	5.50814	7.63431	0.165499	0.623021	0.831577	8.20612	3.0367	0.0146394	0.0537597	up	yes
MSTRG.3562		MSTRG.3562.1	NA	NA	NA	NA		0.092018	8.53148	6.21198	0.368268	0.515524	0.924195	8.20552	3.0366	0.0159982	0.0574778	up	yes
MSTRG.11237		MSTRG.11237.1	NA	NA	NA	NA		43.7713	180.986	192.082	11.9037	22.4008	16.5048	8.20399	3.03633	9.48579e-10	7.34064e-08	up	yes
MSTRG.9248	Bol033216	MSTRG.9248.1	NA	NA	NA	NA		21.1287	16.7393	13.5672	1.11797	2.42971	2.72478	8.20015	3.03565	1.2721e-06	3.17999e-05	up	yes
MSTRG.8319		MSTRG.8319.1	NA	NA	NA	NA		5.57677	3.20618	4.16994	0	1.58166	0	8.18942	3.03376	0.0347095	0.102793	up	yes
Bol037363	Bol037363	Bol037363	GO:0005516(calmodulin binding);GO:0005634(nucleus);GO:0008150(biological_process)	NA	NA	NA	PREDICTED: uncharacterized protein LOC106310562 [Brassica oleracea var. oleracea]	0.544412	1.71318	1.42596	0	0.176816	0.274015	8.17058	3.03044	0.0102119	0.0410069	up	yes
MSTRG.16183	Bol042366	Bol042366	GO:0005215(transporter activity);GO:0005886(plasma membrane);GO:0006811(ion transport);GO:0006873(cellular ion homeostasis);GO:0008308(voltage-gated anion channel activity);GO:0016021(integral component of membrane);GO:0055085(transmembrane transport)	NA	NA	NA	PREDICTED: S-type anion channel SLAH2 isoform X1 [Brassica oleracea var. oleracea]	3.2242	3.41247	4.22719	0	0.548447	0.782525	8.16235	3.02898	0.00371762	0.0185954	up	yes
MSTRG.3279	Bol019023	MSTRG.3279.1	NA	NA	NA	NA		1.23847	5.26637	4.47037	0.601659	0.363027	0.381433	8.15322	3.02737	7.34086e-06	0.000131501	up	yes
MSTRG.5849	Bol010701	Bol010701	GO:0003674(molecular_function);GO:0005634(nucleus);GO:0005829(cytosol);GO:0008150(biological_process)	NA	NA	NA	PREDICTED: pre-rRNA-processing protein esf1-like [Raphanus sativus]	7.06241	3.40542	3.73098	0.671648	0.408248	0.663744	8.1432	3.0256	0.000725073	0.0051391	up	yes
Bol036088	Bol036088	Bol036088	GO:0003677(DNA binding);GO:0003700(transcription factor activity, sequence-specific DNA binding);GO:0005634(nucleus);GO:0006351(transcription, DNA-templated);GO:0006355(regulation of transcription, DNA-templated);GO:0009873(ethylene-activated signaling pathway)	04075(Plant hormone signal transduction)	K14514	NA	PREDICTED: ETHYLENE INSENSITIVE 3-like 2 protein [Brassica oleracea var. oleracea]	1.8621	1.21308	1.27342	0.155331	0.334812	0.0456	8.11695	3.02094	0.00116135	0.00745482	up	yes
Bol014331	Bol014331	Bol014331	GO:0005737(cytoplasm);GO:0008146(sulfotransferase activity);GO:0019761(glucosinolate biosynthetic process);GO:0047364(desulfoglucosinolate sulfotransferase activity);GO:0080066(3-methylthiopropyl-desulfoglucosinolate sulfotransferase activity);GO:0080067(4-methylthiobutyl-desulfoglucosinolate sulfotransferase activity);GO:0080068(5-methylthiopentyl-desulfoglucosinolate sulfotransferase activity);…	00966(Glucosinolate biosynthesis)	NA	NA	PREDICTED: cytosolic sulfotransferase 18-like [Brassica oleracea var. oleracea]	0.608316	1.51529	1.3071	0.238624	0.0963	0.088198	8.10808	3.01936	0.00171803	0.010153	up	yes
MSTRG.3338	Bol011769	Bol011769;MSTRG.3338.2;MSTRG.3338.1	GO:0003700(transcription factor activity, sequence-specific DNA binding);GO:0005634(nucleus);GO:0006351(transcription, DNA-templated);GO:0006355(regulation of transcription, DNA-templated);GO:0043565(sequence-specific DNA binding)	04626(Plant-pathogen interaction)	K16225	NA	PREDICTED: probable WRKY transcription factor 41 [Brassica oleracea var. oleracea]	72.3814	80.3467	76.9943	12.2066	8.2333	7.90392	8.10484	3.01878	1.40358e-16	5.03588e-14	up	yes
MSTRG.6546		MSTRG.6546.1	NA	NA	NA	NA		12.2484	5.58719	5.33324	0.580411	1.28614	0.992585	8.10346	3.01854	0.000183112	0.0017421	up	yes
MSTRG.6812	Bol009211	Bol009211	GO:0003677(DNA binding);GO:0003700(transcription factor activity, sequence-specific DNA binding);GO:0005515(protein binding);GO:0005516(calmodulin binding);GO:0005634(nucleus);GO:0006351(transcription, DNA-templated);GO:0006355(regulation of transcription, DNA-templated);GO:0042742(defense response to bacterium);GO:0043565(sequence-specific DNA binding);GO:0044212(transcription regulatory region …	04075(Plant hormone signal transduction)	K14431	NA	PREDICTED: transcription factor TGA1 [Brassica oleracea var. oleracea]	3.49372	2.32882	3.14113	0	0.588757	0.518123	8.09814	3.01759	0.00464206	0.0220775	up	yes
MSTRG.19891	Bol035250	Bol035250	GO:0005215(transporter activity);GO:0009506(plasmodesma);GO:0009507(chloroplast);GO:0016020(membrane);GO:0016021(integral component of membrane);GO:0022857(transmembrane transporter activity);GO:0055085(transmembrane transport)	NA	NA	NA	PREDICTED: nucleobase-ascorbate transporter 5 [Brassica oleracea var. oleracea]	20.6356	5.57945	4.89304	3.0431	0.718268	0.090218	8.07671	3.01377	0.00119108	0.00759421	up	yes
MSTRG.15281	Bol042882	Bol042882	NA	NA	NA	NA	predicted protein [Arabidopsis lyrata subsp. lyrata]	13.9735	7.97315	4.38323	1.37479	1.42763	0.460232	8.07008	3.01258	0.0014449	0.00883432	up	yes
Bol014948	Bol014948	Bol014948	GO:0004674(protein serine/threonine kinase activity);GO:0005524(ATP binding);GO:0005576(extracellular region);GO:0005886(plasma membrane);GO:0006468(protein phosphorylation);GO:0006952(defense response);GO:0009506(plasmodesma);GO:0016021(integral component of membrane);GO:0042742(defense response to bacterium)	NA	NA	NA	BnaC01g14870D [Brassica napus]	1.84169	1.69866	1.67773	0.281414	0.252364	0.112945	8.06849	3.0123	0.000686899	0.00493052	up	yes
MSTRG.20322	Bol017320	MSTRG.20322.1	NA	NA	NA	NA		31.1449	37.0681	37.1317	4.26809	5.48768	3.30955	8.06292	3.0113	5.38166e-07	1.56365e-05	up	yes
MSTRG.13395	Bol023829	Bol023829	GO:0004842(ubiquitin-protein transferase activity);GO:0005634(nucleus);GO:0008270(zinc ion binding);GO:0016021(integral component of membrane);GO:0016567(protein ubiquitination);GO:0016874(ligase activity)	NA	NA	NA	PREDICTED: E3 ubiquitin-protein ligase ATL4-like [Brassica napus]	7.01781	15.3424	17.6721	1.50459	2.64477	0.81945	8.05672	3.01019	1.1813e-06	2.9886e-05	up	yes
Bol010433	Bol010433	Bol010433	GO:0003674(molecular_function);GO:0008150(biological_process)	NA	NA	NA	PREDICTED: uncharacterized protein LOC106449334 [Brassica napus]	6.13844	4.91125	3.68069	1.29763	0.417311	0.115497	8.04747	3.00854	0.00123437	0.00781908	up	yes
MSTRG.8914	Bol040180	MSTRG.8914.1;MSTRG.8914.2;Bol040180	GO:0005794(Golgi apparatus);GO:0006541(glutamine metabolic process);GO:0016740(transferase activity)	NA	NA	NA	PREDICTED: putative glutamine amidotransferase-like protein RP404 [Brassica oleracea var. oleracea]	30.092	18.5864	18.7971	5.12934	2.29554	0.968094	8.03953	3.00711	1.86585e-07	6.45012e-06	up	yes
MSTRG.14877		MSTRG.14877.1	NA	NA	NA	NA		9.584	27.4493	25.7802	3.20963	2.67666	1.93363	8.03249	3.00585	1.31502e-12	1.95847e-10	up	yes
Bol042696	Bol042696	Bol042696	GO:0005739(mitochondrion)	04145(Phagosome)	K07374	NA	PREDICTED: uncharacterized mitochondrial protein AtMg00810-like, partial [Brassica napus]	1.31149	4.42023	4.75899	0	0.876212	0.429876	8.03216	3.00579	0.0107969	0.0427717	up	yes
MSTRG.14805		MSTRG.14805.1	NA	NA	NA	NA		0.528691	2.55013	2.62248	0.520207	0	0.18984	8.02947	3.00531	0.0148349	0.0542786	up	yes
MSTRG.5803	Bol010778	Bol010778	GO:0003674(molecular_function);GO:0008150(biological_process);GO:0009507(chloroplast);GO:0016021(integral component of membrane)	NA	NA	NA	BnaC03g31800D [Brassica napus]	1.66912	5.9673	4.13479	0.975132	0.405394	0.088723	8.01172	3.00211	0.00220361	0.0123506	up	yes
MSTRG.20532		MSTRG.20532.1	NA	NA	NA	NA		12.8865	21.066	22.1636	2.13293	3.1003	1.7747	8.00751	3.00135	3.30956e-07	1.04914e-05	up	yes
MSTRG.13671		MSTRG.13671.1	NA	NA	NA	NA		0.968926	6.7813	4.74276	0.526318	0.361409	0.673424	8.00242	3.00044	0.000545929	0.0040988	up	yes
MSTRG.16836		MSTRG.16836.1	NA	NA	NA	NA		2.56287	8.68122	8.4911	0.371845	0.812004	1.28248	8.00186	3.00033	3.79399e-05	0.000494451	up	yes
MSTRG.16591	Bol023372	MSTRG.16591.1	NA	NA	NA	NA		1.03784	11.9636	10.0467	0	1.41274	1.4687	7.99883	2.99979	0.0182221	0.0634044	up	yes
MSTRG.8720	Bol027404	Bol027404	GO:0004842(ubiquitin-protein transferase activity);GO:0005576(extracellular region);GO:0008270(zinc ion binding);GO:0010200(response to chitin);GO:0016021(integral component of membrane);GO:0016567(protein ubiquitination);GO:0016874(ligase activity);GO:0050832(defense response to fungus)	00563(Glycosylphosphatidylinositol(GPI)-anchor biosynthesis)	K05283	EC:2.3.-.-	PREDICTED: E3 ubiquitin-protein ligase ATL9 [Brassica oleracea var. oleracea]	7.8631	11.0814	13.1746	1.96581	1.17418	0.875825	7.99816	2.99967	2.36839e-07	7.83288e-06	up	yes
MSTRG.13564	Bol021525	MSTRG.13564.1	NA	NA	NA	NA		1.11284	9.47706	10.5364	0.81176	0.899916	0.930205	7.99668	2.9994	4.42218e-05	0.000558194	up	yes
MSTRG.11704		MSTRG.11704.1	NA	NA	NA	NA		5.48319	1.40507	1.00233	0.825248	0.161976	0	7.9927	2.99868	0.0126378	0.048175	up	yes
Bol022081	Bol022081	Bol022081	GO:0005634(nucleus)	04120(Ubiquitin mediated proteolysis)	K10606	EC:2.3.2.27	BnaC08g13950D [Brassica napus]	4.05901	3.44868	2.97213	0	0.523935	0.788025	7.98791	2.99782	0.00439298	0.0211306	up	yes
MSTRG.15479	Bol022355	Bol022355	GO:0005886(plasma membrane);GO:0008514(organic anion transmembrane transporter activity);GO:0008643(carbohydrate transport);GO:0016021(integral component of membrane)	NA	NA	NA	PREDICTED: probable sugar phosphate/phosphate translocator At5g25400 [Brassica oleracea var. oleracea]	8.21778	6.67642	7.19807	0.145262	1.25741	1.36478	7.98289	2.99691	9.95536e-05	0.00106623	up	yes
Bol005943	Bol005943	Bol005943	GO:0003676(nucleic acid binding);GO:0003677(DNA binding);GO:0003700(transcription factor activity, sequence-specific DNA binding);GO:0005634(nucleus);GO:0006351(transcription, DNA-templated);GO:0006355(regulation of transcription, DNA-templated);GO:0008270(zinc ion binding);GO:0046872(metal ion binding)	00052(Galactose metabolism);00600(Sphingolipid metabolism);00531(Glycosaminoglycan degradation);00604(Glycosphingolipid biosynthesis - ganglio series);00511(Other glycan degradation)	K12309	EC:3.2.1.23	PREDICTED: protein indeterminate-domain 11-like isoform X3 [Brassica napus]	0.745812	0.945645	0.945248	0.188948	0.09423	0.047249	7.97969	2.99633	0.00152271	0.00922901	up	yes
Bol043471	Bol043471	Bol043471	GO:0009506(plasmodesma);GO:0016021(integral component of membrane);GO:0016757(transferase activity, transferring glycosyl groups)	NA	NA	NA	BnaC09g44110D [Brassica napus]	0.218667	0.439884	0.442422	0.107076	0	0.031049	7.97085	2.99473	0.0090283	0.0374151	up	yes
Bol018791	Bol018791	Bol018791	GO:0003674(molecular_function);GO:0005634(nucleus);GO:0008150(biological_process)	04712(Circadian rhythm - plant)	K12125	NA	PREDICTED: protein EARLY FLOWERING 3-like isoform X1 [Brassica oleracea var. oleracea]	4.67639	1.10127	2.23636	0.2206	0.401007	0.385268	7.95929	2.99264	0.0002021	0.00188341	up	yes
MSTRG.13300	Bol016760	MSTRG.13300.1	NA	NA	NA	NA		0.858841	8.94681	7.8576	1.35766	0.666671	0.195432	7.95727	2.99227	0.00577268	0.0261872	up	yes
MSTRG.8005		MSTRG.8005.1	NA	NA	NA	NA		10.2413	3.6681	4.47295	1.65429	0.439555	0.220011	7.94447	2.98995	0.000871848	0.00593428	up	yes
MSTRG.10535	Bol038298	Bol038298	GO:0004672(protein kinase activity);GO:0004674(protein serine/threonine kinase activity);GO:0005524(ATP binding);GO:0005576(extracellular region);GO:0005886(plasma membrane);GO:0006468(protein phosphorylation);GO:0016021(integral component of membrane)	04075(Plant hormone signal transduction)	K13415	EC:2.7.10.1;EC:2.7.11.1	PREDICTED: leucine-rich repeat receptor-like serine/threonine-protein kinase At1g17230 [Brassica oleracea var. oleracea]	1.18301	0.309825	0.328019	0.139106	0.070639	0.019615	7.93886	2.98893	0.00287575	0.0152412	up	yes
MSTRG.14952		MSTRG.14952.2;MSTRG.14952.1	NA	NA	NA	NA		39.6597	223.62	215.906	25.1324	22.0354	13.2182	7.93537	2.9883	2.50722e-08	1.22163e-06	up	yes
MSTRG.11711		MSTRG.11711.1	NA	NA	NA	NA		4.77638	14.6339	17.5023	1.21996	2.05884	1.37913	7.92467	2.98635	0.000532785	0.00402088	up	yes
Bol010693	Bol010693	Bol010693	GO:0003676(nucleic acid binding);GO:0003700(transcription factor activity, sequence-specific DNA binding);GO:0006355(regulation of transcription, DNA-templated);GO:0008270(zinc ion binding);GO:0046872(metal ion binding)	NA	NA	NA	PREDICTED: uncharacterized protein LOC106330109 [Brassica oleracea var. oleracea]	2.11101	4.43505	4.16354	0.188913	0.689616	0.473374	7.92186	2.98584	0.000218595	0.00200633	up	yes
MSTRG.3296	Bol019026	Bol019026	GO:0005737(cytoplasm);GO:0006952(defense response);GO:0009693(ethylene biosynthetic process);GO:0009815(1-aminocyclopropane-1-carboxylate oxidase activity);GO:0031418(L-ascorbic acid binding);GO:0046872(metal ion binding);GO:0051213(dioxygenase activity);GO:0055114(oxidation-reduction process)	00270(Cysteine and methionine metabolism)	K05933	EC:1.14.17.4	PREDICTED: 1-aminocyclopropane-1-carboxylate oxidase 5 [Brassica napus]	17.6379	2.07651	3.33406	2.35611	0.232621	0.320933	7.92134	2.98574	0.00285952	0.0151756	up	yes
MSTRG.1103	Bol013093	Bol013093	GO:0003674(molecular_function);GO:0005739(mitochondrion);GO:0008150(biological_process)	NA	NA	NA	PREDICTED: uncharacterized protein LOC106345048 [Brassica oleracea var. oleracea]	8.93596	13.9898	11.0976	1.04319	2.97489	0.278561	7.91859	2.98524	0.00183348	0.0106991	up	yes
MSTRG.15875	Bol036972	MSTRG.15875.1	NA	NA	NA	NA		3.20641	13.1005	10.1252	1.85291	0.390875	1.09441	7.91808	2.98515	0.000256866	0.00226877	up	yes
Bol027198	Bol027198	Bol027198	GO:0003674(molecular_function);GO:0008150(biological_process);GO:0009507(chloroplast)	NA	NA	NA	PREDICTED: uncharacterized protein LOC106306577 [Brassica oleracea var. oleracea]	12.2586	1.54648	3.8296	1.08424	0.75503	0.38903	7.91395	2.9844	0.00266814	0.0143627	up	yes
MSTRG.16707		MSTRG.16707.1	NA	NA	NA	NA		5.771	5.9024	5.64759	1.20876	0.862591	0.118276	7.91048	2.98377	0.00188758	0.0109446	up	yes
MSTRG.8614		MSTRG.8614.1	NA	NA	NA	NA		11.3959	44.0743	40.1456	4.4776	3.9785	3.63782	7.9061	2.98297	3.61461e-11	3.96269e-09	up	yes
Bol008198	Bol008198	Bol008198	GO:0003677(DNA binding);GO:0003700(transcription factor activity, sequence-specific DNA binding);GO:0005634(nucleus);GO:0006355(regulation of transcription, DNA-templated);GO:0009555(pollen development);GO:0009740(gibberellic acid mediated signaling pathway);GO:0009789(positive regulation of abscisic acid-activated signaling pathway);GO:0043068(positive regulation of programmed cell death);GO:004…	04626(Plant-pathogen interaction)	K09422	NA	PREDICTED: transcription factor GAMYB-like [Brassica oleracea var. oleracea]	2.83254	1.38324	1.74839	0.417001	0.285835	0.053725	7.88327	2.97879	0.00121585	0.00772501	up	yes
MSTRG.3706	Bol014856	Bol014856	GO:0003674(molecular_function);GO:0005576(extracellular region)	NA	NA	NA	BnaC02g33610D [Brassica napus]	1.42809	4.58616	3.7766	0.094823	1.01577	0.131484	7.88265	2.97868	0.00615414	0.0275534	up	yes
MSTRG.9258	Bol033214	Bol033214	NA	NA	NA	NA	PREDICTED: uncharacterized protein LOC106395931 [Brassica napus]	6.8446	7.74436	9.11023	0	0.718158	2.28905	7.8808	2.97834	0.00906678	0.037509	up	yes
Bol037364	Bol037364	Bol037364	GO:0004674(protein serine/threonine kinase activity);GO:0004723(calcium-dependent protein serine/threonine phosphatase activity);GO:0005509(calcium ion binding);GO:0005524(ATP binding);GO:0005886(plasma membrane);GO:0006468(protein phosphorylation);GO:0016301(kinase activity);GO:0046872(metal ion binding)	04626(Plant-pathogen interaction)	K13412	EC:2.7.11.1	PREDICTED: CDPK-related kinase 6-like [Brassica oleracea var. oleracea]	1.60757	2.1414	2.15913	0	0.362038	0.388042	7.87664	2.97758	0.0050927	0.0237719	up	yes
Bol017938	Bol017938	Bol017938	GO:0005576(extracellular region);GO:0016757(transferase activity, transferring glycosyl groups)	NA	NA	NA	PREDICTED: uncharacterized protein LOC106329218 [Brassica oleracea var. oleracea]	2.19948	3.13247	0.324214	0.121331	0.190183	0.406653	7.87583	2.97743	0.00845138	0.0354964	up	yes
Bol017031	Bol017031	Bol017031	GO:0003677(DNA binding);GO:0003690(double-stranded DNA binding);GO:0003700(transcription factor activity, sequence-specific DNA binding);GO:0005634(nucleus);GO:0006351(transcription, DNA-templated);GO:0006355(regulation of transcription, DNA-templated);GO:0009416(response to light stimulus);GO:0009585(red, far-red light phototransduction);GO:0009704(de-etiolation);GO:0016607(nuclear speck);GO:004…	NA	NA	NA	PREDICTED: transcription factor PIF7-like isoform X2 [Brassica napus]	0.458093	2.47867	2.19088	0	0.333727	0.317452	7.87439	2.97717	0.0141117	0.0523769	up	yes
MSTRG.7030	Bol016061	Bol016061	GO:0005576(extracellular region);GO:0006629(lipid metabolic process);GO:0008081(phosphoric diester hydrolase activity)	NA	NA	NA	PREDICTED: PI-PLC X-box domain-containing protein DDB_G0293730 [Brassica rapa]	7.0664	8.35694	9.42559	1.55076	1.06619	0.538974	7.87375	2.97705	4.75609e-06	9.2594e-05	up	yes
MSTRG.19478	Bol012691	MSTRG.19478.1	NA	NA	NA	NA		17.2397	10.4113	10.91	1.3208	1.60704	1.97141	7.8708	2.97651	2.50998e-10	2.24288e-08	up	yes
MSTRG.1712	Bol030925	Bol030925	GO:0003674(molecular_function);GO:0005783(endoplasmic reticulum);GO:0008150(biological_process);GO:0016021(integral component of membrane)	NA	NA	NA	PREDICTED: uncharacterized protein LOC106302405 [Brassica oleracea var. oleracea]	20.9012	15.8479	16.6804	3.4397	1.84398	1.50795	7.86698	2.97581	7.01862e-05	0.000807761	up	yes
MSTRG.8042	Bol017836	MSTRG.8042.1;MSTRG.8042.2	NA	NA	NA	NA		3.75099	39.1745	33.0201	3.92747	4.387	1.3396	7.86669	2.97576	9.76079e-06	0.000166285	up	yes
MSTRG.15334	Bol042986	Bol042986	GO:0005576(extracellular region)	NA	NA	NA	PREDICTED: putative per-hexamer repeat protein 5 [Brassica oleracea var. oleracea]	8.72436	4.28391	4.27294	0.062583	1.38259	0.751627	7.86654	2.97573	0.000853837	0.00585037	up	yes
MSTRG.3861		MSTRG.3861.1	NA	NA	NA	NA		0.272118	8.2017	5.43205	0.535864	0.929386	0.302784	7.86516	2.97548	0.0143222	0.0529424	up	yes
MSTRG.13939		MSTRG.13939.1	NA	NA	NA	NA		5.25691	8.27599	8.10139	2.09538	0.251706	0.405705	7.85902	2.97435	0.000143153	0.00142671	up	yes
MSTRG.17563		MSTRG.17563.1	NA	NA	NA	NA		0.713702	10.9105	14.1355	1.8403	0.732081	0.706244	7.85686	2.97395	0.00575414	0.0261381	up	yes
MSTRG.6337		MSTRG.6337.1	NA	NA	NA	NA		4.40347	10.8839	10.8961	0.941198	1.23596	1.16773	7.82793	2.96863	3.57851e-11	3.95977e-09	up	yes
MSTRG.9251	Bol033216	MSTRG.9251.1	NA	NA	NA	NA		6.66384	1.19787	2.76823	0.030024	0.639081	0.689893	7.8219	2.96752	0.00657146	0.0290277	up	yes
MSTRG.7422		MSTRG.7422.1	NA	NA	NA	NA		4.29875	16.5059	13.8107	1.3161	1.11113	2.00331	7.81291	2.96586	2.94425e-05	0.000404173	up	yes
Bol009270	Bol009270	Bol009270	GO:0004674(protein serine/threonine kinase activity);GO:0005524(ATP binding);GO:0005886(plasma membrane);GO:0006468(protein phosphorylation);GO:0009788(negative regulation of abscisic acid-activated signaling pathway);GO:0016021(integral component of membrane);GO:0016301(kinase activity);GO:0050832(defense response to fungus);GO:0090406(pollen tube)	04626(Plant-pathogen interaction)	K13430	EC:2.7.11.1	PREDICTED: probable LRR receptor-like serine/threonine-protein kinase At1g51860 [Brassica rapa]	1.26881	1.32972	0.992584	0.286614	0.057748	0.115619	7.80709	2.96478	0.000797634	0.00555039	up	yes
MSTRG.9506	Bol037842	Bol037842	GO:0005618(cell wall);GO:0009055(electron carrier activity);GO:0009506(plasmodesma);GO:0009793(embryo development ending in seed dormancy);GO:0010197(polar nucleus fusion);GO:0045551(cinnamyl-alcohol dehydrogenase activity);GO:0050660(flavin adenine dinucleotide binding);GO:0055114(oxidation-reduction process)	NA	NA	NA	PREDICTED: reticuline oxidase-like protein [Brassica oleracea var. oleracea]	2.56003	1.65218	2.55057	0.114098	0.304325	0.448552	7.80043	2.96355	0.000194062	0.00182357	up	yes
Bol009692	Bol009692	Bol009692	GO:0005576(extracellular region);GO:0005886(plasma membrane);GO:0006952(defense response);GO:0006955(immune response);GO:0016998(cell wall macromolecule catabolic process);GO:0031225(anchored component of membrane);GO:0042834(peptidoglycan binding);GO:0046658(anchored component of plasma membrane)	NA	NA	NA	PREDICTED: lysM domain-containing GPI-anchored protein 1 [Brassica oleracea var. oleracea]	1.35214	0.840885	1.38635	0.239886	0.219105	0	7.79836	2.96317	0.00814663	0.0345164	up	yes
Bol045527	Bol045527	Bol045527	GO:0003674(molecular_function);GO:0005634(nucleus);GO:0006952(defense response)	NA	NA	NA	PREDICTED: VQ motif-containing protein 25-like [Brassica oleracea var. oleracea]	3.30188	2.94388	4.21002	1.05963	0.283092	0	7.78702	2.96107	0.00909947	0.0375851	up	yes
Bol026846	Bol026846	Bol026846	GO:0003674(molecular_function);GO:0005576(extracellular region);GO:0051707(response to other organism)	NA	NA	NA	PREDICTED: pathogenesis-related protein 5-like [Brassica oleracea var. oleracea]	2.6821	3.23387	1.53895	0	0.765608	0.192031	7.78469	2.96064	0.0114389	0.044691	up	yes
MSTRG.9253	Bol033215;Bol033213	Bol033215;MSTRG.9253.1	GO:0004596(peptide alpha-N-acetyltransferase activity);GO:0005737(cytoplasm);GO:0017196(N-terminal peptidyl-methionine acetylation)	00904(Diterpenoid biosynthesis)	K17982	EC:4.2.3.144	copia-like protein [Brassica oleracea]	16.4133	12.0931	12.1907	1.88476	1.95284	1.39719	7.77436	2.95872	1.3742e-06	3.37214e-05	up	yes
MSTRG.16989		MSTRG.16989.1	NA	NA	NA	NA		8.33023	120.63	132.821	1.03681	14.1897	18.5307	7.75482	2.95509	0.00107493	0.0070161	up	yes
MSTRG.3496		MSTRG.3496.2;MSTRG.3496.1	NA	NA	NA	NA		16.4772	6.41135	9.46097	0.639026	2.6914	0.842843	7.75161	2.9545	2.41942e-06	5.34938e-05	up	yes
MSTRG.16436	Bol018660	Bol018660	GO:0003674(molecular_function);GO:0005739(mitochondrion);GO:0008150(biological_process)	NA	NA	NA	PREDICTED: uncharacterized protein LOC106411030 [Brassica napus]	23.2957	17.0821	15.3932	0	2.624	4.5712	7.75114	2.95441	0.00474665	0.0224813	up	yes
[truncated: 6,032 more rows]
