# Supplementary material for: Global DNA Methylation and mRNA-miRNA Variations Activated by Heat Shock Boost Early Microspore Embryogenesis in Cabbage (Brassica oleracea)
Source: Int J Mol Sci. 2022 May 5;23(9):5147. doi: 10.3390/ijms23095147 (PMC9103256; doi:10.3390/ijms23095147)
Supplement: Supplementary file 1 [file ijms-23-05147-s001.zip › ijms-1634790-supplementary/Table S3 The primer sequences of 9 genes used for qRT-PCR.xlsx]

## Sheet: Sheet1
	Gene ID	F-primer	R-primer
	Bol019334	CTTTCTACGACAATACATGCCG	CTTTCATTCTGTCAACCACTGG
	Bol018627	GTTATTCTTCACCGGGTAAACG	GACTGAGAGAACTGTACACCAA
	Bol044765	CGTCACCTGCCGATTTTAATAG	GAAGTCGATGTTCGGTTTGAAA
	Bol037384	TGCTCAACTTACACCTACCTTT	CGATCTTAGCTCGTTGACAATG
	Bol007881	CTACTGCGATCTTAAAGTTGCC	CCCACTGTCCTTTGTAAAAGTG
	Bol010698	TGAGGTCATAGAGACTACCACA	AAGCAAGTTTTCAGGCTTAAGG
	Bol035641	TATGAATCGTGCAAGTAGTCGA	CTCCTGAACTCTTTTGCCTTTC
	Bol016979	AGTCGCTGAACTGAAGAAAGTA	CGTCGAATTTTTGTTTAGCTGC
	Bol042216	CAAAGCTCAGATCGTTACGAAG	CTCAAGATCTTTGGCATACGTG
