# Supplementary material for: Global DNA Methylation and mRNA-miRNA Variations Activated by Heat Shock Boost Early Microspore Embryogenesis in Cabbage (Brassica oleracea)
Source: Int J Mol Sci. 2022 May 5;23(9):5147. doi: 10.3390/ijms23095147 (PMC9103256; doi:10.3390/ijms23095147)
Supplement: Supplementary file 1 [file ijms-23-05147-s001.zip › ijms-1634790-supplementary/Table S4 Overview of reads from raw data to cleaned sequences.xls]

## Sheet: Sheet1
	HT32_1		HT32_2		HT32_3		NT25_1		NT25_2		NT25_3
Category	Total	% of Total	Total	% of Total	Total	% of Total	Total	% of Total	Total	% of Total	Total	% of Total
Raw reads	12213028	100	12746712	100	18434685	100	13742309	100	15290223	100	12170202	100
3ADT&length filter	2887539	23.64	2866711	22.49	3413708	18.52	3863188	28.11	3713526	24.29	2585516	21.24
Junk reads	19331	0.16	17246	0.14	28626	0.16	16287	0.12	25369	0.17	20341	0.17
Rfam	2478174	20.29	3126580	24.53	4459629	24.19	3318350	24.15	4444373	29.07	3345044	27.49
mRNA	1055740	8.64	1164236	9.13	1697310	9.21	1175598	8.55	1064929	6.96	960315	7.89
Repeats	12435	0.1	11042	0.09	16227	0.09	11731	0.09	13101	0.09	10459	0.09
valid reads	5792392	47.43	5600503	43.94	8871265	48.12	5382536	39.17	6060190	39.63	5271927	43.32
