# Supplementary material for: Global DNA Methylation and mRNA-miRNA Variations Activated by Heat Shock Boost Early Microspore Embryogenesis in Cabbage (Brassica oleracea)
Source: Int J Mol Sci. 2022 May 5;23(9):5147. doi: 10.3390/ijms23095147 (PMC9103256; doi:10.3390/ijms23095147)
Supplement: Supplementary file 1 [file ijms-23-05147-s001.zip › ijms-1634790-supplementary/Table S5 A total of 870 DERs in HT32 and NT25.xlsx]

## Sheet: Sheet1
red is pvalue<=0.001,orange is pvalue <=0.01,blue is pvalue<=0.05,green is pvalue <=0.1.
Index	miR_name	miR_seq	up/down	fold_change(88HT32(mean)/88RT25(mean))	log2(fold_change)	pvalue(t_test)	NT25(mean)	HT32(mean)	HT32/HT32_1(norm)	HT32/HT32_2(norm)	HT32/HT32_3(norm)	NT25/8NT25_1(norm)	NT25/NT25_2(norm)	NT25/NT25_3(norm)	HT32/HT32_1(raw)	HT32/HT32_2(raw)	HT32/HT32_3(raw)	NT25/NT25_1(raw)	NT25/NT25_2(raw)	NT25/NT25_3(raw)	Expression level
1	bra-MIR156b-p3	TATGTGTGCTCACTCTCTATC	up	4.14637	2.05185	0.000257688	11.2427	46.6163	49.1301	42.7502	47.9685	8.71602	15.4155	9.59646	47	29.5	56	9.5	19	10.5	middle
2	PC-3p-352002_3	AACTCTTAGCTCTACAGCAACGCT	down	-inf	-inf	0.00155733	0.440461	0	0	0	0	0.458738	0.405671	0.456974	0	0	0	0.5	0.5	0.5	low
3	ath-miR8176_L-1_1ss19GA	GCCGGTGGTCGCGAGAGAGA	up	2.46386	1.30092	0.00178844	346.831	854.543	881.205	756.461	925.964	416.534	283.97	339.989	843	522	1081	454	350	372	middle
4	bra-miR403-5p	TGTTTTGTGCGTGAATCTAATT	down	0.366261	-1.44906	0.00210685	436.584	159.904	216.381	120.28	143.049	419.286	409.728	480.737	207	83	167	457	505	526	middle
5	mtr-MIR2592bj-p5_2ss12TC19AT_1	ATTCCCACTGTCCCTGTCT	up	2.6603	1.41159	0.00218332	19.2042	51.0889	55.402	52.8943	44.9705	17.432	25.5573	14.6232	53	36.5	52.5	19	31.5	16	middle
6	mtr-MIR2592bj-p5_2ss12TC19AT_2	ATTCCCACTGTCCCTGTCTA	up	2.6603	1.41159	0.00218332	19.2042	51.0889	55.402	52.8943	44.9705	17.432	25.5573	14.6232	53	36.5	52.5	19	31.5	16	middle
7	mtr-MIR2592bi-p5_2ss8TC19AT_1	ATTCCCACTGTCCCTGTCT	up	2.6603	1.41159	0.00218332	19.2042	51.0889	55.402	52.8943	44.9705	17.432	25.5573	14.6232	53	36.5	52.5	19	31.5	16	middle
8	mtr-MIR2592bi-p5_2ss8TC19AT_3	ATTCCCACTGTCCCTGTCTAA	up	2.6603	1.41159	0.00218332	19.2042	51.0889	55.402	52.8943	44.9705	17.432	25.5573	14.6232	53	36.5	52.5	19	31.5	16	middle
9	mtr-MIR2592bi-p5_2ss8TC19AT_2	ATTCCCACTGTCCCTGTCTA	up	2.6603	1.41159	0.00218332	19.2042	51.0889	55.402	52.8943	44.9705	17.432	25.5573	14.6232	53	36.5	52.5	19	31.5	16	middle
10	mtr-miR156b-3p_1ss16TC	TGCTCACTCTCTATCCGTCACC	up	2.84662	1.50925	0.00226259	55.1701	157.048	176.659	151.437	143.049	44.4976	65.7188	55.2939	169	104.5	167	48.5	81	60.5	middle
11	bol-miR824	TAGACCATTTGTGAGAAGGGA	down	0.54752	-0.869016	0.00351908	287.898	157.63	164.115	181.145	127.631	303.684	262.064	297.947	157	125	149	331	323	326	middle
12	bra-miR164e-3p	CACGTGCTCCCCTCCTCCAAC	up	inf	inf	0.00502091	0	3.98503	4.18128	4.34747	3.42632	0	0	0	4	3	4	0	0	0	low
13	PC-5p-73787_21	TAAGATACGGTCTCTTAGCTT	down	0.247264	-2.01587	0.00503743	3.23555	0.800036	0.52266	1.44916	0.428291	3.21117	2.8397	3.65579	0.5	1	0.5	3.5	3.5	4	low
14	PC-3p-19854_167	TGTTCTGTGGGTTTTTACCGA	down	0.436837	-1.19483	0.00666739	57.0956	24.9415	33.4503	17.3899	23.9843	62.3883	49.4919	59.4066	32	12	28	68	61	65	middle
15	bra-miR2111-5p	TAATCTGCATCCTGGGGTTTA	up	2.15547	1.108	0.00703028	18.7049	40.318	34.4956	41.0595	45.3988	22.0194	19.4722	14.6232	33	28.3333	53	24	24	16	middle
16	PC-5p-13539_317	TGGAGAGTAAATGACATTCAGA	down	0.425753	-1.23191	0.00730288	80.1706	34.1329	44.9488	23.1865	34.2632	66.9757	87.625	85.9111	43	16	40	73	108	94	middle
17	ath-miR845a	CGGCTCTGATACCAATTGATG	down	0.43225	-1.21006	0.00845452	389.927	168.546	223.699	133.323	148.617	343.595	368.755	457.431	214	92	173.5	374.5	454.5	500.5	middle
18	bra-miR164b-5p_R-1	TGGAGAAGCAGGGCACGTGC	up	2.30639	1.20564	0.0109396	5.86357	13.5237	13.0665	15.9407	11.5638	7.79854	5.6794	4.11277	12.5	11	13.5	8.5	7	4.5	middle
19	ath-miR164c-5p_R-1	TGGAGAAGCAGGGCACGTGC	up	2.30639	1.20564	0.0109396	5.86357	13.5237	13.0665	15.9407	11.5638	7.79854	5.6794	4.11277	12.5	11	13.5	8.5	7	4.5	middle
20	mtr-MIR2592bj-p5_1ss12TC	ATTCCCACTGTCCCTGTC	up	4.38648	2.13306	0.0121408	8.80646	38.6294	30.837	45.6485	39.4027	8.25728	11.7645	6.39764	29.5	31.5	46	9	14.5	7	middle
21	PC-3p-447890_3	CAGACGCAGCCGCAGCCGCATACT	down	0.133636	-2.90362	0.0147167	2.60739	0.34844	1.04532	0	0	1.83495	3.24537	2.74184	1	0	0	2	4	3	low
22	ath-miR827_2ss20CT21TA	TTAGATGACCATCAACAAATA	down	0.509442	-0.973011	0.0176413	1651.28	841.231	1055.77	530.392	937.528	1858.81	1481.92	1613.12	1010	366	1094.5	2026	1826.5	1765	middle
23	PC-5p-70200_22	CGAACCCACGACCTCACCCTTT	up	2.25991	1.17626	0.0186769	5.3329	12.0519	9.40788	13.0424	13.7053	3.6699	7.30209	5.02672	9	9	16	4	9	5.5	middle
24	gma-MIR6300-p5_1ss19GA	ATAGTGGTAAGTATTCCCA	down	0.656147	-0.607908	0.0188842	7.9454	5.21335	4.70394	5.79663	5.13949	8.25728	6.89641	8.68251	4.5	4	6	9	8.5	9.5	low
25	gma-MIR6300-p5_1ss20CT	TAGTGGTAAGTATTCCCGCT	down	0.445697	-1.16586	0.0194162	2.35522	1.04971	1.56798	0.724579	0.856581	2.75243	2.02836	2.28487	1.5	0.5	1	3	2.5	2.5	low
26	vvi-miR3630-3p_L-2R+1	TGGGAATCTCTCTGATGCACA	up	1.71244	0.776054	0.0195627	49.6495	85.0218	89.3749	82.602	83.0884	59.1772	38.1331	51.6381	85.5	57	97	64.5	47	56.5	middle
27	PC-3p-53758_33	AAGGGATTTCAAGCACTGAGAATG	down	0.349772	-1.51551	0.0212932	9.65242	3.37615	2.09064	2.89832	5.13949	7.33981	9.73611	11.8813	2	2	6	8	12	13	middle
28	bra-miR162-3p	TCGATAAACCTCTGCATCCAG	down	0.44472	-1.16903	0.0214039	353.252	157.098	181.886	165.204	124.204	279.83	373.218	406.707	174	114	145	305	460	445	middle
29	aly-miR156h-3p_L+1R+2_1ss11CA	TGCTCTCTTTACTTCTGCCACCAT	up	5.72545	2.51739	0.0227748	0.305825	1.75099	2.09064	1.44916	1.71316	0.917476	0	0	2	1	2	1	0	0	low
30	bra-miR9563b-5p_L-1R+1	AGAACTCGTCTCTTAACTTTTAAC	down	0.359242	-1.47697	0.0229685	21.7412	7.81035	10.4532	8.69495	4.28291	16.5146	26.7743	21.9348	10	6	5	18	33	24	middle
31	aly-miR156b-3p_L+1	TGCTCACCTCTCTTTCTGTCAGT	up	1.88697	0.916068	0.0236327	70.0536	132.189	145.3	134.772	116.495	44.0388	88.4364	77.6856	139	93	136	48	109	85	middle
32	bra-MIR5717-p5_2ss19AG20TG	TCTCTCTCTCTCTCTATGGGCC	down	0.0980506	-3.35033	0.0241668	2.91204	0.285527	0	0	0.856581	1.83495	3.24537	3.65579	0	0	1	2	4	4	low
33	PC-5p-773832_2	CCGGAGTTCTTAGGATGTGGTTCT	down	-inf	-inf	0.0244405	2.60857	0	0	0	0	2.75243	3.24537	1.8279	0	0	0	3	4	2	low
34	vvi-miR3630-3p_L-1R+1_1ss2TA	ATGGGAATCTCTCTGATGCACA	up	1.65931	0.730585	0.0262772	32.4314	53.8138	51.2207	48.5468	61.6738	36.699	23.1233	37.4719	49	33.5	72	40	28.5	41	middle
35	PC-5p-16779_222	TCTAACATTTGGTATCAAAGCTTT	down	0.31978	-1.64485	0.0280118	107.628	34.4174	29.269	40.5764	33.4067	80.7379	116.022	126.125	28	28	39	88	143	138	middle
36	htu-MIR530-p5_2ss7TA19CT	TTTTCCACCATCTCCATCT	up	3.31981	1.7311	0.0287008	0.897435	2.97931	2.6133	2.89832	3.42632	0.458738	0.405671	1.8279	2.5	2	4	0.5	0.5	2	low
37	bol-miR172a	AGAATCTTGATGATGCTGCAT	down	0.605587	-0.723593	0.0298845	103.595	62.7357	76.3084	55.7926	56.1061	114.684	111.56	84.5402	73	38.5	65.5	125	137.5	92.5	middle
38	PC-5p-31255_78	CTCACCCTTTAACAACACTCC	down	0.774762	-0.368174	0.0310575	14.9403	11.5752	10.9759	13.0424	10.7073	14.6796	14.6042	15.5371	10.5	9	12.5	16	18	17	middle
39	ath-miR394a	TTGGCATTCTGTCCACCTCC	down	0.494938	-1.01468	0.0337918	332.818	164.724	228.751	136.221	129.201	328.15	333.056	337.247	218.833	94	150.833	357.667	410.5	369	middle
40	aly-miR394a-5p	TTGGCATTCTGTCCACCTCC	down	0.494938	-1.01468	0.0337918	332.818	164.724	228.751	136.221	129.201	328.15	333.056	337.247	218.833	94	150.833	357.667	410.5	369	middle
41	bna-miR394a	TTGGCATTCTGTCCACCTCC	down	0.494938	-1.01468	0.0337918	332.818	164.724	228.751	136.221	129.201	328.15	333.056	337.247	218.833	94	150.833	357.667	410.5	369	middle
42	PC-3p-639518_2	AAGGATGAGACTTGCAGAAAATAC	down	-inf	-inf	0.0346283	1.4572	0	0	0	0	1.83495	1.62269	0.913948	0	0	0	2	2	1	low
43	ath-miR171a-3p_1ss14CT	TGATTGAGCCGCGTCAATATC	down	0.684486	-0.546907	0.0347311	51.6418	35.3481	38.1542	34.0552	33.835	57.801	45.0295	52.095	36.5	23.5	39.5	63	55.5	57	middle
44	aly-miR399d-3p_R-1_1ss20CA	TGCCAAAGGAGATTTGCCCA	down	0.196758	-2.34551	0.0375309	2.45506	0.483053	0	1.44916	0	1.83495	3.24537	2.28487	0	1	0	2	4	2.5	low
45	aly-miR408-3p_L-1R+1	TGCACTGCCTCTTCCCTGGCT	up	1.6463	0.719229	0.0378554	36.761	60.5197	53.004	71.0525	57.5028	34.5499	35.4821	40.2511	50.706	49.0302	67.1306	37.6575	43.7325	44.0409	middle
46	mdm-miR408a_L-1R+1	TGCACTGCCTCTTCCCTGGCT	up	1.6463	0.719229	0.0378554	36.761	60.5197	53.004	71.0525	57.5028	34.5499	35.4821	40.2511	50.706	49.0302	67.1306	37.6575	43.7325	44.0409	middle
47	stu-miR408b-3p	TGCACTGCCTCTTCCCTGGCT	up	1.6463	0.719229	0.0378554	36.761	60.5197	53.004	71.0525	57.5028	34.5499	35.4821	40.2511	50.706	49.0302	67.1306	37.6575	43.7325	44.0409	middle
48	ath-miR845a_1ss1CN	NGGCTCTGATACCAATTGATG	down	0.338646	-1.56215	0.038718	3.09974	1.04971	1.56798	0.724579	0.856581	2.75243	2.43403	4.11277	1.5	0.5	1	3	3	4.5	low
49	ptc-miR6478_R-2	CCGACCTTAGCTCAGTTGG	down	0.621097	-0.687109	0.0389528	84.1241	52.2492	44.9488	58.6909	53.108	99.0874	81.54	71.7449	43	40.5	62	108	100.5	78.5	middle
50	PC-3p-85341_17	CTTGGACGACTTTGTAGACG	up	3.73519	1.90118	0.0407738	1.21977	4.55608	4.18128	4.34747	5.13949	0.917476	0	2.74184	4	3	6	1	0	3	low
51	PC-5p-90553_16	AGTTCCTCACCTATGATTTCC	down	0.247825	-2.0126	0.0412447	2.52523	0.625816	0	1.44916	0.428291	3.21117	1.62269	2.74184	0	1	0.5	3.5	2	3	low
52	bna-MIR6028-p3	TGAATGTCTTTCTCTTCATC	down	0.54355	-0.879516	0.0444997	288.021	156.554	180.84	144.916	143.906	333.961	223.931	306.173	173	100	168	364	276	335	middle
53	PC-5p-26419_103	TCGTCTGATACTAATGGGTCA	up	1.75979	0.815405	0.0455799	23.0329	40.5331	49.1301	34.7798	37.6896	20.1845	25.1516	23.7627	47	24	44	22	31	26	middle
54	PC-3p-1055363_2	AACTTCCGCTAAGAACTCCATTCA	down	0.180448	-2.47035	0.0469257	1.33848	0.241526	0	0.724579	0	1.37621	0.811343	1.8279	0	0.5	0	1.5	1	2	low
55	PC-5p-119107_11	TGGGATAGTAGGAGAAGAATA	down	0.458797	-1.12407	0.0469697	4.43881	2.03651	2.09064	1.44916	2.56974	4.58738	3.24537	5.48369	2	1	3	5	4	6	low
56	ath-miR166a-3p	TCGGACCAGGCTTCATTCCCC	up	1.90936	0.933091	0.0474453	498.188	951.221	1167.34	808.751	877.567	445.664	525.71	523.19	1116.73	558.083	1024.5	485.75	647.95	572.45	middle
57	bna-miR166a	TCGGACCAGGCTTCATTCCCC	up	1.90936	0.933091	0.0474453	498.188	951.221	1167.34	808.751	877.567	445.664	525.71	523.19	1116.73	558.083	1024.5	485.75	647.95	572.45	middle
58	mtr-MIR2592ay-p5_2ss6AG17CG_1	GAGTCGGGTTGTTTGGGA	up	2.51516	1.33065	0.0476041	4.52215	11.3739	8.36256	13.767	11.9921	4.12864	4.86806	4.56974	8	9.5	14	4.5	6	5	middle
59	mtr-MIR2592ay-p5_2ss6AG17CG_2	GAGTCGGGTTGTTTGGGAA	up	2.51516	1.33065	0.0476041	4.52215	11.3739	8.36256	13.767	11.9921	4.12864	4.86806	4.56974	8	9.5	14	4.5	6	5	middle
60	PC-5p-495929_3	ATGAAACCAAAACGATTTTT	up	4.58611	2.19727	0.0482361	0.152913	0.701273	0.52266	0.724579	0.856581	0.458738	0	0	0.5	0.5	1	0.5	0	0	low
61	PC-3p-484667_3	AACGAAGCCGTCGAAAAATTC	up	3.90672	1.96596	0.0484972	0.610475	2.38495	3.13596	1.44916	2.56974	0.917476	0	0.913948	3	1	3	1	0	1	low
62	bna-miR166f	TCGGACCAGGCTTCATCCCCC	up	3.1659	1.66262	0.0491003	2249.45	7121.54	9014.22	5128.57	7221.83	2264.33	2183.89	2300.13	8623.4	3539	8431	2468	2691.7	2516.7	high
63	PC-5p-20266_161	CAGAGAAGGATCTCATCGAGT	down	0.571687	-0.806702	0.0494943	104.395	59.6813	80.4897	60.8646	37.6896	92.665	113.588	106.932	77	42	44	101	140	117	middle
Following miRNAs do not show significant difference (p-value<=0.05).
64	fve-MIR166b-p5_2ss14AC18AC_2	GTGGTCTGCAGCACGCGCA	up	5.18354	2.37394	0.051169	2.22058	11.5105	10.4532	15.9407	8.13752	3.21117	1.62269	1.8279	10	11	9.5	3.5	2	2	middle
65	fve-MIR166b-p3_2ss14AC18AC	GTGGTCTGCAGCACGCGCA	up	5.18354	2.37394	0.051169	2.22058	11.5105	10.4532	15.9407	8.13752	3.21117	1.62269	1.8279	10	11	9.5	3.5	2	2	middle
66	bol-MIR9410-p3_2ss5TG18TA	CTTTGCAGACGACTTAAATA	down	0.559486	-0.837825	0.0512144	569.754	318.77	181.886	408.663	365.76	487.18	678.283	543.799	174	282	427	531	836	595	middle
67	ath-miR858b	TTCGTTGTCTGTTCGACCTTG	down	0.545787	-0.873591	0.0526799	40.3756	22.0365	27.701	19.5636	18.8448	44.0388	30.0197	47.0683	26.5	13.5	22	48	37	51.5	middle
68	bra-MIR9563a-p5_1ss18CT	AGCGGAATATAAGAACCTGTCTCT	down	0.39178	-1.35188	0.0526862	235.581	92.2958	110.804	89.8478	76.2357	161.476	277.479	267.787	106	62	89	176	342	293	middle
69	aly-miR408-5p_L+1R-1	ACAGGGAACAAGCAGAGCATG	down	0.550885	-0.860177	0.0529335	29.2473	16.1119	21.9517	17.3899	8.9941	25.2306	33.2651	29.2463	21	12	10.5	27.5	41	32	middle
70	PC-3p-175625_7	ATGTTGAACGGTCGATCAAGG	down	0.65857	-0.602591	0.0532092	8.84342	5.82402	6.27192	4.34747	6.85265	9.17476	7.30209	10.0534	6	3	8	10	9	11	middle
71	ath-miR408-3p_L-1R-1	TGCACTGCCTCTTCCCTGG	up	9.01616	3.17251	0.0548196	0.557996	5.03098	3.13596	7.24579	4.7112	0	1.21701	0.456974	3	5	5.5	0	1.5	0.5	low
72	pla-MIR11602-p5	CTATCCGAGAGTTATCAGTATT	up	2.52249	1.33485	0.0563122	4.94433	12.472	8.36256	14.4916	14.5619	3.6699	5.6794	5.48369	8	10	17	4	7	6	middle
73	gma-miR4995_L-2R+3	GCAGTGGCTTGGTTAAGGGAAC	up	2.16703	1.11572	0.0569618	8.68816	18.8275	13.0665	20.2882	23.1277	6.88107	7.30209	11.8813	12.5	14	27	7.5	9	13	middle
74	gma-MIR5368-p5_1ss5TC	TGTTCCCTGGGATTGGCT	up	2.03534	1.02527	0.0585346	7.33787	14.935	10.9759	18.8391	14.9902	9.6335	6.89641	5.48369	10.5	13	17.5	10.5	8.5	6	middle
75	sly-MIR9477-p3_2ss5GT17TA	GAAATGGAACAACTGAAAG	up	7.3831	2.88423	0.0601061	0.917476	6.77382	4.18128	10.1441	5.99607	2.75243	0	0	4	7	7	3	0	0	middle
76	PC-5p-17379_210	ATAACTTGGTTTTGCTCCTAC	down	0.527296	-0.923316	0.0638723	49.3831	26.0395	17.7704	26.0848	34.2632	62.3883	37.3218	48.4393	17	18	40	68	46	53	middle
77	pla-MIR11602-p3_2ss12TG19AG	ACGGAACGCTAGTGGATCGAATGAC	down	0.460927	-1.11739	0.0657835	5.93021	2.73339	4.18128	1.44916	2.56974	6.42233	4.05671	7.31159	4	1	3	7	5	8	low
78	bra-miR6032-3p	TCTGCTGGTCGTTCCATGTTAA	down	0.313828	-1.67195	0.0664947	6.06032	1.9019	3.13596	0	2.56974	3.6699	8.11343	6.39764	3	0	3	4	10	7	low
79	vvi-miR3630-3p_L-2	TGGGAATCTCTCTGATGCAC	up	1.59301	0.671754	0.0669282	477.102	760.028	763.084	778.198	738.801	588.561	324.537	518.209	730	537	862.5	641.5	400	567	middle
80	bra-miR5654a	ATAAATCCCAAGCATCATCCA	down	0.738385	-0.437556	0.067535	502.269	370.868	440.08	295.628	376.896	543.146	503.033	460.63	421	204	440	592	620	504	middle
81	PC-3p-4091472_1	ACTCCACTCTAAGAACTCCGGGTT	down	-inf	-inf	0.0676631	1.18675	0	0	0	0	1.83495	0.811343	0.913948	0	0	0	2	1	1	low
82	PC-3p-188919_6	ATATTCTGCTAAGAACTCCACTCT	down	0.120298	-3.05531	0.0677069	2.3735	0.285527	0	0	0.856581	3.6699	1.62269	1.8279	0	0	1	4	2	2	low
83	bra-miR1885b	TACATCTTCTCCGCGGAAGCTC	up	1.28782	0.364928	0.0677173	13.3787	17.2294	15.1571	18.1145	18.4165	11.4684	15.4155	13.2522	14.5	12.5	21.5	12.5	19	14.5	middle
84	PC-3p-101978_13	AATAGCTCATCTAGATGAATCATC	down	0.245475	-2.02635	0.07373	3.48949	0.856581	0	0	2.56974	3.6699	4.05671	2.74184	0	0	3	4	5	3	low
85	PC-3p-304545_4	CTAAGAACTCCACCTTAGGAACCT	down	0.124636	-3.00421	0.076399	3.87571	0.483053	0	1.44916	0	1.83495	5.6794	4.11277	0	1	0	2	7	4.5	low
86	PC-3p-1196439_2	TTAGGACACTTTGGGACCAA	up	4.36602	2.12632	0.0767462	0.61165	2.67048	3.13596	1.44916	3.42632	1.83495	0	0	3	1	4	2	0	0	low
87	bra-MIR9564-p3_1ss21TC	TCGCTACGTAGCGACCGAGCC	down	0.736925	-0.44041	0.0815917	71.2206	52.4843	55.402	46.3731	55.6778	78.9029	76.2662	58.4927	53	32	65	86	94	64	middle
88	ath-miR403-3p	TTAGATTCACGCACAAACTCG	down	0.459069	-1.12322	0.0836044	66.2936	30.4334	40.7675	18.8391	31.6935	78.9029	41.3785	78.5995	39	13	37	86	51	86	middle
89	vvi-miR172d_L-2R+1	AGAATCTTGATGATGCTGCATT	down	0.501498	-0.995684	0.0853023	1.87997	0.9428	0.52266	1.44916	0.856581	1.83495	2.43403	1.37092	0.5	1	1	2	3	1.5	low
90	PC-5p-96276_14	AGATACGGTCTCTTAGCTTTTAAC	down	0.106781	-3.22728	0.0871583	4.01093	0.428291	0	0	1.28487	1.83495	6.08507	4.11277	0	0	1.5	2	7.5	4.5	low
91	PC-5p-82446_18	TATGGGTGGGGTGGCAAAATC	up	1.98187	0.986861	0.0912897	2.57436	5.10205	5.2266	5.79663	4.28291	2.75243	4.05671	0.913948	5	4	5	3	5	1	low
92	PC-5p-397567_3	CTCCCAAACTCGACTCCTTAAACT	down	0.345918	-1.5315	0.0947372	4.67271	1.61637	3.13596	0	1.71316	2.75243	4.86806	6.39764	3	0	2	3	6	7	low
93	PC-3p-5911_1107	AACATGACCAGGGCTTGCCGTGAT	up	1.53279	0.616163	0.0975287	484.234	742.23	929.29	622.413	674.986	434.883	559.015	458.802	889	429.5	788	474	689	502	middle
94	bra-MIR9555a-p5_2ss14AG19AG	TGCGTATGTAATTGTGGGGTT	down	0.33788	-1.56542	0.0982674	3.72849	1.25978	1.04532	1.44916	1.28487	4.58738	2.02836	4.56974	1	1	1.5	5	2.5	5	low
95	bra-MIR9555a-p3_2ss14AG19AG	TGCGTATGTAATTGTGGGGTT	down	0.33788	-1.56542	0.0982674	3.72849	1.25978	1.04532	1.44916	1.28487	4.58738	2.02836	4.56974	1	1	1.5	5	2.5	5	low
96	PC-3p-797488_2	GTCTCGCCACATGTGATTCCAGTA	down	-inf	-inf	0.0983582	1.99691	0	0	0	0	0.917476	3.24537	1.8279	0	0	0	1	4	2	low
97	aly-miR390a-5p	AAGCTCAGGAGGGATAGCGCC	down	0.72467	-0.464604	0.0985435	11.7566	8.51968	10.1919	6.15892	9.20825	11.9272	10.5475	12.7953	9.75	4.25	10.75	13	13	14	middle
98	bna-miR390a	AAGCTCAGGAGGGATAGCGCC	down	0.72467	-0.464604	0.0985435	11.7566	8.51968	10.1919	6.15892	9.20825	11.9272	10.5475	12.7953	9.75	4.25	10.75	13	13	14	middle
99	ath-miR390a-5p	AAGCTCAGGAGGGATAGCGCC	down	0.72467	-0.464604	0.0985435	11.7566	8.51968	10.1919	6.15892	9.20825	11.9272	10.5475	12.7953	9.75	4.25	10.75	13	13	14	middle
100	ath-miR167d_R-1_1ss21GC	TGAAGCTGCCAGCATGATCTC	up	1.70496	0.76974	0.0986032	11.3402	19.3345	24.0424	18.1145	15.8467	15.5971	6.08507	12.3383	23	12.5	18.5	17	7.5	13.5	middle
101	PC-3p-126947_10	AAATAAGGTGATCCCAGTTTCCCT	down	0.221925	-2.17186	0.103721	2.57319	0.571054	0	0	1.71316	1.83495	4.05671	1.8279	0	0	2	2	5	2	low
102	fve-MIR166b-p5_2ss14AC18AC_1	GTGGTCTGCAGCACGCGC	up	6.38331	2.6743	0.104168	0.863821	5.51404	3.13596	8.69495	4.7112	0.917476	1.21701	0.456974	3	6	5.5	1	1.5	0.5	low
103	gra-MIR8751b-p3_2ss1AC19TA	CCATGGCACCGAAAATGTATC	up	5.10586	2.35215	0.106466	1.18675	6.05937	8.36256	7.24579	2.56974	1.83495	0.811343	0.913948	8	5	3	2	1	1	low
104	ath-miR172c	AGAATCTTGATGATGCTGCAG	down	0.606496	-0.721431	0.107371	19.912	12.0765	16.2025	12.3178	7.70923	14.2209	23.1233	22.3917	15.5	8.5	9	15.5	28.5	24.5	middle
105	aly-miR172c-3p	AGAATCTTGATGATGCTGCAG	down	0.606496	-0.721431	0.107371	19.912	12.0765	16.2025	12.3178	7.70923	14.2209	23.1233	22.3917	15.5	8.5	9	15.5	28.5	24.5	middle
106	PC-5p-83898_17	ATATAAGAACCTGACTCTTAA	down	0.259295	-1.94733	0.108021	3.87865	1.00571	1.56798	1.44916	0	4.12864	5.6794	1.8279	1.5	1	0	4.5	7	2	low
107	ppe-MIR169i-p5_2ss12TC18GT	CTTTCTCTTCTCTCTTTTTT	up	3.63944	1.86372	0.109489	1.03325	3.76044	2.09064	3.6229	5.56778	0.917476	0.811343	1.37092	2	2.5	6.5	1	1	1.5	low
108	cme-miR1863_L-2R-1_1ss23TC	CTCTGATACCATGTTAGATTC	down	0.321819	-1.63568	0.110329	6.1641	1.98373	5.2266	0.724579	0	4.58738	5.6794	8.22553	5	0.5	0	5	7	9	low
109	ath-MIR404-p3_2ss10TG21AG	TGTTCGTTTGGTTGCCGCAGG	up	2.35799	1.23756	0.111764	1.45661	3.43467	4.70394	2.17374	3.42632	1.37621	1.62269	1.37092	4.5	1.5	4	1.5	2	1.5	low
110	ath-MIR404-p5_2ss10TG21AG	TGTTCGTTTGGTTGCCGCAGG	up	2.35799	1.23756	0.111764	1.45661	3.43467	4.70394	2.17374	3.42632	1.37621	1.62269	1.37092	4.5	1.5	4	1.5	2	1.5	low
111	PC-3p-155645_8	TCACTCCATTTACCACTCCAT	down	0.142984	-2.80607	0.112392	1.99691	0.285527	0	0	0.856581	0.917476	3.24537	1.8279	0	0	1	1	4	2	low
112	bol-MIR9410-p3_2ss4TG17TA	TTTGCAGACGACTTAAATA	down	0.589719	-0.7619	0.115512	118.871	70.1003	37.6315	100.716	71.9528	108.721	150.098	97.7925	36	69.5	84	118.5	185	107	middle
113	cme-MIR160c-p5_2ss13AG17AG	AGCCATGCATGTGTAAGT	up	1.99962	0.999723	0.11978	51.3543	102.689	68.9912	140.568	98.5068	61.4709	55.577	37.0149	66	97	115	67	68.5	40.5	middle
114	PC-5p-97999_14	ACGGAAAAGTCAACCCGCTGGTCA	down	0.314059	-1.67089	0.123643	3.55672	1.11702	1.04532	1.44916	0.856581	2.75243	2.43403	5.48369	1	1	1	3	3	6	low
115	PC-5p-698478_2	TTCTTAGTGTGGAGTTCTTAAC	down	-inf	-inf	0.127486	1.05035	0	0	0	0	0.917476	0.405671	1.8279	0	0	0	1	0.5	2	low
116	PC-3p-18011_196	TTGTTGGCCGGTGGTTCGATC	up	1.27248	0.347638	0.127624	50.3282	64.0414	64.8099	65.2121	62.1021	39.4515	53.9543	57.5787	62	45	72.5	43	66.5	63	middle
117	bra-MIR9563a-p3_2ss16AG17AG	TAAAAGTTAAGAGACGGGT	up	1.45927	0.54525	0.130228	26.1093	38.1006	31.3596	47.8222	35.1198	19.267	31.6424	27.4184	30	33	41	21	39	30	middle
118	bra-miR9562-3p_L+1R-1_1ss4AG	TTTGTTCACAACTGCATAATT	down	0.438626	-1.18894	0.130857	67.5798	29.6423	40.7675	22.462	25.6974	90.3714	36.5104	75.8577	39	15.5	30	98.5	45	83	middle
119	PC-5p-198751_6	AATGAGATCCTATTGGTTGGTGAA	down	0.430029	-1.21749	0.131657	3.75876	1.61637	3.13596	0	1.71316	2.75243	4.86806	3.65579	3	0	2	3	6	4	low
120	bra-MIR395b-p5	CCTAGAGTTCCTCTGAGCACT	up	2.97763	1.57417	0.132116	0.597898	1.78032	2.09064	0.966106	2.28422	0	0.270448	1.52325	2	0.666667	2.66667	0	0.333333	1.66667	low
121	ath-MIR395a-p5	CCTAGAGTTCCTCTGAGCACT	up	2.97763	1.57417	0.132116	0.597898	1.78032	2.09064	0.966106	2.28422	0	0.270448	1.52325	2	0.666667	2.66667	0	0.333333	1.66667	low
122	bra-MIR395c-p5	CCTAGAGTTCCTCTGAGCACT	up	2.97763	1.57417	0.132116	0.597898	1.78032	2.09064	0.966106	2.28422	0	0.270448	1.52325	2	0.666667	2.66667	0	0.333333	1.66667	low
123	ath-MIR8175-p5	TGACAGGCGGGAATACTTACCA	down	0.18764	-2.41396	0.134487	2.57436	0.483053	0	1.44916	0	2.75243	4.05671	0.913948	0	1	0	3	5	1	low
124	gma-MIR6300-p5_1ss6AG	GTGGTGAGTATTCCCGCC	down	0.523556	-0.933584	0.135021	7.55977	3.95796	2.09064	5.07205	4.7112	10.551	5.27373	6.85461	2	3.5	5.5	11.5	6.5	7.5	middle
125	gma-miR6300_R+5	GTCGTTGTAGTATAGTGGTGAGT	up	1.46747	0.553334	0.137164	31.234	45.8351	33.9729	49.996	53.5363	39.9102	22.7176	31.0742	32.5	34.5	62.5	43.5	28	34	middle
126	ath-miR319a	TTGGACTGAAGGGAGCTCCCT	down	0.845082	-0.242837	0.13783	302.191	255.377	293.735	249.255	223.139	289.769	318.858	297.947	281	172	260.5	315.833	393	326	middle
127	PC-5p-330384_4	CATGGTTCGTCGGAATTCCGTCG	down	0.446476	-1.16334	0.138059	1.32138	0.589967	1.04532	0.724579	0	1.37621	1.21701	1.37092	1	0.5	0	1.5	1.5	1.5	low
128	PC-3p-1128_8148	TTCTTCGTCCCTCTATCCCATT	up	2.52793	1.33796	0.13884	1015.3	2566.62	3794.51	1512.92	2392.43	1267.03	756.172	1022.71	3630	1044	2793	1381	932	1119	high
129	ath-miR858a	TTTCGTTGTCTGTTCGACCTT	down	0.625556	-0.67679	0.139104	155.883	97.5132	106.623	89.1232	96.7937	199.551	113.182	154.914	102	61.5	113	217.5	139.5	169.5	middle
130	ath-miR858b_L+1R-1	TTTCGTTGTCTGTTCGACCTT	down	0.625556	-0.67679	0.139104	155.883	97.5132	106.623	89.1232	96.7937	199.551	113.182	154.914	102	61.5	113	217.5	139.5	169.5	middle
131	PC-5p-494150_3	TCTCAAGCTGTGGGCCTAATG	up	11.1952	3.4848	0.139113	0.270448	3.02771	1.04532	2.89832	5.13949	0	0.811343	0	1	2	6	0	1	0	low
132	PC-5p-526558_3	ATCGGAATATCAGAACCCGTCTCT	down	0.270824	-1.88457	0.139304	2.57319	0.69688	2.09064	0	0	1.83495	4.05671	1.8279	2	0	0	2	5	2	low
133	PC-3p-234851_5	TGACAGCTTGTCCTGTGGGAGT	down	0.416638	-1.26313	0.139889	4.62082	1.92521	2.6133	1.44916	1.71316	2.29369	6.08507	5.48369	2.5	1	2	2.5	7.5	6	low
134	PC-3p-61987_27	ACTCGATGAGATTCTTCTCTG	down	0.885879	-0.174818	0.141335	15.1777	13.4456	13.5892	13.0424	13.7053	15.5971	16.2269	13.7092	13	9	16	17	20	15	middle
135	ath-MIR8175-p5_2ss14TC18AC	GTGGTAAGTATTCCCGCCTGTC	up	1.5015	0.586404	0.141748	11.8987	17.866	15.1571	21.7374	16.7033	16.0558	7.30209	12.3383	14.5	15	19.5	17.5	9	13.5	middle
136	PC-3p-94760_15	TCTACTTGGACGACTTTGTAG	down	0.344446	-1.53765	0.141861	2.54174	0.875494	1.04532	0.724579	0.856581	2.75243	1.21701	3.65579	1	0.5	1	3	1.5	4	low
137	mtr-MIR1509a-p5_1ss18GA	TCCCAGCTCATTATGAGACCT	up	1.64252	0.715915	0.145117	14.5669	23.9265	27.1783	23.1865	21.4145	11.9272	8.92477	22.8487	26	16	25	13	11	25	middle
138	ath-miR319a_1ss21TA	TTGGACTGAAGGGAGCTCCCA	down	0.633695	-0.65814	0.147007	2.81278	1.78244	2.6133	1.44916	1.28487	3.21117	2.02836	3.19882	2.5	1	1.5	3.5	2.5	3.5	low
139	PC-5p-21987_140	TTATGCAGTTGTGAACAAACA	down	0.62852	-0.66997	0.147751	40.2233	25.2811	37.6315	15.9407	22.2711	44.0388	30.0197	46.6114	36	11	26	48	37	51	middle
140	ath-MIR845b-p3_2ss1CA19AT	AGCTCTGATACCAAATTGTT	up	1.63518	0.709446	0.147771	5.79105	9.46939	6.27192	10.1441	11.9921	4.58738	7.30209	5.48369	6	7	14	5	9	6	middle
141	PC-3p-187137_6	ATTTAGTGGACCCCAAAACT	down	0.28542	-1.80884	0.148304	2.22117	0.633967	1.04532	0	0.856581	3.6699	1.62269	1.37092	1	0	1	4	2	1.5	low
142	rco-miR399b_L+2	AATGCCAAAGGAGATTTGCCCGG	down	0.315614	-1.66377	0.148522	4.64321	1.46546	2.09064	1.44916	0.856581	6.42233	5.6794	1.8279	2	1	1	7	7	2	low
143	bra-miR400-5p	TATGAGAGTATTATAAGTCAC	up	3.76983	1.9145	0.151008	0.304649	1.14848	1.56798	1.44916	0.428291	0	0	0.913948	1.5	1	0.5	0	0	1	low
144	cas-miR400	TATGAGAGTATTATAAGTCAC	up	3.76983	1.9145	0.151008	0.304649	1.14848	1.56798	1.44916	0.428291	0	0	0.913948	1.5	1	0.5	0	0	1	low
145	bra-MIR9569-p5_1ss8TC	TCTTTCACTTCACTCACAATA	down	0.407175	-1.29628	0.152354	6.30521	2.56733	4.70394	0	2.99803	9.17476	6.08507	3.65579	4.5	0	3.5	10	7.5	4	low
146	PC-3p-158636_8	ATTCTGGTTCGACTCATAGTC	down	0.333597	-1.58382	0.152413	1.15196	0.38429	0	0.724579	0.428291	1.37621	1.62269	0.456974	0	0.5	0.5	1.5	2	0.5	low
147	PC-3p-14855_273	AGCTCTGATACCAAATTGTTAGCAC	down	0.405716	-1.30146	0.152887	115.432	46.8327	50.1754	44.9239	45.3988	57.801	161.457	127.039	48	31	53	63	199	139	middle
148	PC-3p-247786_5	TTATGCTTCACACAAGAACG	down	0.242253	-2.04541	0.153368	2.87666	0.69688	2.09064	0	0	0.917476	4.05671	3.65579	2	0	0	1	5	4	low
149	gma-MIR5368-p5_1ss15CT	ATTCTAACCTTGTGTCAG	down	0.293609	-1.76803	0.153867	2.3735	0.69688	2.09064	0	0	3.6699	1.62269	1.8279	2	0	0	4	2	2	low
150	bra-MIR5719-p3_1ss21AT	TCGGATTATCATCACAACACT	down	0.413492	-1.27407	0.155076	26.342	10.8922	15.6798	10.1441	6.85265	35.7816	12.1701	31.0742	15	7	8	39	15	34	middle
151	PC-5p-13777_308	TGACGGTCAAGTCTTCGTCTGTTCC	up	1.22926	0.297789	0.156434	212.3	260.971	292.69	228.967	261.257	237.167	170.788	228.944	280	158	305	258.5	210.5	250.5	middle
152	bra-miR158-3p	TTTCCAAATGTAGACAAAGCA	down	0.659433	-0.600702	0.160023	233.679	154.096	212.2	113.034	137.053	251.388	166.325	283.324	203	78	160	274	205	310	middle
153	bra-miR1885a	CATCAATGAAAGGTATGATTCC	up	2.17765	1.12277	0.16161	1.76067	3.83411	3.13596	5.79663	2.56974	0.917476	1.62269	2.74184	3	4	3	1	2	3	low
154	ptc-MIR6423-p3_1ss22AC	CGGCGGTGGCGGCGGCGGCGGCG	down	0.541726	-0.884366	0.162126	2.7945	1.51385	0.52266	1.44916	2.56974	2.29369	2.43403	3.65579	0.5	1	3	2.5	3	4	low
155	ptc-MIR6423-p5_1ss22AC_2	CGGCGGTGGCGGCGGCGGCGGCG	down	0.541726	-0.884366	0.162126	2.7945	1.51385	0.52266	1.44916	2.56974	2.29369	2.43403	3.65579	0.5	1	3	2.5	3	4	low
156	bra-MIR5718-p3	TATCTACTGCTTATGCCACCA	up	1.29622	0.374309	0.162926	55.0712	71.3843	81.535	66.6613	65.9567	64.2233	39.7558	61.2345	78	46	77	70	49	67	middle
157	PC-5p-172458_7	ACTTCAAACCCACGTCTTGGCGGA	down	0.352979	-1.50234	0.163073	1.79605	0.633967	1.04532	0	0.856581	1.83495	0.811343	2.74184	1	0	1	2	1	3	low
158	vvi-miR3630-3p_L-1_1ss2TA	ATGGGAATCTCTCTGATGCAC	up	1.47008	0.555894	0.163497	276.136	405.942	425.445	397.069	395.312	378	167.542	282.867	407	274	461.5	412	206.5	309.5	middle
159	PC-3p-106632_12	AAAAGCAGTTTCTTAACTTCCGCT	down	0.282844	-1.82192	0.163743	3.25089	0.919494	1.04532	0	1.71316	1.83495	2.43403	5.48369	1	0	2	2	3	6	low
160	ath-miR827_1ss20CT	TTAGATGACCATCAACAAATT	down	0.747947	-0.418992	0.164137	13.8243	10.3399	13.0665	7.24579	10.7073	14.6796	12.1701	14.6232	12.5	5	12.5	16	15	16	middle
161	PC-5p-426574_3	CGTAGCAGAATATAAGAACCCGTC	down	0.324267	-1.62475	0.165589	2.64159	0.856581	0	0	2.56974	1.83495	2.43403	3.65579	0	0	3	2	3	4	low
162	PC-5p-64245_25	TTGTGATGATAATCCGACTCCAT	down	0.33804	-1.56473	0.1657	7.45346	2.51957	2.09064	2.89832	2.56974	6.42233	4.05671	11.8813	2	2	3	7	5	13	middle
163	ath-miR8175_L+1	CGATCCCCGGCAACGGCGCCA	up	1.57666	0.656867	0.173905	7.70857	12.1538	16.2025	8.69495	11.5638	7.79854	5.27373	10.0534	15.5	6	13.5	8.5	6.5	11	middle
164	PC-5p-812457_2	ATTATGGCTGCGTAGAGCACTCAC	down	0.298551	-1.74395	0.175925	2.57436	0.76858	0	1.44916	0.856581	2.75243	4.05671	0.913948	0	1	1	3	5	1	low
165	bra-miR396-5p	TTCCACAGCTTTCTTGAACTT	down	0.753487	-0.408346	0.176816	184.822	139.261	152.617	147.814	117.352	206.432	138.74	209.294	146	102	137	225	171	229	middle
166	ptc-MIR6478-p3_2ss3GT17GC_1	CTTTAGGTCGCTGGTTCG	down	0.779799	-0.358825	0.177391	2.77858	2.16673	2.6133	2.17374	1.71316	3.21117	2.8397	2.28487	2.5	1.5	2	3.5	3.5	2.5	low
167	ptc-MIR6478-p3_2ss3GT17GC_2	CTTTAGGTCGCTGGTTCGATTCC	down	0.779799	-0.358825	0.177391	2.77858	2.16673	2.6133	2.17374	1.71316	3.21117	2.8397	2.28487	2.5	1.5	2	3.5	3.5	2.5	low
168	PC-3p-23935_121	CAGCGCTGCAGCGCACCGACCC	down	0.598946	-0.739503	0.178352	57.7985	34.6182	39.7222	40.5764	23.556	34.8641	64.5018	74.0298	38	28	27.5	38	79.5	81	middle
169	bol-MIR9409-p3_1ss18TC	TTCATGACTGCATTTTCCACT	down	0.337228	-1.5682	0.178707	2.06649	0.69688	2.09064	0	0	1.83495	1.62269	2.74184	2	0	0	2	2	3	low
170	ptc-miR6478_1ss21GA	CCGACCTTAGCTCAGTTGGTA	down	0.745474	-0.423769	0.179197	165.452	123.34	82.0577	154.335	133.627	182.119	163.891	150.344	78.5	106.5	156	198.5	202	164.5	middle
171	ath-miR8175_L+4	GTTCGATCCCCGGCAACGGCGCCA	up	1.33205	0.413644	0.181811	3.25324	4.33347	5.2266	4.34747	3.42632	3.6699	2.43403	3.65579	5	3	4	4	3	4	low
172	ath-MIR404-p3_1ss10TA	CGCAGACGCAGCCGCAGCCGC	up	1.54722	0.62968	0.183262	7.42513	11.4883	14.6345	8.69495	11.1356	11.0097	4.86806	6.39764	14	6	13	12	6	7	middle
173	mtr-MIR2652l-p3_2ss10TG20TC	GCATAAATCGAGAAATGGTC	down	-inf	-inf	0.183505	0.610475	0	0	0	0	0.917476	0	0.913948	0	0	0	1	0	1	low
174	fve-MIR482b-p3_2ss14AC17GT	GGGAAAGAAGACCCTGTT	down	-inf	-inf	0.183505	0.305237	0	0	0	0	0.458738	0	0.456974	0	0	0	0.5	0	0.5	low
175	bra-MIR5720-p3	TTGGTTGGAATATCTGTATAA	down	-inf	-inf	0.185038	0.576273	0	0	0	0	0.917476	0.811343	0	0	0	0	1	1	0	low
176	aly-miR158a-3p_R+2	TCCCAAATGTAGACAAAGCATT	down	0.601048	-0.734448	0.185465	8.61819	5.17995	6.27192	2.41526	6.85265	5.65777	8.92477	11.272	6	1.66667	8	6.16667	11	12.3333	middle
177	vvi-miR3630-3p_L-2_1ss3TC	CGGGAATCTCTCTGATGCAC	up	1.9925	0.994577	0.186816	4.30594	8.57957	6.27192	13.0424	6.42436	6.42233	2.8397	3.65579	6	9	7.5	7	3.5	4	middle
178	mdm-MIR172p-p3_1ss5GA	TCTTAATGATGCTGCATCTGC	up	inf	inf	0.187494	0	0.316984	0.52266	0	0.428291	0	0	0	0.5	0	0.5	0	0	0	low
179	ptc-miR6478_2ss10GA21GA	CCGACCTTAACTCAGTTGGTA	down	0.705187	-0.503923	0.18758	8.57198	6.04485	5.74926	7.24579	5.13949	9.6335	10.1418	5.94066	5.5	5	6	10.5	12.5	6.5	middle
180	bna-miR169m	TGAGCCAAAGATGACTTGCCG	down	0.626421	-0.674796	0.187803	20.8799	13.0796	18.8158	10.1441	10.279	28.4417	18.6609	15.5371	18	7	12	31	23	17	middle
181	rgl-miR5139_L+3	TCGAAACCTGGCTCTGATACCA	down	0.294288	-1.7647	0.187816	3.01758	0.888038	0.52266	0	2.14145	4.12864	0.811343	4.11277	0.5	0	2.5	4.5	1	4.5	low
182	bra-MIR167d-p3_1ss8TG	GATCATGGTCGCAGTTTCACC	up	4.19143	2.06744	0.189205	5.79499	24.2893	42.8581	11.5933	18.4165	6.42233	3.65104	7.31159	41	8	21.5	7	4.5	8	middle
183	ath-miR167a-3p_1ss8TG	GATCATGGTCGCAGTTTCACC	up	4.19143	2.06744	0.189205	5.79499	24.2893	42.8581	11.5933	18.4165	6.42233	3.65104	7.31159	41	8	21.5	7	4.5	8	middle
184	mtr-miR156j_R+1_1ss12GA	TGACAGAAGAGAGTGAGCACC	down	0.649951	-0.621597	0.189986	13.6319	8.86007	12.0212	9.41953	5.13949	10.0922	12.9815	17.822	11.5	6.5	6	11	16	19.5	middle
185	bna-MIR169a-p3_2ss6TC21GT	CAAGTCGTCCTTGGCTATACT	up	4.89468	2.29121	0.191503	0.61165	2.99383	5.2266	2.89832	0.856581	1.83495	0	0	5	2	1	2	0	0	low
186	PC-5p-775686_2	GTATGTGTATGTAGTTGTGGAGTC	down	-inf	-inf	0.191638	0.710321	0	0	0	0	0	1.21701	0.913948	0	0	0	0	1.5	1	low
187	bra-miR168b-3p	CCCGCCTTGCATCAACTGAAT	up	1.68106	0.749375	0.192126	6.06032	10.1878	8.36256	14.4916	7.70923	3.6699	8.11343	6.39764	8	10	9	4	10	7	middle
188	bra-miR167a	TGAAGCTGCCAGCATGATCTA	up	1.41501	0.500809	0.192321	716.213	1013.45	1324.07	846.55	869.715	763.799	659.622	725.218	1266.67	584.167	1015.33	832.5	813	793.5	middle
189	ath-miR167a-5p	TGAAGCTGCCAGCATGATCTA	up	1.41501	0.500809	0.192321	716.213	1013.45	1324.07	846.55	869.715	763.799	659.622	725.218	1266.67	584.167	1015.33	832.5	813	793.5	middle
190	PC-5p-529590_3	TAGGGTTCCTTAGCTTTTAAC	down	0.379519	-1.39776	0.193911	3.86136	1.46546	2.09064	1.44916	0.856581	2.75243	2.43403	6.39764	2	1	1	3	3	7	low
191	fve-miR156j_L+1_1ss7GA	GTTGACAGAAGAGAGCGAGCAC	up	inf	inf	0.193997	0	0.415746	0.52266	0.724579	0	0	0	0	0.5	0.5	0	0	0	0	low
192	ath-miR845a_R-1	CGGCTCTGATACCAATTGAT	down	0.692078	-0.530993	0.194044	8.18165	5.66234	5.2266	3.6229	8.13752	8.25728	8.5191	7.76856	5	2.5	9.5	9	10.5	8.5	low
193	htu-MIR530-p5_1ss10TA	TTCTTTTCCACCATCTCCATC	up	2.8366	1.50416	0.194388	1.18734	3.368	1.04532	4.34747	4.7112	2.29369	0.811343	0.456974	1	3	5.5	2.5	1	0.5	low
194	bra-miR6032-5p_L+1_1ss4CG	TAAGATGGAGCATCAACAGATC	down	0.112457	-3.15255	0.194851	2.53899	0.285527	0	0	0.856581	1.83495	4.86806	0.913948	0	0	1	2	6	1	low
195	PC-5p-28804_89	TTAGGGTCGGTGTCTGCAGAG	up	2.39404	1.25944	0.195276	12.8054	30.6566	22.9971	49.2714	19.7014	12.8447	14.6042	10.9674	22	34	23	14	18	12	middle
196	PC-3p-148859_8	CCTTTCAGGATGTGGTATACT	down	0.106067	-3.23695	0.195502	1.64255	0.17422	0.52266	0	0	0.917476	0.811343	3.19882	0.5	0	0	1	1	3.5	low
197	aly-MIR169g-p3_1ss4GC	TCTCTTTCCTTCTCTTCT	up	inf	inf	0.196589	0	0.589967	1.04532	0.724579	0	0	0	0	1	0.5	0	0	0	0	low
198	bna-MIR169m-p3_1ss4GC	TCTCTTTCCTTCTCTTCT	up	inf	inf	0.196589	0	0.589967	1.04532	0.724579	0	0	0	0	1	0.5	0	0	0	0	low
199	bra-MIR5719-p5_2ss4AT21AC	TCTTGTGTTGTGATGATAATC	down	0.52367	-0.93327	0.198033	5.05164	2.64539	4.18128	2.89832	0.856581	7.33981	3.24537	4.56974	4	2	1	8	4	5	low
200	PC-5p-83755_17	CTATGCGCTTTATATGGGATT	up	2.18452	1.12732	0.198856	1.59242	3.47867	4.70394	1.44916	4.28291	1.83495	2.02836	0.913948	4.5	1	5	2	2.5	1	low
201	PC-3p-4373749_1	AGGGTCAGGTCTTGGATTCGAGTA	down	-inf	-inf	0.199645	0.763387	0	0	0	0	1.37621	0	0.913948	0	0	0	1.5	0	1	low
202	ath-MIR8176-p3	ACCGAGTTTCTTACATTT	down	0.20578	-2.28083	0.201608	8.7015	1.79059	3.65862	0	1.71316	16.0558	3.65104	6.39764	3.5	0	2	17.5	4.5	7	middle
203	PC-3p-945976_2	TTACAGGTTTGGTGCTTCCCA	up	inf	inf	0.20643	0	0.919494	1.04532	0	1.71316	0	0	0	1	0	2	0	0	0	low
204	bra-miR168a-3p_L+1_1ss8TG	TCCCGCCGTGTATCAAGTGAAT	up	1.94212	0.957635	0.206564	11.371	22.0839	26.133	28.9832	11.1356	4.58738	19.4722	10.0534	25	20	13	5	24	11	middle
205	aly-miR399d-3p_1ss21GT	TGCCAAAGGAGATTTGCCCCT	down	0.270423	-1.88671	0.206698	2.06532	0.55851	0.52266	0.724579	0.428291	0.917476	1.62269	3.65579	0.5	0.5	0.5	1	2	4	low
206	ath-miR399e_2ss19TC21GT	TGCCAAAGGAGATTTGCCCCT	down	0.270423	-1.88671	0.206698	2.06532	0.55851	0.52266	0.724579	0.428291	0.917476	1.62269	3.65579	0.5	0.5	0.5	1	2	4	low
207	PC-5p-228201_5	TAAAAACCTGTCTCTTAACT	down	0.486395	-1.0398	0.207176	2.6068	1.26793	2.09064	0	1.71316	1.37621	3.24537	3.19882	2	0	2	1.5	4	3.5	low
208	nta-MIR172f-p3_2ss15CG19TA	ATTGGAACGATACAGAGAA	down	0.249842	-2.00091	0.207661	3.93212	0.982407	2.09064	0	0.856581	4.58738	0.811343	6.39764	2	0	1	5	1	7	low
209	nta-MIR172e-p5_2ss15CG19TA	ATTGGAACGATACAGAGAA	down	0.249842	-2.00091	0.207661	3.93212	0.982407	2.09064	0	0.856581	4.58738	0.811343	6.39764	2	0	1	5	1	7	low
210	bra-MIR1885a-p3	CAGAGTCTTTCTAAGTCACACTC	down	0.265592	-1.91272	0.20781	5.28083	1.40255	1.04532	1.44916	1.71316	1.83495	4.86806	9.13948	1	1	2	2	6	10	low
211	ath-MIR162a-p5	GGCAGCGGTTCATCGATCTCT	down	-inf	-inf	0.209435	0.729185	0	0	0	0	1.37621	0.811343	0	0	0	0	1.5	1	0	low
212	ath-MIR8175-p3_2ss14TC18AC_1	GTGGTAAGTATTCCCGCCT	down	0.653777	-0.61313	0.210028	123.285	80.6011	67.9458	94.1953	79.662	161.934	79.5116	128.41	65	65	93	176.5	98	140.5	middle
213	ath-MIR8175-p3_2ss14TC18AC_2	GTGGTAAGTATTCCCGCCTG	down	0.653777	-0.61313	0.210028	123.285	80.6011	67.9458	94.1953	79.662	161.934	79.5116	128.41	65	65	93	176.5	98	140.5	middle
214	mtr-miR160a_1ss21AG	TGCCTGGCTCCCTGTATGCCG	down	0.0634671	-3.97785	0.211764	3.80554	0.241526	0	0.724579	0	0.458738	7.30209	3.65579	0	0.5	0	0.5	9	4	low
215	cas-MIR169g-p3_2ss7GT19AC	CAGGCATTCTCCTTGGCTCTT	down	-inf	-inf	0.213621	0.211386	0	0	0	0	0	0.405671	0.228487	0	0	0	0	0.5	0.25	low
216	PC-5p-207131_6	ATGATTAACCCGGAGTTCTTAGAG	down	0.0629973	-3.98857	0.216216	4.53237	0.285527	0	0	0.856581	0	8.11343	5.48369	0	0	1	0	10	6	low
217	PC-5p-241724_5	TGTGTGAAGCATAAACCTGTA	down	0.367232	-1.44524	0.22064	3.79531	1.39376	4.18128	0	0	4.58738	4.05671	2.74184	4	0	0	5	5	3	low
218	ath-miR393a-5p_R-4	TCCAAAGGGATCGCATTG	up	1.27826	0.354184	0.22243	6.50766	8.31849	9.40788	8.69495	6.85265	8.25728	4.86806	6.39764	9	6	8	9	6	7	low
219	PC-5p-81493_18	TAAGGTCACTGCGGTAATCC	down	0.61385	-0.704041	0.222985	8.27068	5.07696	6.27192	7.24579	1.71316	11.0097	6.49074	7.31159	6	5	2	12	8	8	middle
220	tcc-MIR171e-p5_2ss4AG17AC	AAAGAAAGAGCTTTAGCTT	up	6.92576	2.79197	0.22337	0.540895	3.74611	3.13596	7.24579	0.856581	0	1.62269	0	3	5	1	0	2	0	low
221	PC-5p-169766_7	AGTATATAACTTTGATTTGATG	down	0.142692	-2.80902	0.223431	2.4419	0.34844	1.04532	0	0	3.6699	0	3.65579	1	0	0	4	0	4	low
222	ath-miR160a-3p_R+2	GCGTATGAGGAGCCATGCATATT	down	-inf	-inf	0.225006	0.915124	0	0	0	0	0.917476	0	1.8279	0	0	0	1	0	2	low
223	stu-MIR8005a-p3_1ss12AG	TAGGGTTTAGGGTTTAGGGTT	up	1.25528	0.328004	0.227884	69.3617	87.0681	104.009	68.1104	89.0844	65.5995	69.3698	73.1159	99.5	47	104	71.5	85.5	80	middle
224	stu-MIR8005c-p5_1ss12AG	TAGGGTTTAGGGTTTAGGGTT	up	1.25528	0.328004	0.227884	69.3617	87.0681	104.009	68.1104	89.0844	65.5995	69.3698	73.1159	99.5	47	104	71.5	85.5	80	middle
225	PC-5p-135579_9	AACGGAATATAATAACCTGTCTCT	down	0.0482406	-4.37361	0.228089	2.95941	0.142764	0	0	0.428291	0	5.6794	3.19882	0	0	0.5	0	7	3.5	low
226	PC-5p-233487_5	TCGAACCACCGGCCAAACAATC	up	1.7965	0.845189	0.228383	3.95963	7.11347	8.36256	8.69495	4.28291	1.83495	7.30209	2.74184	8	6	5	2	9	3	low
227	PC-3p-35625_63	AAAATCGTGTTGGTTTCATTC	down	0.666285	-0.585789	0.231219	10.1967	6.79388	8.88522	5.07205	6.42436	8.71602	7.70776	14.1662	8.5	3.5	7.5	9.5	9.5	15.5	middle
228	gma-miR6300_R+1_1ss1GN	NTCGTTGTAGTATAGTGGT	up	1.50896	0.593555	0.231883	9.83342	14.8382	14.1118	18.8391	11.5638	15.1383	5.6794	8.68251	13.5	13	13.5	16.5	7	9.5	middle
229	bol-MIR9411-p3_2ss8GT17CA	TTACACGTAAGTCGTCAAG	up	2.3236	1.21636	0.232134	6.88071	15.988	7.31724	26.0848	14.5619	8.25728	3.24537	9.13948	7	18	17	9	4	10	middle
230	ath-miR164b-3p_1ss16AC	CATGTGCCCATCTTCCCCATC	up	1.64217	0.715607	0.235111	3.86372	6.34489	8.36256	7.24579	3.42632	4.58738	2.43403	4.56974	8	5	4	5	3	5	low
231	ath-MIR8175-p3_2ss6CT18CA	TCGATTCCCGGCAACGGAGCCA	down	0.457528	-1.12807	0.236875	2.30392	1.05411	0	1.44916	1.71316	2.75243	3.24537	0.913948	0	1	2	3	4	1	low
232	bra-miR158-5p	CTTTGTCTATCGTTTGGAAAAG	down	0.704671	-0.504978	0.237385	86.3359	60.8384	90.9429	52.1697	39.4027	72.4806	93.3044	93.2227	87	36	46	79	115	102	middle
233	bra-miR9556-5p_R+1_1ss12AG	GTCAATTGGTGGTAGTAGTTCT	down	0.634005	-0.657434	0.241319	209.137	132.594	134.846	113.034	149.902	290.84	128.192	208.38	129	78	175	317	158	228	middle
234	PC-3p-256413_4	TGGATTATCGACACTGATCTCATC	down	0.190256	-2.39398	0.241984	1.83142	0.34844	1.04532	0	0	2.75243	0	2.74184	1	0	0	3	0	3	low
235	mes-miR160c_1ss21GT	TGCCTGGCTCCCTGTATGCCT	down	0.351883	-1.50683	0.242739	22.621	7.95993	4.18128	9.41953	10.279	6.88107	38.1331	22.8487	4	6.5	12	7.5	47	25	middle
236	ptc-miR6478_2ss1CG21GA	GCGACCTTAGCTCAGTTGGTA	down	0.588135	-0.765781	0.243271	4.59408	2.70194	3.65862	1.44916	2.99803	6.88107	3.24537	3.65579	3.5	1	3.5	7.5	4	4	low
237	bra-MIR5717-p5_2ss18AG19TG	CTCTCTCTCTCTCTATGGGCC	down	0.136668	-2.87125	0.245102	3.5345	0.483053	0	1.44916	0	0	6.49074	4.11277	0	1	0	0	8	4.5	low
238	ath-miR171a-3p	TGATTGAGCCGCGCCAATATC	up	1.2875	0.364574	0.253794	30.0322	38.6665	49.1301	32.6061	34.2632	27.5243	25.5573	37.0149	47	22.5	40	30	31.5	40.5	middle
239	bra-miR395a-3p	CTGAAGTGTTTGGGGGAACTC	up	2.27242	1.18423	0.25662	4.50747	10.2429	17.5962	6.27969	6.85265	5.19903	2.8397	5.48369	16.8333	4.33333	8	5.66667	3.5	6	middle
240	ath-miR395a	CTGAAGTGTTTGGGGGAACTC	up	2.27242	1.18423	0.25662	4.50747	10.2429	17.5962	6.27969	6.85265	5.19903	2.8397	5.48369	16.8333	4.33333	8	5.66667	3.5	6	middle
241	bna-miR2111b-3p	ATCCTCGGGATACAGATTACC	down	0.304534	-1.71532	0.259431	3.01935	0.919494	1.04532	0	1.71316	5.50485	0.811343	2.74184	1	0	2	6	1	3	low
242	bol-miR398a-3p_R-1	TGTGTTCTCAGGTCACCCCT	up	1.17876	0.237268	0.259919	56.2925	66.3553	65.8552	68.1104	65.1002	68.8107	47.0579	53.009	63	47	76	75	58	58	middle
243	PC-3p-1101121_2	AAGAAACTCCCATTAATCATGCTC	down	0.314477	-1.66897	0.260112	1.662	0.52266	1.56798	0	0	2.75243	0.405671	1.8279	1.5	0	0	3	0.5	2	low
244	bna-miR160a	TGCCTGGCTCCCTGTATGCCA	down	0.38847	-1.36412	0.261129	307.162	119.323	95.6468	161.46	100.862	116.061	533.526	271.9	91.5	111.417	117.75	126.5	657.583	297.5	middle
245	ath-miR160a-5p	TGCCTGGCTCCCTGTATGCCA	down	0.38847	-1.36412	0.261129	307.162	119.323	95.6468	161.46	100.862	116.061	533.526	271.9	91.5	111.417	117.75	126.5	657.583	297.5	middle
246	PC-5p-125415_10	CTGGACGACTAGTTGACCCTGG	up	2.67762	1.42095	0.261389	0.917476	2.45665	1.04532	2.89832	3.42632	2.75243	0	0	1	2	4	3	0	0	low
247	ptc-miR6478_R+2_1ss21GA	CCGACCTTAGCTCAGTTGGTAGA	down	0.775945	-0.365974	0.261521	93.8534	72.825	45.4714	84.7758	88.2278	100.922	92.8988	87.739	43.5	58.5	103	110	114.5	96	middle
248	bol-MIR9410-p5_1ss20AT	TAAGTCGTCTGGAAAGTCTTC	up	1.12331	0.167754	0.261614	153.819	172.786	179.795	168.102	170.46	143.126	178.495	139.834	172	116	199	156	220	153	middle
249	PC-5p-79021_19	ATAAACCCTGAACCCTTGGAT	up	1.93904	0.955343	0.263631	2.03112	3.93842	5.2266	1.44916	5.13949	0.917476	2.43403	2.74184	5	1	6	1	3	3	low
250	ptc-miR6478_2ss5CT21GA	CCGATCTTAGCTCAGTTGGTA	down	0.459843	-1.12079	0.264602	5.25486	2.41641	3.65862	1.44916	2.14145	8.25728	5.6794	1.8279	3.5	1	2.5	9	7	2	low
251	ptc-MIR6423-p3_1ss1AC	CGGCGGCGGCGGCGGTGGCGGCGGC	up	1.60675	0.684143	0.265367	3.08146	4.95113	4.18128	7.24579	3.42632	1.83495	2.8397	4.56974	4	5	4	2	3.5	5	low
252	ath-miR167c-5p	TAAGCTGCCAGCATGATCTTG	down	0.64302	-0.637064	0.266335	4.15303	2.67048	3.13596	1.44916	3.42632	5.96359	2.8397	3.65579	3	1	4	6.5	3.5	4	low
253	PC-3p-57706_30	TAAGAACTCCACCCTGAGAA	down	0.401402	-1.31688	0.266957	12.3013	4.93776	5.2266	1.44916	8.13752	2.75243	15.4155	18.7359	5	1	9.5	3	19	20.5	middle
254	ath-miR391-3p	ACGGTATCTCTCCTACGTAGC	up	4.14594	2.0517	0.273689	0.305825	1.26793	2.09064	0	1.71316	0.917476	0	0	2	0	2	1	0	0	low
255	PC-3p-1164514_2	AACTTTGGGTTGGTTTTCCCG	down	0.213509	-2.22763	0.274488	2.67462	0.571054	0	0	1.71316	0.917476	1.62269	5.48369	0	0	2	1	2	6	low
256	ghr-MIR482b-p3_2ss14GC18AG	AAGAAGAAGGCTGCTTTG	down	0.715895	-0.48218	0.276215	12.3946	8.87325	7.31724	11.5933	7.70923	10.0922	17.0382	10.0534	7	8	9	11	21	11	middle
257	gma-MIR10429-p5_2ss9TG18AG	ATGCTTTGGCCTCACTCGCACGCT	down	0.699233	-0.516155	0.27643	9.53624	6.66805	6.79458	5.07205	8.13752	10.0922	12.5758	5.94066	6.5	3.5	9.5	11	15.5	6.5	middle
258	ptc-MIR6423-p3_2ss3TC18AG	GGCGGCGGCGGCGGCGGG	up	3.5489	1.82737	0.276855	0.609299	2.16234	4.18128	1.44916	0.856581	0	0	1.8279	4	1	1	0	0	2	low
259	bra-MIR1885a-p5	TCCTCTAGAAGATGTGCGCAG	up	1.94402	0.959043	0.276953	3.28509	6.38628	9.40788	2.89832	6.85265	1.83495	1.62269	6.39764	9	2	8	2	2	7	low
260	bna-miR156b	TTGACAGAAGATAGAGAGCAC	up	1.21198	0.277366	0.278077	30.0125	36.3745	40.2448	33.3306	35.5481	37.6165	22.7176	29.7033	38.5	23	41.5	41	28	32.5	middle
261	bna-MIR156d-p3	TGCTCACTGCTCTATCTGTCAGG	up	1.40447	0.490028	0.280241	9.44767	13.269	17.7704	13.0424	8.9941	6.88107	12.1701	9.29181	17	9	10.5	7.5	15	10.1667	middle
262	PC-5p-184229_6	AAAAGTCTCTTTAGTCTAGTGGTGT	down	0.185485	-2.43062	0.280925	3.0787	0.571054	0	0	1.71316	0.917476	6.49074	1.8279	0	0	2	1	8	2	low
263	rgl-MIR5141-p5	GTCGCAGCATCAAGGTCTGAGCCAA	down	0.244864	-2.02995	0.28099	1.42299	0.34844	1.04532	0	0	1.83495	2.43403	0	1	0	0	2	3	0	low
264	PC-5p-127837_10	AACGGAATATAAGAAACTGGCTCT	down	0.27465	-1.86433	0.281417	4.29613	1.17993	2.09064	1.44916	0	0	6.49074	6.39764	2	1	0	0	8	7	low
265	PC-5p-58977_29	ACGACTAGTTGACCCTGGACGACT	down	0.595147	-0.748682	0.282495	3.36901	2.00506	1.56798	1.44916	2.99803	1.83495	3.24537	5.02672	1.5	1	3.5	2	4	5.5	low
266	gma-miR160a-3p	GCGTATGAGGAGCCAAGCATA	down	-inf	-inf	0.282557	1.1844	0	0	0	0	0	0.811343	2.74184	0	0	0	0	1	3	low
267	PC-5p-247072_5	AATATAAGATACGGTCTCTTAGCT	down	0.183175	-2.4487	0.28272	2.09794	0.38429	0	0.724579	0.428291	0.917476	4.46239	0.913948	0	0.5	0.5	1	5.5	1	low
268	bra-miR168a-5p	TCGCTTGGTGCAGGTCGGGAA	down	0.703132	-0.508133	0.283079	308.618	216.999	192.339	276.065	182.595	217.9	429.2	278.754	184	190.5	213.167	237.5	529	305	middle
269	bol-MIR9411-p5	ACCTGAGACGACTTCCATGTAAGT	up	1.33395	0.415703	0.283397	16.1487	21.5415	24.0424	21.7374	18.8448	9.17476	21.9063	17.365	23	15	22	10	27	19	middle
270	PC-5p-307230_4	TTTTGCTCCAATGTGTTCCTC	down	0.473271	-1.07926	0.28906	3.14946	1.49055	1.04532	0	3.42632	2.75243	4.86806	1.8279	1	0	4	3	6	2	low
271	ath-miR156a-3p_L+1_2ss8TG23AT	TGCTCACGGCTCTTTCTGTCAGT	down	0.818567	-0.288827	0.290315	120.871	98.9414	104.532	69.8011	122.491	127.07	117.645	117.899	100	48.1667	143	138.5	145	129	middle
272	PC-3p-554808_2	TATTCCGTTAAGAACTCCACT	down	0.190379	-2.39306	0.293601	1.83025	0.34844	1.04532	0	0	1.83495	0	3.65579	1	0	0	2	0	4	low
273	bra-MIR9563a-p5_1ss8GA	AGAACCCATCTCTTAATTTTT	down	0.503581	-0.989704	0.295396	2.64277	1.33085	3.13596	0	0.856581	2.75243	2.43403	2.74184	3	0	1	3	3	3	low
274	ptc-MIR6478-p5_1ss17TG	CCGACCTTAGCTCAGTGG	down	0.475666	-1.07198	0.295998	1.91593	0.911343	0	1.44916	1.28487	3.21117	1.62269	0.913948	0	1	1.5	3.5	2	1	low
275	PC-5p-932613_2	AACGCCTGCAACAGGGAATCTCCT	down	0.161845	-2.62731	0.29645	1.7642	0.285527	0	0	0.856581	3.6699	1.62269	0	0	0	1	4	2	0	low
276	PC-3p-443712_3	CTTGGACGACTTCCATGTAAGT	up	6.39788	2.67759	0.296738	0.540895	3.46058	3.13596	7.24579	0	0	1.62269	0	3	5	0	0	2	0	low
277	gma-MIR4995-p5	CTCATAGGCAGTGGCTTGGTT	up	1.75362	0.810333	0.296868	8.55646	15.0048	5.74926	19.5636	19.7014	9.6335	6.89641	9.13948	5.5	13.5	23	10.5	8.5	10	middle
278	ath-miR394a_L+1	CTTGGCATTCTGTCCACCTCC	down	0.472173	-1.08261	0.29735	2.35639	1.11263	2.6133	0.724579	0	3.6699	2.02836	1.37092	2.5	0.5	0	4	2.5	1.5	low
279	gma-miR394a-5p_L+1	CTTGGCATTCTGTCCACCTCC	down	0.472173	-1.08261	0.29735	2.35639	1.11263	2.6133	0.724579	0	3.6699	2.02836	1.37092	2.5	0.5	0	4	2.5	1.5	low
280	PC-5p-147671_8	ATATAAGAACCTGACTCTTA	up	2.91942	1.54568	0.297932	0.811343	2.36865	1.04532	4.34747	1.71316	0	2.43403	0	1	3	2	0	3	0	low
281	mtr-MIR2603-p3_2ss9AC17AC	GTCCCTGCCCTTTGTACA	up	1.2659	0.340166	0.300957	60.8032	76.971	66.9005	75.3562	88.6561	60.5534	80.7286	41.1277	64	52	103.5	66	99.5	45	middle
282	bra-miR860-5p_L-1R+1	TGTAGTCCAATCTATTGAAGT	down	0.177636	-2.493	0.301176	1.96154	0.34844	1.04532	0	0	0	4.05671	1.8279	1	0	0	0	5	2	low
283	bra-MIR161-p3	CTGATGTAGTCACTTTCAATG	down	0.571671	-0.806744	0.301742	10.474	5.98767	10.4532	5.79663	1.71316	12.8447	4.86806	13.7092	10	4	2	14	6	15	middle
284	ptc-MIR6478-p3_1ss11GC	GTCGCTGGTTCGATTCCGG	down	0.279751	-1.83779	0.303662	1.13309	0.316984	0.52266	0	0.428291	0	2.02836	1.37092	0.5	0	0.5	0	2.5	1.5	low
285	bna-MIR168b-p3	CCCGCCTTGCATCAATTGAAT	down	0.419546	-1.2531	0.304724	1.15137	0.483053	0	1.44916	0	0.917476	1.62269	0.913948	0	1	0	1	2	1	low
286	ath-miR158a-3p	TCCCAAATGTAGACAAAGCA	down	0.764991	-0.386485	0.306738	143.266	109.597	155.753	77.53	95.5088	122.024	135.494	172.279	149	53.5	111.5	133	167	188.5	middle
287	ath-miR8175_L+2	TCGATCCCCGGCAACGGCGCCA	up	1.47153	0.557313	0.308801	6.92826	10.1951	9.93054	6.52121	14.1336	7.79854	9.33044	3.65579	9.5	4.5	16.5	8.5	11.5	4	middle
288	PC-5p-133059_9	ACTTACTTGTAAGTCGTCTGGAAA	down	0.481566	-1.05419	0.311266	3.48714	1.67929	4.18128	0	0.856581	1.83495	4.05671	4.56974	4	0	1	2	5	5	low
289	ath-miR8175_L+3_1ss23AT	TTCGATCCCCGGCAACGGCGCCT	down	0.444448	-1.16991	0.312518	1.03442	0.459747	0.52266	0	0.856581	1.83495	0.811343	0.456974	0.5	0	1	2	1	0.5	low
290	ptc-MIR6478-p3_1ss12GC	GGTCGCTGGTTCGATTCCG	down	0.30294	-1.72289	0.313695	0.575097	0.17422	0.52266	0	0	0	0.811343	0.913948	0.5	0	0	0	1	1	low
291	PC-5p-542115_2	ATTCCCACAAGACAAGCTGTCACCA	up	3.69333	1.88492	0.315995	0.304649	1.12517	2.09064	0	1.28487	0	0	0.913948	2	0	1.5	0	0	1	low
292	eun-MIR10211a-p5_2ss8TG18CG	CGGCTACGATTCTCCTCG	up	3.04542	1.60664	0.316061	0.728598	2.21889	3.65862	0	2.99803	0.917476	0.811343	0.456974	3.5	0	3.5	1	1	0.5	low
293	PC-3p-331914_4	TGAGAACTCATAAGGGAGGG	down	0.577526	-0.792041	0.316519	3.18425	1.83899	2.09064	0	3.42632	3.21117	4.05671	2.28487	2	0	4	3.5	5	2.5	low
294	bra-miR403-5p_L-2	TTTTGTGCGTGAATCTAATT	down	0.271554	-1.88069	0.325684	2.33459	0.633967	1.04532	0	0.856581	0	2.43403	4.56974	1	0	1	0	3	5	low
295	bna-MIR169l-p3	GGCAGTCTCCTTGGCTATTTTGAC	down	-inf	-inf	0.326031	0.481834	0	0	0	0	0	1.21701	0.228487	0	0	0	0	1.5	0.25	low
296	bra-miR162-5p	GGAGGCAGCGGTTCATCGATC	up	1.53274	0.616114	0.326529	2.84364	4.35856	4.18128	2.89832	5.99607	1.83495	4.86806	1.8279	4	2	7	2	6	2	low
297	aly-MIR166f-p5_1ss1TG	GATAATGATGATGATGATGT	up	1.6732	0.74261	0.326572	2.99931	5.01844	3.65862	7.97037	3.42632	3.21117	1.21701	4.56974	3.5	5.5	4	3.5	1.5	5	low
298	hbr-MIR6173-p5_2ss17AG18GC	TACCCCAGTAGTCCTAGCC	up	1.70762	0.771988	0.327444	9.40318	16.0571	6.27192	23.9111	17.9882	10.551	8.5191	9.13948	6	16.5	21	11.5	10.5	10	middle
299	PC-3p-292295_4	ACCCCGCATTAAACATACTCT	up	2.29188	1.19653	0.330774	1.98081	4.53978	2.09064	7.24579	4.28291	0.458738	0	5.48369	2	5	5	0.5	0	6	low
300	PC-5p-148145_8	AAGACTAGTTGACCCTGGACGACT	up	3.73161	1.8998	0.336694	0.575097	2.14604	2.09064	4.34747	0	0	0.811343	0.913948	2	3	0	0	1	1	low
301	ath-miR858b_L+1R-3	TTTCGTTGTCTGTTCGACC	down	0.60461	-0.725922	0.339688	20.5336	12.4148	13.0665	13.0424	11.1356	33.4879	12.5758	15.5371	12.5	9	13	36.5	15.5	17	middle
302	bra-miR396-3p_L-1	CTCAAGAAAGCTGTGGGAAA	down	0.548525	-0.866372	0.343027	6.60004	3.62028	1.04532	7.24579	2.56974	2.75243	9.73611	7.31159	1	5	3	3	12	8	low
303	cas-MIR827a-p5	TTTGTTGATTGACATCTATGC	up	2.21098	1.14469	0.343739	2.98515	6.60011	11.4985	1.44916	6.85265	5.50485	1.62269	1.8279	11	1	8	6	2	2	middle
304	PC-5p-117121_11	TAAGTCGTCTGGAAATTCGTC	down	0.827848	-0.272561	0.344572	8.77502	7.26439	9.40788	7.24579	5.13949	9.17476	8.92477	8.22553	9	5	6	10	11	9	low
305	PC-5p-89457_16	CTTAAATTTAAGTCGTCTGGAA	down	0.698069	-0.518559	0.348399	7.75376	5.41266	4.18128	4.34747	7.70923	5.50485	11.3588	6.39764	4	3	9	6	14	7	middle
306	pgi-MIR6141-p5_2ss13TG18GC	AGCGGACCAGCTGAAAGC	up	2.71731	1.44218	0.353335	0.880922	2.39374	0	2.89832	4.28291	0.917476	0.811343	0.913948	0	2	5	1	1	1	low
307	ath-MIR4228-p3_2ss17GC18AG	CACGTGCGTCGGATGCCGA	down	0.655366	-0.609627	0.354072	8.97119	5.87941	2.09064	8.69495	6.85265	4.58738	11.3588	10.9674	2	6	8	5	14	12	middle
308	bra-MIR9563b-p3_2ss10TC20TG	GAGCCGGTTCTTAGCTTTTGTAGT	down	0.366343	-1.44873	0.354251	1.13486	0.415746	0.52266	0.724579	0	1.37621	2.02836	0	0.5	0.5	0	1.5	2.5	0	low
309	gma-MIR6300-p5_11	TAGTGGTAAGTATTCCCGCC	up	1.46717	0.553034	0.355509	92.8278	136.194	67.9458	173.174	167.462	134.869	60.445	83.1693	65	119.5	195.5	147	74.5	91	middle
310	gma-MIR6300-p5_13	TGTAGTATAGTGGTAAGTATTCCC	up	1.46717	0.553034	0.355509	92.8278	136.194	67.9458	173.174	167.462	134.869	60.445	83.1693	65	119.5	195.5	147	74.5	91	middle
311	gma-MIR6300-p5_12	TATAGTGGTAAGTATTCCCGC	up	1.46717	0.553034	0.355509	92.8278	136.194	67.9458	173.174	167.462	134.869	60.445	83.1693	65	119.5	195.5	147	74.5	91	middle
312	gma-MIR6300-p5_9	GTTGTAGTATAGTGGTAAG	up	1.46717	0.553034	0.355509	92.8278	136.194	67.9458	173.174	167.462	134.869	60.445	83.1693	65	119.5	195.5	147	74.5	91	middle
313	gma-MIR6300-p5_10	TAGTGGTAAGTATTCCCGC	up	1.46717	0.553034	0.355509	92.8278	136.194	67.9458	173.174	167.462	134.869	60.445	83.1693	65	119.5	195.5	147	74.5	91	middle
314	gma-MIR6300-p5_2	AGTATAGTGGTAAGTATTCCCGCC	up	1.46717	0.553034	0.355509	92.8278	136.194	67.9458	173.174	167.462	134.869	60.445	83.1693	65	119.5	195.5	147	74.5	91	middle
315	gma-MIR6300-p5_8	GTGGTAAGTATTCCCGCC	up	1.46717	0.553034	0.355509	92.8278	136.194	67.9458	173.174	167.462	134.869	60.445	83.1693	65	119.5	195.5	147	74.5	91	middle
316	gma-MIR6300-p5_1	AGTATAGTGGTAAGTATTCCCGC	up	1.46717	0.553034	0.355509	92.8278	136.194	67.9458	173.174	167.462	134.869	60.445	83.1693	65	119.5	195.5	147	74.5	91	middle
317	PC-3p-95582_14	TGGACCCCAAAACTATATACA	down	0.328809	-1.60468	0.355901	3.0968	1.01826	1.04532	0.724579	1.28487	0.458738	2.43403	6.39764	1	0.5	1.5	0.5	3	7	low
318	ath-miR390a-3p_1ss5AG	CGCTGTCCATCCTGAGTTTCA	up	1.26024	0.333701	0.356368	15.8165	19.9327	26.133	17.3899	16.275	11.9272	15.4155	20.1069	25	12	19	13	19	22	middle
319	PC-5p-534126_2	TAGGGCTGTGACGGATCCGGATAT	down	0.301958	-1.72758	0.357533	2.09952	0.633967	1.04532	0	0.856581	0.917476	0.811343	4.56974	1	0	1	1	1	5	low
320	bna-miR2111a-5p	TAATCTGCATCCTGAGGTTTA	up	1.45242	0.538462	0.357929	15.7573	22.8863	16.7251	33.0891	18.8448	8.25728	23.9346	15.0801	16	22.8333	22	9	29.5	16.5	middle
321	bra-miR2111a-5p	TAATCTGCATCCTGAGGTTTA	up	1.45242	0.538462	0.357929	15.7573	22.8863	16.7251	33.0891	18.8448	8.25728	23.9346	15.0801	16	22.8333	22	9	29.5	16.5	middle
322	aly-miR845b-5p_L-1R-2_1ss4AT	CATTTGGTATCAGAGCAA	down	0.531738	-0.911212	0.358351	2.1007	1.11702	1.04532	1.44916	0.856581	1.83495	0.811343	3.65579	1	1	1	2	1	4	low
323	ath-MIR319c-p5_1ss16CT	TATCTGCCGACTCATTCATCC	up	4.29836	2.10378	0.358404	0.152913	0.657273	0.52266	1.44916	0	0.458738	0	0	0.5	1	0	0.5	0	0	low
324	ptc-miR6478_R+2_2ss10GA21GA	CCGACCTTAACTCAGTTGGTAGA	down	0.623797	-0.68085	0.361276	4.33562	2.70455	2.6133	5.07205	0.428291	4.12864	5.6794	3.19882	2.5	3.5	0.5	4.5	7	3.5	low
325	sly-miR168b-3p_L+1_2ss4CT10GC	TCCTGCCTTCCATCAACTGAAT	up	1.24214	0.312825	0.361726	40.0558	49.7548	57.4926	46.3731	45.3988	27.5243	55.1713	37.4719	55	32	53	30	68	41	middle
326	ptc-miR6478_2ss20TC21GA	CCGACCTTAGCTCAGTTGGCA	down	0.737545	-0.439198	0.362251	9.13568	6.73797	5.2266	9.41953	5.56778	12.8447	7.70776	6.85461	5	6.5	6.5	14	9.5	7.5	middle
327	ptc-miR156k	TGACAGAAGAGAGGGAGCAC	down	0.512757	-0.963654	0.363973	1.91593	0.982407	2.09064	0	0.856581	3.21117	1.62269	0.913948	2	0	1	3.5	2	1	low
328	ath-miR319c_1ss21TC	TTGGACTGAAGGGAGCTCCTC	up	2.45841	1.29772	0.364236	0.592786	1.45731	1.04532	2.89832	0.428291	0.458738	0.405671	0.913948	1	2	0.5	0.5	0.5	1	low
329	PC-3p-18763_184	TATTTAAGTCGTCCAGGGTC	down	0.784136	-0.350825	0.364268	22.5203	17.659	22.4744	15.9407	14.5619	15.5971	22.7176	29.2463	21.5	11	17	17	28	32	middle
330	bna-MIR166f-p5	GGAATGTTGTCTGGATCGAGG	down	0.500272	-0.999217	0.36639	55.2917	27.6609	42.8581	10.1441	29.9803	95.4175	13.7928	56.6648	41	7	35	104	17	62	middle
331	bra-miR168b-5p_R-1	TCGCTTGGTGCAGGTCGGGA	up	1.41967	0.505559	0.367799	51.3887	72.9551	46.5168	107.962	64.3863	39.9102	68.5585	45.6974	44.5	74.5	75.1667	43.5	84.5	50	middle
332	peu-MIR2916-p5_1ss5AG	TACCGTCCTAGTCTCAACCATA	down	0.807007	-0.309347	0.369728	148171	119575	74112.2	159396	125218	146026	163263	135224	70899	109992	146183	159161	201226	147956	high
333	ath-miR319c	TTGGACTGAAGGGAGCTCCTT	down	0.734497	-0.445172	0.371636	206.011	151.314	228.925	107.238	117.78	272.032	140.362	205.638	219	74	137.5	296.5	173	225	middle
334	PC-5p-119490_11	CTTGCTGCAAGCTTCACATCT	down	0.671067	-0.575472	0.372738	6.88306	4.61899	5.2266	4.34747	4.28291	10.0922	3.24537	7.31159	5	3	5	11	4	8	middle
335	bra-MIR5719-p5_2ss1AT18AC	TGTGTTGTGATGATAATCCGA	down	0.639223	-0.645609	0.376029	2.98221	1.90629	1.56798	0.724579	3.42632	3.21117	1.62269	4.11277	1.5	0.5	4	3.5	2	4.5	low
336	PC-3p-494488_3	AGAGACAGGTTCTTATATTCT	down	0.187302	-2.41656	0.37713	1.52442	0.285527	0	0	0.856581	0.917476	0	3.65579	0	0	1	1	0	4	low
337	bna-MIR6034-p3	ATAGCTTTGGGGTTGATATGC	down	0.569515	-0.812194	0.378757	6.27494	3.57367	2.09064	4.34747	4.28291	11.0097	3.24537	4.56974	2	3	5	12	4	5	middle
338	ath-miR165a-5p_R+1_2ss1GN16TC	NGAATGTTGTCTGGACCGAGGA	up	2.71885	1.443	0.38242	0.305825	0.831493	1.04532	1.44916	0	0.917476	0	0	1	1	0	1	0	0	low
339	bna-MIR390a-p3	CGCTATCCATCCTGAGTTCT	up	3.21232	1.68361	0.393802	0.305825	0.982407	2.09064	0	0.856581	0.917476	0	0	2	0	1	1	0	0	low
340	PC-5p-3430348_1	GGTTCTTAGGGTGAGTTCTTAGCGT	down	0.324556	-1.62346	0.394041	0.879746	0.285527	0	0	0.856581	0	0.811343	1.8279	0	0	1	0	1	2	low
341	PC-5p-329192_4	CCGTCCGACGACTTACATAGAAGT	down	0.210149	-2.25052	0.39987	1.65806	0.34844	1.04532	0	0	0.917476	4.05671	0	1	0	0	1	5	0	low
342	bra-MIR9562-p5_1ss7AG	TATGCAGTTGTGAACAAACA	up	1.30687	0.386116	0.401222	12.1356	15.8596	21.9517	14.4916	11.1356	16.5146	8.92477	10.9674	21	10	13	18	11	12	middle
343	cas-MIR156i-p5_1ss14AC	TGACAGAAGAGAGCGAGC	up	22.7219	4.50601	0.406334	0.0225373	0.512089	0.08711	1.44916	0	0	0.0676119	0	0.0833333	1	0	0	0.0833333	0	low
344	ath-miR156i_R-2_1ss14AC	TGACAGAAGAGAGCGAGC	up	22.7219	4.50601	0.406334	0.0225373	0.512089	0.08711	1.44916	0	0	0.0676119	0	0.0833333	1	0	0	0.0833333	0	low
345	mes-miR399e	TGCCAAAGGAGATTTGCTCGG	up	2.90918	1.54061	0.41039	0.882098	2.56618	1.04532	5.79663	0.856581	1.83495	0.811343	0	1	4	1	2	1	0	low
346	gma-MIR5368-p5_1ss6TC	CTGTTCCCTGGGATTGGCT	up	1.41561	0.501427	0.411402	303.045	428.994	227.357	646.325	413.3	263.774	382.142	263.217	217.5	446	482.5	287.5	471	288	middle
347	aly-miR397a-5p_R+1	TCATTGAGTGCAGCGTTGATGT	down	0.401305	-1.31723	0.413667	0.711497	0.285527	0	0	0.856581	0.917476	1.21701	0	0	0	1	1	1.5	0	low
348	ath-miR397a_R+1	TCATTGAGTGCAGCGTTGATGT	down	0.401305	-1.31723	0.413667	0.711497	0.285527	0	0	0.856581	0.917476	1.21701	0	0	0	1	1	1.5	0	low
349	PC-3p-29719_85	ACGAAGCATAGAACAGATCTT	down	0.72869	-0.456623	0.416686	19.6551	14.3225	21.9517	11.5933	9.42239	21.1019	11.3588	26.5045	21	8	11	23	14	29	middle
350	ath-MIR8175-p3_2ss16TC20AC	TAGTGGTAAGTATTCCCGCCTGT	down	0.865612	-0.208208	0.418509	13.3992	11.5985	10.4532	14.4916	9.85068	12.8447	11.3588	15.9941	10	10	11.5	14	14	17.5	middle
351	ath-MIR8175-p5_2ss16TC20AC_3	TAGTGGTAAGTATTCCCGCCTGT	down	0.865612	-0.208208	0.418509	13.3992	11.5985	10.4532	14.4916	9.85068	12.8447	11.3588	15.9941	10	10	11.5	14	14	17.5	middle
352	ath-MIR8175-p5_2ss16TC20AC_1	TAGTGGTAAGTATTCCCGCCT	down	0.865612	-0.208208	0.418509	13.3992	11.5985	10.4532	14.4916	9.85068	12.8447	11.3588	15.9941	10	10	11.5	14	14	17.5	middle
353	ath-MIR8175-p5_2ss16TC20AC_2	TAGTGGTAAGTATTCCCGCCTG	down	0.865612	-0.208208	0.418509	13.3992	11.5985	10.4532	14.4916	9.85068	12.8447	11.3588	15.9941	10	10	11.5	14	14	17.5	middle
354	gma-miR6300_R+7	GTCGTTGTAGTATAGTGGTGAGTAT	up	1.20041	0.263524	0.418951	5.74192	6.89264	8.88522	5.79663	5.99607	5.04612	4.86806	7.31159	8.5	4	7	5.5	6	8	low
355	csi-miR156b-3p_L+1R-1_1ss8TG	TGCTCACGGCTCTTTCTGTCAGC	up	1.66133	0.732343	0.42002	0.882098	1.46546	2.09064	1.44916	0.856581	1.83495	0.811343	0	2	1	1	2	1	0	low
356	ath-miR172d-5p_L-1R+2_1ss4AT	CATCATCTTCAAGATTCAGAAT	down	0.573713	-0.8016	0.421205	1.33966	0.76858	0	1.44916	0.856581	2.29369	0.811343	0.913948	0	1	1	2.5	1	1	low
357	aly-miR172d-5p_L-1R+2_1ss4AT	CATCATCTTCAAGATTCAGAAT	down	0.573713	-0.8016	0.421205	1.33966	0.76858	0	1.44916	0.856581	2.29369	0.811343	0.913948	0	1	1	2.5	1	1	low
358	bna-MIR169c-p3	TAGGCAGTCTCCTTGGCT	up	inf	inf	0.42265	0	0.161018	0	0.483053	0	0	0	0	0	0.333333	0	0	0	0	low
359	bna-MIR169d-p3	TAGGCAGTCTCCTTGGCT	up	inf	inf	0.42265	0	0.161018	0	0.483053	0	0	0	0	0	0.333333	0	0	0	0	low
360	bna-MIR169b-p3	TGATCGGCAAGTTTTCCTTGG	up	inf	inf	0.42265	0	0.69688	2.09064	0	0	0	0	0	2	0	0	0	0	0	low
361	ath-miR171b-5p	AGATATTAGTGCGGTTCAATC	down	-inf	-inf	0.42265	0.135224	0	0	0	0	0	0.405671	0	0	0	0	0	0.5	0	low
362	bra-MIR171b-p5	AGATATTAGTGCGGTTCAATC	down	-inf	-inf	0.42265	0.135224	0	0	0	0	0	0.405671	0	0	0	0	0	0.5	0	low
363	aly-MIR172a-p3_1ss20CT	CTTGATGATGCTGCATCGGTA	up	inf	inf	0.42265	0	0.483053	0	1.44916	0	0	0	0	0	1	0	0	0	0	low
364	ath-miR398b-5p_L+1R-1_1ss7TC	CAGGGTCGATATGAGAACACA	down	-inf	-inf	0.42265	0.270448	0	0	0	0	0	0.811343	0	0	0	0	0	1	0	low
365	ath-MIR399d-p5_2ss13CT22AT	GGGCGAATACTCTTATGGCAGT	up	inf	inf	0.42265	0	0.69688	2.09064	0	0	0	0	0	2	0	0	0	0	0	low
366	aly-MIR399f-p5_2ss18AT21AT	CATTACAGGGCAAGATCTCCT	down	-inf	-inf	0.42265	0.152913	0	0	0	0	0.458738	0	0	0	0	0	0.5	0	0	low
367	bra-miR400-3p_2ss10TA21AT	GACTTATAAAGATCTCATGAT	down	-inf	-inf	0.42265	0.305825	0	0	0	0	0.917476	0	0	0	0	0	1	0	0	low
368	rgl-MIR5141-p3	TACCGCATACTTGTTTCATA	down	-inf	-inf	0.42265	0.540895	0	0	0	0	0	1.62269	0	0	0	0	0	2	0	low
369	bra-MIR5716-p5_1ss20AG	TGACCAACCATCGACTTCTG	up	inf	inf	0.42265	0	0.483053	0	1.44916	0	0	0	0	0	1	0	0	0	0	low
370	bna-MIR6028-p5_2ss3GT19GA	AATGACATTCAGATCTGCAAAGCTT	down	-inf	-inf	0.42265	0.270448	0	0	0	0	0	0.811343	0	0	0	0	0	1	0	low
371	ath-MIR8181-p3	GTAGATGAAGGAAAGTTTTGCT	down	-inf	-inf	0.42265	0.540895	0	0	0	0	0	1.62269	0	0	0	0	0	2	0	low
372	bra-MIR9557-p3	GAAGAGGAAGAGAATGAAAG	up	inf	inf	0.42265	0	0.483053	0	1.44916	0	0	0	0	0	1	0	0	0	0	low
373	bra-MIR9558-p5	CTGTGGCAAAGAGATGTCTGG	up	inf	inf	0.42265	0	0.69688	2.09064	0	0	0	0	0	2	0	0	0	0	0	low
374	aly-MIR399g-p5	ACAGGGCAAATACTCCATTGGC	down	-inf	-inf	0.42265	0.305825	0	0	0	0	0.917476	0	0	0	0	0	1	0	0	low
375	ath-MIR829-p5_2ss9GA17TC	ACTTTGAAACTTTGATCT	down	-inf	-inf	0.42265	0.305825	0	0	0	0	0.917476	0	0	0	0	0	1	0	0	low
376	vvi-MIR3630-p5_2ss17TA18CA	TGTGCAAGTGACGATAAA	up	inf	inf	0.42265	0	0.241526	0	0.724579	0	0	0	0	0	0.5	0	0	0	0	low
377	gma-MIR4995-p3_2ss12GC17TC	GGTTAAGGGAACCCACCGGAGCCG	up	inf	inf	0.42265	0	0.483053	0	1.44916	0	0	0	0	0	1	0	0	0	0	low
378	ath-miR8175_L+2R+2	TCGATCCCCGGCAACGGCGCCAAT	up	inf	inf	0.42265	0	0.34844	1.04532	0	0	0	0	0	1	0	0	0	0	0	low
379	ath-miR8175_L-1_1ss10CA	ATCCCCGGAAACGGCGCCA	down	-inf	-inf	0.42265	0.305825	0	0	0	0	0.917476	0	0	0	0	0	1	0	0	low
380	ath-MIR8175-p3_1ss9AG_1	CGGGTTCGGTCCCCGGCAACGG	down	-inf	-inf	0.42265	0.135224	0	0	0	0	0	0.405671	0	0	0	0	0	0.5	0	low
381	ath-MIR8175-p3_2ss19TA22AT	CAACGGCGCCAAATTTGAAATTG	up	inf	inf	0.42265	0	0.34844	1.04532	0	0	0	0	0	1	0	0	0	0	0	low
382	ath-MIR8175-p3_1ss9AG_2	CGGGTTCGGTCCCCGGCAACGGC	down	-inf	-inf	0.42265	0.135224	0	0	0	0	0	0.405671	0	0	0	0	0	0.5	0	low
383	ptc-MIR6478-p3_2ss14GC22GA	TAGGTCGCTGGTTCGATTCCGACA	down	-inf	-inf	0.42265	0.135224	0	0	0	0	0	0.405671	0	0	0	0	0	0.5	0	low
384	ath-MIR8175-p3_1ss9CT	GTTCGATCTCCGGCAACGGC	up	inf	inf	0.42265	0	0.483053	0	1.44916	0	0	0	0	0	1	0	0	0	0	low
385	ath-miR8175_L+1_1ss17CT	CGATCCCCGGCAACGGTGCCA	down	-inf	-inf	0.42265	0.152913	0	0	0	0	0.458738	0	0	0	0	0	0.5	0	0	low
386	ppe-miR160a_R+3	TGCCTGGCTCCCTGTATGCCAAAT	down	-inf	-inf	0.42265	0.811343	0	0	0	0	0	2.43403	0	0	0	0	0	3	0	low
387	aly-miR169f-3p_L+2R-1_1ss22GT	TGGCAAGTTGACCTTGGCTCTT	down	-inf	-inf	0.42265	0.305825	0	0	0	0	0.917476	0	0	0	0	0	1	0	0	low
388	ath-miR171c-5p_1ss18AC	AGATATTGGTGCGGTTCCATC	down	-inf	-inf	0.42265	0.152913	0	0	0	0	0.458738	0	0	0	0	0	0.5	0	0	low
389	lus-miR171d_1ss18AC	AGATATTGGTGCGGTTCCATC	down	-inf	-inf	0.42265	0.152913	0	0	0	0	0.458738	0	0	0	0	0	0.5	0	0	low
390	csi-miR390a-5p_1ss19GA	AAGCTCAGGAGGGATAGCACC	down	-inf	-inf	0.42265	0.61165	0	0	0	0	1.83495	0	0	0	0	0	2	0	0	low
391	stu-miR399a-3p_1ss14CG	TGCCAAAGGAGAGGTGCCCTG	down	-inf	-inf	0.42265	0.0901492	0	0	0	0	0	0.270448	0	0	0	0	0	0.333333	0	low
392	gma-miR482b-3p	TCTTCCCTACACCTCCCATACC	up	inf	inf	0.42265	0	0.34844	1.04532	0	0	0	0	0	1	0	0	0	0	0	low
393	gma-miR4349-5p_L-4R+1_1ss14TG	GGCTAGAGAGAAGACAAAGAT	up	inf	inf	0.42265	0	0.966106	0	2.89832	0	0	0	0	0	2	0	0	0	0	low
394	gra-miR8767a_L-1R-1_1ss11CG	TCAACTCTGGCAAGCAATT	down	-inf	-inf	0.42265	0.540895	0	0	0	0	0	1.62269	0	0	0	0	0	2	0	low
395	PC-3p-3973342_1	GTTAAAAGCTAAGAGACCGTATCT	down	-inf	-inf	0.42265	0.305825	0	0	0	0	0.917476	0	0	0	0	0	1	0	0	low
396	PC-3p-3155988_1	GAATCCCATCCTAAGAACTCC	down	-inf	-inf	0.42265	0.540895	0	0	0	0	0	1.62269	0	0	0	0	0	2	0	low
397	PC-3p-3505047_1	AATTCCGACGAACCATGTGA	down	-inf	-inf	0.42265	0.305825	0	0	0	0	0.917476	0	0	0	0	0	1	0	0	low
398	PC-3p-1742285_1	TTATCTGCCAAGACGTGGGTTC	down	-inf	-inf	0.42265	0.540895	0	0	0	0	0	1.62269	0	0	0	0	0	2	0	low
399	PC-5p-3833362_1	TCAGTGCTTGAAATCCCTTGGA	up	inf	inf	0.42265	0	0.483053	0	1.44916	0	0	0	0	0	1	0	0	0	0	low
400	PC-3p-2054616_1	NGAGACCGTATCTTAGAGACCTGC	down	-inf	-inf	0.42265	0.540895	0	0	0	0	0	1.62269	0	0	0	0	0	2	0	low
401	PC-5p-2031473_1	GAAGGAAGGCTAACTGAAACTCTT	down	-inf	-inf	0.42265	0.270448	0	0	0	0	0	0.811343	0	0	0	0	0	1	0	low
402	PC-5p-507076_3	ACTGAAAAAGTTAAGAGTCGGCTC	down	-inf	-inf	0.42265	1.08179	0	0	0	0	0	3.24537	0	0	0	0	0	4	0	low
403	PC-3p-1709886_1	TAGAGGTTTGGGTTTAGGGTT	up	inf	inf	0.42265	0	0.34844	1.04532	0	0	0	0	0	1	0	0	0	0	0	low
404	PC-5p-833116_2	AAGAGCATGATTATCGGGGGTTCT	up	inf	inf	0.42265	0	0.69688	2.09064	0	0	0	0	0	2	0	0	0	0	0	low
405	PC-3p-2935478_1	AGCTTGTCCAGTGGGAATGCTGTT	down	-inf	-inf	0.42265	0.135224	0	0	0	0	0	0.405671	0	0	0	0	0	0.5	0	low
406	PC-5p-2531183_1	ACTTGAAAGTCGTCCAGGATAAGC	down	-inf	-inf	0.42265	0.305825	0	0	0	0	0.917476	0	0	0	0	0	1	0	0	low
407	PC-3p-592043_2	ATCCGGATCCGTCACACCCCT	down	-inf	-inf	0.42265	0.917476	0	0	0	0	2.75243	0	0	0	0	0	3	0	0	low
408	PC-3p-1169081_2	AGGAGCAGAACCAAGTTAGTC	up	2.52283	1.33505	0.426762	0.304649	0.76858	0	1.44916	0.856581	0	0	0.913948	0	1	1	0	0	1	low
409	PC-5p-273915_4	ATGGTTCGTCGGAAATTCGTCGGA	down	0.419932	-1.25177	0.427924	1.83025	0.76858	0	1.44916	0.856581	1.83495	0	3.65579	0	1	1	2	0	4	low
410	ath-miR172e-3p	GGAATCTTGATGATGCTGCAT	down	0.755699	-0.404116	0.429928	6.01472	4.54532	4.18128	2.17374	7.28094	6.88107	5.6794	5.48369	4	1.5	8.5	7.5	7	6	low
411	bra-miR172d-3p	GGAATCTTGATGATGCTGCAT	down	0.755699	-0.404116	0.429928	6.01472	4.54532	4.18128	2.17374	7.28094	6.88107	5.6794	5.48369	4	1.5	8.5	7.5	7	6	low
412	lja-MIR11168-p3_2ss13AC18GA	TGCCACGATCCACGGAGA	down	0.0494788	-4.33705	0.431463	29.2885	1.44916	0	4.34747	0	86.2427	1.62269	0	0	3	0	94	2	0	middle
413	PC-5p-24991_113	CCATGAGTCGAACCAGAATGA	down	0.769585	-0.377847	0.431834	11.8812	9.14362	8.88522	8.69495	9.85068	16.9733	11.3588	7.31159	8.5	6	11.5	18.5	14	8	middle
414	aly-MIR858-p5_1ss10AT	CTAGGCTTGTCAAAGTGAGCAA	up	2.34414	1.22906	0.437143	0.270448	0.633967	1.04532	0	0.856581	0	0.811343	0	1	0	1	0	1	0	low
415	ath-MIR8175-p3_1	GTTCGATCCCCGGCAACGGC	down	0.541242	-0.885653	0.43755	2.40887	1.30378	1.04532	0.724579	2.14145	4.58738	0.811343	1.8279	1	0.5	2.5	5	1	2	low
416	ath-MIR8175-p3_2	TCGATCCCCGGCAACGGCG	down	0.541242	-0.885653	0.43755	2.40887	1.30378	1.04532	0.724579	2.14145	4.58738	0.811343	1.8279	1	0.5	2.5	5	1	2	low
417	ath-MIR8175-p3_3	TGACAGGCGGGAATACTTACC	down	0.541242	-0.885653	0.43755	2.40887	1.30378	1.04532	0.724579	2.14145	4.58738	0.811343	1.8279	1	0.5	2.5	5	1	2	low
418	PC-5p-74367_20	TTGACCCTGGACGACTTAAAC	up	1.31445	0.394455	0.44082	11.1804	14.696	21.9517	10.1441	11.9921	11.0097	9.73611	12.7953	21	7	14	12	12	14	middle
419	PC-5p-73805_21	TTCTCCTTCGCAAACTGTAACT	down	0.780588	-0.357367	0.441998	18.8268	14.696	21.9517	10.1441	11.9921	12.8447	23.5289	20.1069	21	7	14	14	29	22	middle
420	aly-miR2111a-3p	GTCCTCGGGATGCGGATTACC	down	0.728408	-0.457181	0.442167	6.39917	4.66121	5.74926	6.52121	1.71316	3.6699	7.30209	8.22553	5.5	4.5	2	4	9	9	low
421	PC-5p-151946_8	TAAGGTCCCTTAACTTTTAAC	up	2.62972	1.39491	0.444565	0.609887	1.60383	3.65862	0.724579	0.428291	0.458738	0	1.37092	3.5	0.5	0.5	0.5	0	1.5	low
422	ath-miR827_R+1_1ss20CT	TTAGATGACCATCAACAAATTT	down	0.667967	-0.582152	0.449369	7.14094	4.76991	6.27192	2.89832	5.13949	2.75243	11.3588	7.31159	6	2	6	3	14	8	middle
423	ath-MIR158a-p3	CTTTCCCAAATGTAGACAAAG	down	0.621753	-0.685587	0.45141	4.71396	2.93092	4.18128	2.89832	1.71316	8.25728	4.05671	1.8279	4	2	2	9	5	2	low
424	hbr-MIR6173-p3_1ss4CT	CAGTGCTGTAGCTAACGCGTT	down	0.580434	-0.784796	0.452572	4.67664	2.71448	3.13596	0.724579	4.28291	4.58738	1.21701	8.22553	3	0.5	5	5	1.5	9	low
425	ath-miR8175_L-2	TCCCCGGCAACGGCGCCA	down	0.705388	-0.50351	0.458952	228.416	161.122	236.242	105.789	141.336	367.908	157.401	159.941	226	73	165	401	194	175	middle
426	ptc-miR482a.1_L+5_1ss20TA	TTTTGCCTACTCCTCCCATACC	up	1.15297	0.205354	0.466274	326.242	376.148	474.575	327.51	326.357	252.306	362.67	363.751	454	226	381	275	447	398	middle
427	ath-miR845a_L+1	ACGGCTCTGATACCAATTGATG	down	0.679034	-0.558443	0.468135	2.35639	1.60007	1.04532	2.89832	0.856581	3.6699	2.02836	1.37092	1	2	1	4	2.5	1.5	low
428	gma-MIR5368-p3_2ss2AT19CA	GTGAGATACCACTCTGGAAGAGC	down	0.782438	-0.353952	0.468363	102.762	80.4049	87.8069	63.0384	90.3693	148.631	63.6904	95.9646	84	43.5	105.5	162	78.5	105	middle
429	PC-5p-459675_3	GTGTATGTAGTTGTGGGGTCCACT	down	0.297118	-1.75089	0.471162	2.13372	0.633967	1.04532	0	0.856581	0.917476	0	5.48369	1	0	1	1	0	6	low
430	PC-3p-827240_2	TAGAACTCCGCAATTACATACGCC	down	0.38817	-1.36524	0.471518	2.36879	0.919494	1.04532	0	1.71316	0	1.62269	5.48369	1	0	2	0	2	6	low
431	PC-3p-37702_57	TAGGGGTTCTACACTATTTAG	down	0.766625	-0.383407	0.472378	12.0487	9.23684	6.79458	14.4916	6.42436	14.2209	7.30209	14.6232	6.5	10	7.5	15.5	9	16	middle
432	aly-miR395i	CTGAAGTGTTTGGAGGAACTC	up	2.10931	1.07677	0.474734	1.06686	2.25034	4.18128	0	2.56974	0.458738	0	2.74184	4	0	3	0.5	0	3	low
433	PC-3p-197190_6	TGTAGAGCACCGAGCCTAACCC	down	0.707057	-0.500101	0.477713	9.10523	6.43792	2.6133	9.41953	7.28094	3.6699	11.7645	11.8813	2.5	6.5	8.5	4	14.5	13	middle
434	bna-MIR166b-p5_1ss4GA	GATAATGATGATGATGAT	up	1.64487	0.717973	0.478047	3.86489	6.35724	4.18128	2.89832	11.9921	5.50485	2.43403	3.65579	4	2	14	6	3	4	middle
435	gma-MIR6300-p5_1ss14AG	GTAGTATAGTGGTGAGTATTCCC	up	1.19458	0.256506	0.47859	6.84769	8.18012	7.8399	9.41953	7.28094	9.17476	4.05671	7.31159	7.5	6.5	8.5	10	5	8	low
436	nta-MIR172e-p5_2ss14CG18TA	TTGGAACGATACAGAGAA	down	0.719627	-0.474679	0.478961	2.94977	2.12273	2.6133	2.89832	0.856581	4.58738	2.43403	1.8279	2.5	2	1	5	3	2	low
437	nta-MIR172f-p5_2ss14CG18TA	TTGGAACGATACAGAGAA	down	0.719627	-0.474679	0.478961	2.94977	2.12273	2.6133	2.89832	0.856581	4.58738	2.43403	1.8279	2.5	2	1	5	3	2	low
438	gma-miR6300_L+1R+1	CGTCGTTGTAGTATAGTGGT	up	1.50597	0.590691	0.479059	1.62544	2.44787	4.18128	1.44916	1.71316	0.917476	1.21701	2.74184	4	1	2	1	1.5	3	low
439	gma-MIR6300-p5_1ss1AC_1	CGTCGTTGTAGTATAGTGGT	up	1.50597	0.590691	0.479059	1.62544	2.44787	4.18128	1.44916	1.71316	0.917476	1.21701	2.74184	4	1	2	1	1.5	3	low
440	gma-MIR6300-p5_1ss1AC_2	CTAGTGGTAAGTATTCCCGCC	up	1.50597	0.590691	0.479059	1.62544	2.44787	4.18128	1.44916	1.71316	0.917476	1.21701	2.74184	4	1	2	1	1.5	3	low
441	PC-3p-1102821_2	AAATCATAGGTGAGGAACTCA	down	0.467713	-1.0963	0.480492	0.610475	0.285527	0	0	0.856581	0.917476	0	0.913948	0	0	1	1	0	1	low
442	PC-3p-372825_3	TCCATTAGTATCAGACGATC	down	0.467713	-1.0963	0.480492	1.22095	0.571054	0	0	1.71316	1.83495	0	1.8279	0	0	2	2	0	2	low
443	PC-3p-209371_5	AAGAACTCCACCCTAAGAACCCCC	down	0.476192	-1.07038	0.480697	5.15895	2.45665	1.04532	2.89832	3.42632	1.37621	11.3588	2.74184	1	2	4	1.5	14	3	middle
444	ath-miR171c-5p	AGATATTGGTGCGGTTCAATC	down	0.690452	-0.534388	0.483454	4.58838	3.16805	5.74926	2.89832	0.856581	3.6699	6.89641	3.19882	5.5	2	1	4	8.5	3.5	low
445	PC-5p-349104_3	CTACTCCATTTCCCACTCCATT	down	0.762365	-0.391446	0.484102	2.06826	1.57677	1.56798	1.44916	1.71316	3.21117	1.62269	1.37092	1.5	1	2	3.5	2	1.5	low
446	ath-miR8175_L+1_1ss3AT	CGTTCCCCGGCAACGGCGCCA	up	1.30129	0.379948	0.485224	7.96662	10.3669	15.1571	6.52121	9.42239	11.4684	6.49074	5.94066	14.5	4.5	11	12.5	8	6.5	middle
447	stu-MIR8005a-p5_2ss10GA19GT	AGGGTTTAGAGTTTAGGGTTTAGG	up	1.1688	0.225029	0.485866	21.674	25.3326	27.1783	18.8391	29.9803	17.432	28.397	19.1929	26	13	35	19	35	21	middle
448	stu-MIR8005c-p3_2ss4AG24AG	AGGGTTTAGAGTTTAGGGTTTAGG	up	1.1688	0.225029	0.485866	21.674	25.3326	27.1783	18.8391	29.9803	17.432	28.397	19.1929	26	13	35	19	35	21	middle
449	peu-MIR2916-p3_1ss7AG_2	TATACCGTCCTAGTCTCAACCATA	down	0.819352	-0.287445	0.489116	5.33801	4.37371	2.6133	5.79663	4.7112	6.42233	3.65104	5.94066	2.5	4	5.5	7	4.5	6.5	low
450	peu-MIR2916-p3_1ss7AG_1	TATACCGTCCTAGTCTCAAC	down	0.819352	-0.287445	0.489116	5.33801	4.37371	2.6133	5.79663	4.7112	6.42233	3.65104	5.94066	2.5	4	5.5	7	4.5	6.5	low
451	vvi-MIR3630-p5_2ss15CA17CT	GACAGGGACATCAGAATCTCC	up	2.19865	1.13662	0.491358	0.609299	1.33963	0	1.44916	2.56974	0	0	1.8279	0	1	3	0	0	2	low
452	ath-miR398b-3p	TGTGTTCTCAGGTCACCCCTG	down	0.645904	-0.630608	0.493639	2.35639	1.522	1.56798	0	2.99803	3.6699	2.02836	1.37092	1.5	0	3.5	4	2.5	1.5	low
453	PC-3p-3629069_1	GGACGATCGCTCGGTCGCTACGT	down	0.548349	-0.866834	0.496927	0.880922	0.483053	0	1.44916	0	0.917476	0.811343	0.913948	0	1	0	1	1	1	low
454	PC-3p-59350_29	TTGGACGACTTTGTAGACGACT	down	0.598908	-0.739593	0.497682	3.6766	2.20195	5.74926	0	0.856581	4.12864	3.24537	3.65579	5.5	0	1	4.5	4	4	low
455	PC-5p-549558_2	ATTGTAGGTCTCTTAAGTTGGGTC	up	2.21965	1.15033	0.497951	0.845545	1.87681	4.18128	1.44916	0	0	1.62269	0.913948	4	1	0	0	2	1	low
456	vvi-miR3630-3p_L-2R-1_1ss3TN	NGGGAATCTCTCTGATGCA	up	1.41736	0.503207	0.499427	1.47547	2.09128	2.09064	2.89832	1.28487	2.75243	1.21701	0.456974	2	2	1.5	3	1.5	0.5	low
457	PC-3p-521040_3	ACCTATGATCTACCGAAAACAAGA	down	0.476302	-1.07005	0.499487	1.7984	0.856581	0	0	2.56974	3.6699	0.811343	0.913948	0	0	3	4	1	1	low
458	hbr-MIR6173-p3_1ss1CT	TGCTGTAGCTAACGCGTT	up	1.79515	0.844103	0.499741	1.50967	2.71009	4.70394	0	3.42632	2.75243	0.405671	1.37092	4.5	0	4	3	0.5	1.5	low
459	PC-3p-39278_54	AGGTTGAGAATCACCATTGGG	down	0.57705	-0.793232	0.500978	11.597	6.69206	17.7704	1.44916	0.856581	18.3495	7.30209	9.13948	17	1	1	20	9	10	middle
460	gma-miR6300_L-1R+5	TCGTTGTAGTATAGTGGTGAGT	down	0.807602	-0.308284	0.502021	7.70287	6.22085	5.74926	4.34747	8.56581	4.58738	8.92477	9.59646	5.5	3	10	5	11	10.5	low
461	gma-miR6300_R+2_1	GTCGTTGTAGTATAGTGGTA	down	0.749984	-0.415068	0.504564	17.3961	13.0468	10.9759	12.3178	15.8467	27.983	10.9531	13.2522	10.5	8.5	18.5	30.5	13.5	14.5	middle
462	gma-miR6300_R+2_2	GTCGTTGTAGTATAGTGGTT	down	0.749984	-0.415068	0.504564	17.3961	13.0468	10.9759	12.3178	15.8467	27.983	10.9531	13.2522	10.5	8.5	18.5	30.5	13.5	14.5	middle
463	ath-miR169b-3p_L+1R-1	TGGCAAGTTGTCCTTCGGCTAC	down	0.672126	-0.573196	0.504738	2.81102	1.88936	3.65862	0.724579	1.28487	1.83495	2.02836	4.56974	3.5	0.5	1.5	2	2.5	5	low
464	aly-miR169b-3p_L+1R-1	TGGCAAGTTGTCCTTCGGCTAC	down	0.672126	-0.573196	0.504738	2.81102	1.88936	3.65862	0.724579	1.28487	1.83495	2.02836	4.56974	3.5	0.5	1.5	2	2.5	5	low
465	PC-5p-354913_3	CAGTTTTAAACTGGCCACCGG	up	2.7455	1.45707	0.507365	0.61165	1.67929	4.18128	0	0.856581	1.83495	0	0	4	0	1	2	0	0	low
466	ptc-MIR6478-p5_1ss18GA	ACCTTAGCTCAGTTGGTAGA	down	0.537555	-0.895516	0.507555	0.898611	0.483053	0	1.44916	0	1.37621	0.405671	0.913948	0	1	0	1.5	0.5	1	low
467	PC-3p-125283_10	TTGGCCGGTGGTTCGATCT	up	1.97615	0.982691	0.509442	0.745698	1.47361	3.13596	0	1.28487	0.917476	0.405671	0.913948	3	0	1.5	1	0.5	1	low
468	PC-3p-139859_9	TGCTGCATCAACAACAGACGG	down	0.584841	-0.773884	0.511889	3.58974	2.09943	3.13596	1.44916	1.71316	1.83495	1.62269	7.31159	3	1	2	2	2	8	low
469	hbr-miR6173_1ss1AC	CGCCGTAAACGATGGATACT	down	0.495472	-1.01312	0.51429	0.288136	0.142764	0	0	0.428291	0.458738	0.405671	0	0	0	0.5	0.5	0.5	0	low
470	ath-MIR777-p5_2ss1AG18TC	GAGTCGTCCATGCGTTGCAC	up	1.48458	0.570051	0.514376	5.94907	8.83186	6.27192	15.9407	4.28291	7.79854	3.65104	6.39764	6	11	5	8.5	4.5	7	middle
471	PC-5p-1007180_2	AGGATGTAGTTCTTAGCGGAAGTT	down	0.496485	-1.01018	0.515415	1.15019	0.571054	0	0	1.71316	0	1.62269	1.8279	0	0	2	0	2	2	low
472	PC-5p-232529_5	CTAGAAACATCTCTTACGGTT	down	0.411536	-1.28091	0.515756	1.38762	0.571054	0	0	1.71316	0.917476	3.24537	0	0	0	2	1	4	0	low
473	lus-miR172j_L+1R-1	TGCAGCATCATCAAGATTCCC	up	1.23024	0.29894	0.515868	4.76174	5.85808	5.74926	7.97037	3.85461	5.50485	2.8397	5.94066	5.5	5.5	4.5	6	3.5	6.5	low
474	PC-5p-897091_2	AGCGACCGAGCGATCGTCCCACT	down	0.425754	-1.23191	0.526134	1.48905	0.633967	1.04532	0	0.856581	0	0.811343	3.65579	1	0	1	0	1	4	low
475	bra-MIR9563b-p3_2ss11TC17AG	CTAAGAACTCCACCCTGAGA	down	0.815145	-0.294872	0.526199	78.5279	64.0116	32.4049	78.2545	81.3752	58.7184	104.663	72.2019	31	54	95	64	129	79	middle
476	PC-5p-280647_4	CCGTTAACGTTTGTCACTCTC	up	2.82279	1.49712	0.526625	1.15019	3.24676	1.04532	8.69495	0	0	1.62269	1.8279	1	6	0	0	2	2	low
477	PC-3p-233976_5	TTATACTCCATTTTCCACTCC	down	0.674721	-0.567636	0.532066	0.72801	0.491204	1.04532	0	0.428291	0.458738	0.811343	0.913948	1	0	0.5	0.5	1	1	low
478	ath-MIR8175-p3_1ss22GA	CGGGTCACCCGCGTGACAGGCA	down	0.552308	-0.856455	0.532174	2.26619	1.25163	0	2.89832	0.856581	0	4.05671	2.74184	0	2	1	0	5	3	low
479	gma-miR6300_R+5_1ss3CT	GTTGTTGTAGTATAGTGGTAAGT	down	0.808703	-0.306318	0.534312	12.7797	10.3349	6.79458	15.2162	8.9941	16.9733	8.11343	13.2522	6.5	10.5	10.5	18.5	10	14.5	middle
480	PC-5p-46206_42	TTGAAAGTCGTCCAGGATAAG	down	0.870654	-0.199829	0.534954	3.69429	3.21645	4.18128	2.89832	2.56974	4.58738	2.8397	3.65579	4	2	3	5	3.5	4	low
481	bna-MIR156a-p3_1ss8TG	TGCTCACGGCTCTTTCTGTCAG	up	1.42073	0.506634	0.537757	4.77655	6.78619	5.2266	3.13984	11.9921	4.12864	3.65104	6.54996	5	2.16667	14	4.5	4.5	7.16667	middle
482	PC-5p-3633145_1	ACCCAAGTCTTAGACCCTAAACCC	up	2.15747	1.10934	0.539798	0.304649	0.657273	0.52266	1.44916	0	0	0	0.913948	0.5	1	0	0	0	1	low
483	ath-miR399b_L+2R-2	TTTGCCAAAGGAGAGTTGCCC	down	0.911307	-0.133992	0.545947	33.2445	30.2959	26.6557	37.6781	26.554	28.4417	36.1048	35.187	25.5	26	31	31	44.5	38.5	middle
484	PC-3p-151836_8	TTTTGTGGTTTTGGCTGGAAT	down	0.724938	-0.464071	0.546111	2.98279	2.16234	4.18128	1.44916	0.856581	3.6699	1.62269	3.65579	4	1	1	4	2	4	low
485	PC-3p-270549_4	TACTTGCTTCCAGCGCACTGTT	up	1.33441	0.416204	0.548908	4.06576	5.4254	7.31724	7.24579	1.71316	4.58738	4.86806	2.74184	7	5	2	5	6	3	low
486	aly-MIR408-p3_2ss17TC19TG	TCTCTCTCTCTCTCCCCCGCT	down	0.695833	-0.523188	0.549519	2.8635	1.99251	2.09064	2.17374	1.71316	2.75243	0.811343	5.02672	2	1.5	2	3	1	5.5	low
487	ath-MIR319a-p5_1ss16TC	TAGCTTCCGACTCATCCATCC	up	1.48565	0.571092	0.553076	1.22095	1.8139	3.13596	1.44916	0.856581	1.83495	0	1.8279	3	1	1	2	0	2	low
488	gma-MIR6300-p5_1ss1GN	NTATAGTGGTAAGTATTCCCGC	up	1.13673	0.184889	0.553943	5.74427	6.52968	5.2266	5.79663	8.56581	6.88107	4.86806	5.48369	5	4	10	7.5	6	6	low
489	peu-MIR2916-p3_2ss18TC19GA	CGATGCCGACCAGGGATCAGCGGA	up	1.26146	0.335097	0.555199	61836	78003.7	39398.1	114160	80452.7	43492	82819.4	59196.4	37690	78777	93923	47404	102077	64770	high
490	ath-MIR8175-p3_1ss7AT	GGTTCGTTCCCCGGCAAC	up	2.07957	1.05628	0.557576	0.864409	1.7976	1.04532	4.34747	0	1.37621	1.21701	0	1	3	0	1.5	1.5	0	low
491	PC-5p-289931_4	TATGTAAAGCAATGGCCATGC	down	0.654472	-0.611597	0.562733	2.03347	1.33085	3.13596	0	0.856581	2.75243	2.43403	0.913948	3	0	1	3	3	1	low
492	PC-3p-199634_6	TGTGAAGGGCAAAATTCGAGTTTA	down	0.610243	-0.712545	0.563566	3.32282	2.02773	5.2266	0	0.856581	4.58738	0.811343	4.56974	5	0	1	5	1	5	low
493	PC-3p-72341_21	AAACCGGTTCTTAGCTTTTGTAGT	down	0.670561	-0.57656	0.563622	2.69289	1.80575	2.09064	2.89832	0.428291	1.83495	1.21701	5.02672	2	2	0.5	2	1.5	5.5	low
494	bol-miR171a_R+1	TTGAGCCGTGCCAATATCACGT	up	1.35548	0.438801	0.564559	0.72801	0.9868	0.52266	0.724579	1.71316	0.458738	0.811343	0.913948	0.5	0.5	2	0.5	1	1	low
495	PC-5p-147890_8	AAACAGAGGAACCTGTCCCTCGGT	down	0.395744	-1.33736	0.565132	3.3629	1.33085	3.13596	0	0.856581	9.17476	0	0.913948	3	0	1	10	0	1	low
496	bna-MIR6030-p5_1ss4GA	TGTATGGGCTGAGTAGGCAC	down	0.774745	-0.368206	0.567328	23.9261	18.5366	14.6345	28.9832	11.9921	25.6893	11.3588	34.73	14	20	14	28	14	38	middle
497	bol-MIR172b-p5	TGCAGCACCATTAAGATTC	up	3.15901	1.65947	0.571645	0.305825	0.966106	0	2.89832	0	0.917476	0	0	0	2	0	1	0	0	low
498	PC-5p-162904_7	ATTCCCACTGGACAAGCTGTCACC	down	0.787195	-0.345208	0.575308	2.94977	2.32204	2.09064	1.44916	3.42632	4.58738	2.43403	1.8279	2	1	4	5	3	2	low
499	bra-miR9555a-3p_L+3R-2	GGGTTTCCCGTAAAGCTTAGAA	down	0.527178	-0.923639	0.578478	0.9163	0.483053	0	1.44916	0	1.83495	0	0.913948	0	1	0	2	0	1	low
500	bra-MIR9569-p3_1	TCATTGGTCTTGTGTCAAGAT	up	1.55513	0.637036	0.580045	2.40887	3.74611	3.13596	7.24579	0.856581	4.58738	0.811343	1.8279	3	5	1	5	1	2	low
501	bra-MIR9569-p3_2	TTGAAAGTGAAATGAAAGATA	up	1.55513	0.637036	0.580045	2.40887	3.74611	3.13596	7.24579	0.856581	4.58738	0.811343	1.8279	3	5	1	5	1	2	low
502	PC-5p-208897_5	CTTGATCGACCATTCAACATA	down	0.749525	-0.415952	0.583433	3.79296	2.84292	4.18128	4.34747	0	2.75243	4.05671	4.56974	4	3	0	3	5	5	low
503	PC-3p-61607_27	CTAAGGCTTGGGTTTAGGGTA	up	1.46718	0.553043	0.584892	3.41991	5.01761	4.18128	1.44916	9.42239	2.75243	5.6794	1.8279	4	1	11	3	7	2	low
504	gma-MIR1528-p3_2ss13TC18CT	CTTATTGATATTCTGATTT	down	0.729071	-0.455868	0.585914	4.23912	3.09062	2.09064	2.89832	4.28291	6.42233	0.811343	5.48369	2	2	5	7	1	6	low
505	ath-MIR319c-p5_1ss15CT	ATCTGCCGACTCATTCATCCA	up	1.41915	0.505024	0.587302	12.6741	17.9864	31.3596	2.89832	19.7014	14.6796	10.5475	12.7953	30	2	23	16	13	14	middle
506	PC-5p-349246_3	AAAACTCTGAACCCTTGGATAAAT	down	0.468182	-1.09486	0.589765	2.09834	0.982407	2.09064	0	0.856581	0	0.811343	5.48369	2	0	1	0	1	6	low
507	bna-MIR6034-p5	TATACTCTCAAGCATATCAACTC	up	1.70476	0.769569	0.590281	0.576273	0.982407	2.09064	0	0.856581	0.917476	0.811343	0	2	0	1	1	1	0	low
508	PC-5p-1059395_2	AAGAACCTGTCTCTTAACTTTAAA	up	2.02967	1.02124	0.592822	0.999045	2.02773	5.2266	0	0.856581	0.917476	1.62269	0.456974	5	0	1	1	2	0.5	low
509	bna-miR6031_1ss10GA	AAGAGGTTCAGAGCGGTTTGAAGC	down	0.809222	-0.305393	0.594434	5.55245	4.49317	3.13596	4.34747	5.99607	2.75243	5.6794	8.22553	3	3	7	3	7	9	low
510	ath-miR156h_L+1	TTGACAGAAGAAAGAGAGCAC	down	0.9064	-0.141781	0.5948	26.5014	24.0208	28.7463	23.1865	20.1297	22.0194	33.2651	24.2196	27.5	16	23.5	24	41	26.5	middle
511	aly-miR399h-5p_L+1	AGGGCAAGATCTCTATTGGCAGG	up	1.7447	0.802982	0.595901	3.18249	5.5525	1.04532	13.0424	2.56974	1.83495	4.05671	3.65579	1	9	3	2	5	4	middle
512	gma-MIR6300-p5_1ss1TC	CATAGTGGTAAGTATTCCCGC	up	1.53586	0.61905	0.595953	0.898023	1.37924	1.56798	0	2.56974	0.917476	0.405671	1.37092	1.5	0	3	1	0.5	1.5	low
513	aly-MIR159a-p3_1ss12CT	CTTGCATATCTTAGGAGCTTT	down	0.641345	-0.640828	0.59801	2.13784	1.37109	0.52266	1.44916	2.14145	4.12864	0	2.28487	0.5	1	2.5	4.5	0	2.5	low
514	gma-MIR6300-p3_1ss11AG	GTATAGTGGTGAGTATTCCC	up	1.21992	0.286786	0.598161	5.33919	6.51338	3.13596	8.69495	7.70923	7.33981	3.65104	5.02672	3	6	9	8	4.5	5.5	low
515	ath-miR159b-3p_R-1_1ss20TC	TTTGGATTGAAGGGAGCTCC	down	0.770748	-0.375669	0.599308	7.39075	5.69641	4.70394	7.24579	5.13949	9.6335	2.02836	10.5104	4.5	5	6	10.5	2.5	11.5	middle
516	aly-MIR395i-p5_2ss7CT19TC	GTTCCTTCGAACACTTCACTGAAA	down	0.570769	-0.80902	0.602336	0.610475	0.34844	1.04532	0	0	0.917476	0	0.913948	1	0	0	1	0	1	low
517	ath-miR156a-5p	TGACAGAAGAGAGTGAGCAC	up	1.11093	0.151764	0.60297	115.368	128.166	161.981	126.258	96.2583	104.707	138.807	102.591	154.958	87.125	112.375	114.125	171.083	112.25	middle
518	bra-miR156a-5p	TGACAGAAGAGAGTGAGCAC	up	1.11093	0.151764	0.60297	115.368	128.166	161.981	126.258	96.2583	104.707	138.807	102.591	154.958	87.125	112.375	114.125	171.083	112.25	middle
519	mtr-miR156b-5p	TGACAGAAGAGAGTGAGCAC	up	1.11093	0.151764	0.60297	115.368	128.166	161.981	126.258	96.2583	104.707	138.807	102.591	154.958	87.125	112.375	114.125	171.083	112.25	middle
520	bna-miR156a_R-1	TGACAGAAGAGAGTGAGCAC	up	1.11093	0.151764	0.60297	115.368	128.166	161.981	126.258	96.2583	104.707	138.807	102.591	154.958	87.125	112.375	114.125	171.083	112.25	middle
521	aly-miR156a-5p	TGACAGAAGAGAGTGAGCAC	up	1.11093	0.151764	0.60297	115.368	128.166	161.981	126.258	96.2583	104.707	138.807	102.591	154.958	87.125	112.375	114.125	171.083	112.25	middle
522	ptc-MIR6423-p5_1	CGGCGGCGGCGGTGGCGGCGG	up	1.66332	0.734063	0.605894	1.28601	2.13903	4.70394	0	1.71316	0.458738	2.02836	1.37092	4.5	0	2	0.5	2.5	1.5	low
523	ptc-MIR6423-p5_2	CGGCGGTGGCGGCGGCGGC	up	1.66332	0.734063	0.605894	1.28601	2.13903	4.70394	0	1.71316	0.458738	2.02836	1.37092	4.5	0	2	0.5	2.5	1.5	low
524	PC-5p-487037_3	CTAAGACCATGATTAACCCGGAAT	down	0.512626	-0.964022	0.606954	1.79369	0.919494	1.04532	0	1.71316	0	0.811343	4.56974	1	0	2	0	1	5	low
525	ath-miR162a-3p_R+1	TCGATAAACCTCTGCATCCAGC	up	1.91154	0.934732	0.609524	1.03383	1.97621	0	5.07205	0.856581	1.37621	0.811343	0.913948	0	3.5	1	1.5	1	1	low
526	bna-MIR6031-p3	TTTCGAAACGCTGTCAACCGCT	up	1.1702	0.226761	0.611334	12.5381	14.6722	14.6345	17.3899	11.9921	12.8447	6.49074	18.279	14	12	14	14	8	20	middle
527	bna-miR168b_R-3	TCGCTTGGTGCAGGTCGA	up	2.04622	1.03296	0.611664	1.35852	2.77984	0.52266	7.24579	0.571054	3.6699	0.405671	0	0.5	5	0.666667	4	0.5	0	low
528	gma-miR6300_R+4	GTCGTTGTAGTATAGTGGTAAG	up	1.10378	0.142451	0.6124	21.2966	23.5068	20.3837	21.0128	29.1238	22.4782	15.8212	25.5906	19.5	14.5	34	24.5	19.5	28	middle
529	ath-MIR8175-p3_1ss6AT	GTTCGTTCCCCGGCAACGGC	up	1.43415	0.520199	0.613652	1.01615	1.45731	1.04532	2.89832	0.428291	0.917476	1.21701	0.913948	1	2	0.5	1	1.5	1	low
530	gma-miR6300_R+6	GTCGTTGTAGTATAGTGGTGAGTA	down	0.878784	-0.186419	0.625494	6.67315	5.86426	3.65862	5.79663	8.13752	6.42233	8.11343	5.48369	3.5	4	9.5	7	10	6	low
531	ptc-miR6478_R-1	CCGACCTTAGCTCAGTTGGT	down	0.860988	-0.215934	0.625538	40.5837	34.9421	21.9517	52.8943	29.9803	50.0024	36.1048	35.644	21	36.5	35	54.5	44.5	39	middle
532	PC-3p-237482_5	CTTCTGGGCGACTTACAAGTAAG	up	2.37154	1.24582	0.626806	1.22213	2.89832	0	8.69495	0	2.75243	0	0.913948	0	6	0	3	0	1	low
533	bna-MIR166a-p5	GGAATGTTGTTTGGCTCGAAGAC	up	2.30023	1.20178	0.634049	1.11717	2.56974	0	0	7.70923	0.917476	2.43403	0	0	0	9	1	3	0	low
534	PC-5p-232314_5	TACTCGAACCCAAGACCTCACC	up	1.67024	0.740056	0.634068	1.94602	3.25032	0	2.89832	6.85265	0	0.811343	5.02672	0	2	8	0	1	5.5	low
535	PC-3p-72543_21	TAAAAGCTAAGGGACCCTATGC	down	0.869467	-0.201797	0.63577	9.57673	8.32665	10.4532	7.24579	7.28094	13.7621	8.11343	6.85461	10	5	8.5	15	10	7.5	middle
536	ath-miR399d	TGCCAAAGGAGATTTGCCCCG	down	0.842507	-0.24724	0.636541	249.058	209.833	134.846	311.859	182.794	165.329	354.638	227.208	129	215.2	213.4	180.2	437.1	248.6	middle
537	cas-miR5139_L+1	GAAACCTGGCTCTGATACCA	up	1.31616	0.396333	0.638174	1.67969	2.21073	2.6133	1.44916	2.56974	3.21117	0	1.8279	2.5	1	3	3.5	0	2	low
538	ath-miR165a-3p_R+1	TCGGACCAGGCTTCATCCCCCT	up	1.26281	0.336641	0.638577	13.195	16.6628	29.269	10.8687	9.85068	12.3859	12.5758	14.6232	28	7.5	11.5	13.5	15.5	16	middle
539	bra-miR5714_L+3R-1_1ss12CT	ACAAGACTCTATGACATCAAGAAA	down	0.605881	-0.722894	0.643768	0.575097	0.34844	1.04532	0	0	0	0.811343	0.913948	1	0	0	0	1	1	low
540	ptc-MIR6478-p3_2ss12GC18CT	GGTCGCTGGTTCGATTCT	up	2.27869	1.1882	0.64586	0.152913	0.34844	1.04532	0	0	0.458738	0	0	1	0	0	0.5	0	0	low
541	ath-miR165a-3p_2ss17CT21CA	TCGGACCAGGCTTCATTCCCA	up	1.19093	0.252087	0.647066	24.0164	28.6019	43.9035	14.4916	27.4106	21.1019	23.5289	27.4184	42	10	32	23	29	30	middle
542	ath-MIR858b-p5	TTCGTTGTCTGTTCGACCT	down	0.868415	-0.203543	0.648692	21.8845	19.0048	20.3837	15.2162	21.4145	31.1942	12.9815	21.4778	19.5	10.5	25	34	16	23.5	middle
543	ath-MIR8175-p3_1ss16TC	TAGTGGTAAGTATTCCCGCA	down	0.812908	-0.298836	0.649611	2.9138	2.36865	1.04532	4.34747	1.71316	3.21117	3.24537	2.28487	1	3	2	3.5	4	2.5	low
544	bol-MIR9410-p5_2ss5TG18TA	CTTTGCAGACGACTTAAATAT	up	1.44583	0.531899	0.651093	0.575097	0.831493	1.04532	1.44916	0	0	0.811343	0.913948	1	1	0	0	1	1	low
545	ath-miR168a-5p_R+2_1ss21AC	TCGCTTGGTGCAGGTCGGGACCT	down	0.466814	-1.09908	0.663869	0.61165	0.285527	0	0	0.856581	1.83495	0	0	0	0	1	2	0	0	low
546	ptc-miR393a-3p_1ss17GC	ATCATGCTATCCCTTTCGATT	down	0.84882	-0.236469	0.670051	0.575489	0.488487	0.69688	0.483053	0.285527	0.305825	0.811343	0.609299	0.666667	0.333333	0.333333	0.333333	1	0.666667	low
547	csi-miR393c-3p_1ss17GC	ATCATGCTATCCCTTTCGATT	down	0.84882	-0.236469	0.670051	0.575489	0.488487	0.69688	0.483053	0.285527	0.305825	0.811343	0.609299	0.666667	0.333333	0.333333	0.333333	1	0.666667	low
548	PC-3p-110839_12	CTCCAAGGAGATAACTCCCCA	down	0.80095	-0.320215	0.674617	3.25559	2.60757	2.09064	1.44916	4.28291	5.50485	2.43403	1.8279	2	1	5	6	3	2	low
549	PC-5p-277473_4	ATTCACGGGCCGCCGCGTAGTCGT	up	1.14257	0.192286	0.67646	2.03229	2.32204	2.09064	1.44916	3.42632	1.83495	2.43403	1.8279	2	1	4	2	3	2	low
550	PC-3p-620241_2	ATGCTACCACTTTTCATCTTAACC	up	1.19081	0.251947	0.6766	1.76302	2.09943	3.13596	1.44916	1.71316	2.75243	1.62269	0.913948	3	1	2	3	2	1	low
551	ath-MIR8175-p3_1ss8AT	GGGTTCGTTCCCCGGCAACGGC	down	0.669359	-0.579149	0.679	0.981944	0.657273	0.52266	1.44916	0	0.917476	2.02836	0	0.5	1	0	1	2.5	0	low
552	PC-3p-1124266_2	TTAGAAGTTTGGGTTTAGAGT	down	0.632775	-0.660234	0.680007	1.52677	0.966106	0	2.89832	0	2.75243	0	1.8279	0	2	0	3	0	2	low
553	gma-MIR5368-p3_1ss1TC	CCCTGGGATTGGCTTTGGGCT	up	1.17363	0.230979	0.683651	61.3774	72.0345	40.7675	107.238	68.0982	34.4053	84.3797	65.3473	39	74	79.5	37.5	104	71.5	middle
554	ptc-miR6478_R-2_1ss19GA	CCGACCTTAGCTCAGTTGA	up	1.15911	0.213012	0.687654	6.01766	6.9751	6.79458	9.41953	4.7112	9.17476	5.6794	3.19882	6.5	6.5	5.5	10	7	3.5	low
555	ptc-MIR6478-p3_2ss3GC17GC	CTCTAGGTCGCTGGTTCG	up	1.49025	0.575553	0.691686	0.441049	0.657273	0.52266	1.44916	0	0.917476	0.405671	0	0.5	1	0	1	0.5	0	low
556	gma-miR6300	GTCGTTGTAGTATAGTGG	down	0.891523	-0.165656	0.697531	69.6512	62.0956	49.6527	77.53	59.1041	100.922	52.7373	55.2939	47.5	53.5	69	110	65	60.5	middle
557	PC-5p-84540_17	TTCCCACAAGGCAAGCTGTCACCA	up	1.15401	0.206656	0.700096	12.5776	14.5147	8.36256	13.767	21.4145	7.33981	16.2269	14.1662	8	9.5	25	8	20	15.5	middle
558	bra-miR403-3p_R+3	TTAGATTCACGCACAAACTCGTTC	down	0.690022	-0.535286	0.700617	2.41005	1.66299	2.09064	2.89832	0	5.50485	0.811343	0.913948	2	2	0	6	1	1	low
559	vvi-MIR3630-p5_2ss17CA19CA	CAGACAGGGACATCAGAAA	up	1.81764	0.862068	0.701878	0.575097	1.04532	3.13596	0	0	0	0.811343	0.913948	3	0	0	0	1	1	low
560	ath-miR164a	TGGAGAAGCAGGGCACGTGCA	down	0.893063	-0.163167	0.70542	93.1159	83.1583	127.529	59.4155	62.5304	106.427	92.4931	80.4274	122	41	73	116	114	88	middle
561	PC-5p-18201_193	TTGGGGTCGGTGCGCTGCAGC	down	0.920775	-0.11908	0.706531	106.261	97.8425	130.665	65.2121	97.6502	94.5	109.126	115.157	125	45	114	103	134.5	126	middle
562	ath-miR167c-3p	TAGGTCATGCTGGTAGTTTCACC	up	1.19696	0.259373	0.706654	1.01913	1.21986	1.56798	1.44916	0.642436	1.78908	0.811343	0.456974	1.5	1	0.75	1.95	1	0.5	low
563	PC-3p-127960_10	ATCACTCCATTTACCACTCCA	up	1.18773	0.248206	0.708162	4.89126	5.8095	3.65862	4.34747	9.42239	2.29369	6.89641	5.48369	3.5	3	11	2.5	8.5	6	low
564	bra-miR408-3p_L+2R-2	TCTGCTTGTTCCCTGTCTCTC	up	1.42082	0.506724	0.708435	0.880922	1.25163	0	2.89832	0.856581	0.917476	0.811343	0.913948	0	2	1	1	1	1	low
565	PC-3p-85416_17	GTGACAGCTTGCCTTGTGGGAAGG	down	0.94719	-0.0782735	0.712028	13.8009	13.0721	13.5892	14.4916	11.1356	11.0097	16.2269	14.1662	13	10	13	12	20	15.5	middle
566	aly-MIR399g-p5_1ss2CA	AATGCCAAAGGAGATTTGCCC	up	1.5033	0.588133	0.717091	0.61165	0.919494	1.04532	0	1.71316	1.83495	0	0	1	0	2	2	0	0	low
567	PC-3p-117280_11	NTTTGCCTACTCCTCCCATACC	down	0.79588	-0.329377	0.724195	5.32326	4.23668	8.36256	4.34747	0	8.25728	4.05671	3.65579	8	3	0	9	5	4	low
568	bol-miR9408_L-1R+1	TTTCATCTTAGAGAATGTTGTCC	up	1.78612	0.836832	0.72548	0.270448	0.483053	0	1.44916	0	0	0.811343	0	0	1	0	0	1	0	low
569	bna-miR6035_R-2_1ss7AG	TGGAGTGGAAAATGCAGTC	up	1.78612	0.836832	0.72548	0.540895	0.966106	0	2.89832	0	0	1.62269	0	0	2	0	0	2	0	low
570	bna-MIR399c-p5	AGGGCAAGATCTCCTTTGGCAG	up	1.08778	0.121383	0.727346	110.484	120.182	167.251	95.6444	97.6502	123.4	96.5498	111.502	160	66	114	134.5	119	122	middle
571	ath-MIR8176-p3_1ss22TG	TGCTTACCGAGTTTCTTACATGT	down	0.936727	-0.0942991	0.729966	436.719	409.087	363.772	359.391	504.098	495.437	322.103	492.618	348	248	588.5	540	397	539	middle
572	bra-MIR5718-p5_2ss19AT21GT	GATGCATAACCAGTAGATTTTT	down	0.749774	-0.415473	0.731304	0.845545	0.633967	1.04532	0	0.856581	0	1.62269	0.913948	1	0	1	0	2	1	low
573	PC-3p-220366_5	TTTTAGGTCTAGGATTTGGGT	down	0.800175	-0.321612	0.737886	1.83142	1.46546	2.09064	1.44916	0.856581	2.75243	0	2.74184	2	1	1	3	0	3	low
574	PC-3p-252114_5	TGAAGTAGGATTGGAGCATTT	down	0.773917	-0.369749	0.738965	3.11408	2.41004	2.09064	0	5.13949	1.83495	5.6794	1.8279	2	0	6	2	7	2	low
575	bna-MIR397a-p3	TCAACGTTGGCTCAATTATGTT	up	1.48522	0.570675	0.739139	0.811343	1.20502	1.04532	0	2.56974	0	2.43403	0	1	0	3	0	3	0	low
576	PC-5p-221453_5	TCTCTTAGGTTGGGTCTCTTA	up	1.25233	0.32461	0.739268	1.91652	2.40011	1.56798	4.34747	1.28487	3.6699	1.62269	0.456974	1.5	3	1.5	4	2	0.5	low
577	bna-MIR390c-p3_1ss4TC	CGCCATCCATCCTGAGTTCCA	down	0.605421	-0.72399	0.740215	1.62269	0.982407	2.09064	0	0.856581	0	4.86806	0	2	0	1	0	6	0	low
578	ath-miR156a-5p_R+4	TGACAGAAGAGAGTGAGCACAGGA	down	0.848551	-0.236927	0.741923	3.14711	2.67048	3.13596	1.44916	3.42632	0.917476	4.86806	3.65579	3	1	4	1	6	4	low
579	ath-miR164a_R+1	TGGAGAAGCAGGGCACGTGCAT	up	1.26771	0.342227	0.742852	3.25559	4.12716	8.36256	1.44916	2.56974	5.50485	2.43403	1.8279	8	1	3	6	3	2	low
580	cas-miR156j_L+1_1ss15AC	TTGACAGAAGAGAGCGAGCAC	up	1.08424	0.116688	0.745964	12.3161	13.3537	17.5962	13.0424	9.42239	10.0922	15.8888	10.9674	16.8333	9	11	11	19.5833	12	middle
581	ath-miR156j_L+1_1ss15AC	TTGACAGAAGAGAGCGAGCAC	up	1.08424	0.116688	0.745964	12.3161	13.3537	17.5962	13.0424	9.42239	10.0922	15.8888	10.9674	16.8333	9	11	11	19.5833	12	middle
582	bra-MIR9562-p3_1ss4AG	TTTGTTCACAACTGCATA	up	1.23896	0.309126	0.749541	3.46216	4.28947	5.2266	5.07205	2.56974	7.79854	1.21701	1.37092	5	3.5	3	8.5	1.5	1.5	low
583	PC-5p-114624_11	TCACCATGGCTAACGCAAGAA	up	1.23788	0.307866	0.749984	2.84481	3.52152	1.04532	6.52121	2.99803	2.75243	4.86806	0.913948	1	4.5	3.5	3	6	1	low
584	vvi-MIR156d-p3	TGCTCACCTCTCTTTCTGTCAGC	down	0.744286	-0.42607	0.751682	0.558584	0.415746	0.52266	0.724579	0	0.458738	1.21701	0	0.5	0.5	0	0.5	1.5	0	low
585	gma-miR6300_1ss18GA	GTCGTTGTAGTATAGTGA	up	1.19577	0.257943	0.755042	1.01673	1.21578	1.04532	2.17374	0.428291	1.37621	1.21701	0.456974	1	1.5	0.5	1.5	1.5	0.5	low
586	cas-miR827a_R-2	TTAGATGACCATCAACAAA	up	1.05801	0.0813489	0.755895	65.4988	69.2981	58.5379	59.4155	89.941	72.4806	60.0394	63.9764	56	41	105	79	74	70	middle
587	ath-miR8175_L+2_1ss4AT	TCGTTCCCCGGCAACGGCGCCA	down	0.847182	-0.239255	0.756958	6.41134	5.43157	5.2266	5.07205	5.99607	11.9272	3.65104	3.65579	5	3.5	7	13	4.5	4	middle
588	PC-5p-114693_11	GGATAAACCCTGAACCCTTGGATA	down	0.71012	-0.493866	0.761699	1.96271	1.39376	4.18128	0	0	0.917476	4.05671	0.913948	4	0	0	1	5	1	low
589	PC-5p-3832139_1	ACTAAAAAGACTAAGAACCGGTTC	down	0.816471	-0.292526	0.766084	1.79487	1.46546	2.09064	1.44916	0.856581	0.917476	0.811343	3.65579	2	1	1	1	1	4	low
590	ath-miR8175_L+4_1ss6AT	GTTCGTTCCCCGGCAACGGCGCCA	down	0.935998	-0.0954229	0.766604	5.84529	5.47118	6.79458	3.6229	5.99607	6.88107	6.08507	4.56974	6.5	2.5	7	7.5	7.5	5	low
591	gma-miR6300_L-1R+6	TCGTTGTAGTATAGTGGTAAGTA	up	1.09472	0.13056	0.76905	12.6765	13.8772	8.36256	19.5636	13.7053	16.5146	10.5475	10.9674	8	13.5	16	18	13	12	middle
592	mtr-MIR5293-p5_2ss9TG18GA	GAAAATGAGGAAGAAGTA	down	0.849077	-0.236032	0.769493	4.61177	3.91575	1.56798	2.89832	7.28094	7.33981	2.8397	3.65579	1.5	2	8.5	8	3.5	4	low
593	PC-5p-592911_2	CTTCGATTACCTTGAGACCCA	up	1.40344	0.488969	0.771311	0.764563	1.07302	1.04532	2.17374	0	2.29369	0	0	1	1.5	0	2.5	0	0	low
594	bra-MIR5711-p5_1ss13AG	TAAAAGCCTTCAGAATATGAG	down	0.702246	-0.509952	0.772923	1.21977	0.856581	0	0	2.56974	0.917476	0	2.74184	0	0	3	1	0	3	low
595	PC-3p-269261_4	TAAGAACTCACCCTAAGAACC	up	1.11164	0.152695	0.774118	2.30215	2.55917	3.65862	1.44916	2.56974	1.37621	3.24537	2.28487	3.5	1	3	1.5	4	2.5	low
596	bna-miR169c_R-1	TAGCCAAGGATGACTTGCCT	down	0.800432	-0.321149	0.775545	0.447619	0.358289	0.580734	0.161018	0.333115	0.948058	0.0901492	0.304649	0.555556	0.111111	0.388889	1.03333	0.111111	0.333333	low
597	ath-miR169h_R-1	TAGCCAAGGATGACTTGCCT	down	0.800432	-0.321149	0.775545	0.447619	0.358289	0.580734	0.161018	0.333115	0.948058	0.0901492	0.304649	0.555556	0.111111	0.388889	1.03333	0.111111	0.333333	low
598	bna-miR169g_R-2	TAGCCAAGGATGACTTGCCT	down	0.800432	-0.321149	0.775545	0.447619	0.358289	0.580734	0.161018	0.333115	0.948058	0.0901492	0.304649	0.555556	0.111111	0.388889	1.03333	0.111111	0.333333	low
599	ath-miR157a-3p_L+3R-2	TGTGCTCTCTAGCCTTCTGTCA	up	1.25899	0.332264	0.777516	0.610475	0.76858	0	1.44916	0.856581	0.917476	0	0.913948	0	1	1	1	0	1	low
600	PC-3p-82200_18	TCATCACTCCATTTACCACTCC	up	1.1287	0.174661	0.779048	4.41936	4.98813	6.79458	2.17374	5.99607	2.75243	3.65104	6.85461	6.5	1.5	7	3	4.5	7.5	low
601	PC-5p-462353_3	ATCCTAAACCCTAAACCCAAACCT	down	0.644192	-0.634438	0.782144	0.270448	0.17422	0.52266	0	0	0	0.811343	0	0.5	0	0	0	1	0	low
602	ath-miR166a-5p	GGACTGTTGTCTGGCTCGAGG	up	1.46434	0.550253	0.782597	0.811343	1.18808	3.13596	0	0.428291	0	2.43403	0	3	0	0.5	0	3	0	low
603	bna-MIR166d-p5	GGACTGTTGTCTGGCTCGAGG	up	1.46434	0.550253	0.782597	0.811343	1.18808	3.13596	0	0.428291	0	2.43403	0	3	0	0.5	0	3	0	low
604	ptc-MIR6478-p3_2ss10GC21AG	TCGCTGGTTCGATTCCGGCAGG	down	0.830765	-0.267487	0.790229	1.13486	0.9428	0.52266	1.44916	0.856581	1.37621	2.02836	0	0.5	1	1	1.5	2.5	0	low
605	ath-miR8175_L+3	TTCGATCCCCGGCAACGGCGCCA	down	0.846822	-0.23987	0.790514	5.81326	4.9228	10.4532	2.17374	2.14145	7.33981	3.24537	6.85461	10	1.5	2.5	8	4	7.5	middle
606	PC-5p-146577_8	CTTTTCTGAAAGTCTTATCCT	up	1.21109	0.276309	0.793523	3.35585	4.06424	7.31724	1.44916	3.42632	3.6699	0	6.39764	7	1	4	4	0	7	low
607	ath-miR170-5p	TATTGGCCTGGTTCACTCAGA	down	0.92545	-0.111773	0.795639	8.08063	7.47821	11.4985	5.79663	5.13949	8.25728	7.30209	8.68251	11	4	6	9	9	9.5	middle
608	aly-miR170-5p	TATTGGCCTGGTTCACTCAGA	down	0.92545	-0.111773	0.795639	8.08063	7.47821	11.4985	5.79663	5.13949	8.25728	7.30209	8.68251	11	4	6	9	9	9.5	middle
609	bra-miR5719_2ss14AC20TC	TTGTGATGATAATCCGACTCC	down	0.8593	-0.218765	0.798104	1.18498	1.01826	1.04532	0.724579	1.28487	0.458738	0.811343	2.28487	1	0.5	1.5	0.5	1	2.5	low
610	gma-miR167a_1ss21AT	TGAAGCTGCCAGCATGATCTT	up	1.13512	0.182844	0.798668	2.32102	2.63463	4.18128	0.724579	2.99803	2.75243	2.8397	1.37092	4	0.5	3.5	3	3.5	1.5	low
611	ath-MIR8175-p5_2ss15TC19AC	AGTGGTAAGTATTCCCGCCTG	down	0.8385	-0.254117	0.803584	1.53994	1.29124	1.56798	1.44916	0.856581	0.917476	3.24537	0.456974	1.5	1	1	1	4	0.5	low
612	ath-miR156g_2ss1CT20CT	TGACAGAAGAGAGTGAGCAT	down	0.737213	-0.439847	0.803749	1.21919	0.898799	0.52266	2.17374	0	0.458738	0	3.19882	0.5	1.5	0	0.5	0	3.5	low
613	bra-MIR9564-p5_1ss1CA	AAGCTCGGTCGCTACGTAGC	up	1.07322	0.101943	0.805594	27.3235	29.3241	20.9064	36.229	30.8369	18.3495	38.9445	24.6766	20	25	36	20	48	27	middle
614	aly-MIR408-p5_2ss18TC20TG	CTCTCTCTCTCTCTCCCCCG	up	1.15978	0.21385	0.822052	1.60952	1.86669	0	2.17374	3.42632	1.83495	1.62269	1.37092	0	1.5	4	2	2	1.5	low
615	bna-MIR169k-p3	TAGGCAGTCTCCTCGGCTATT	down	0.704712	-0.504894	0.822402	0.228487	0.161018	0	0.483053	0	0	0	0.685461	0	0.333333	0	0	0	0.75	low
616	bna-MIR169h-p3	TAGGCAGTCTCCTCGGCTATT	down	0.704712	-0.504894	0.822402	0.228487	0.161018	0	0.483053	0	0	0	0.685461	0	0.333333	0	0	0	0.75	low
617	PC-5p-150695_8	ATGGAGCGGAAAATGGAGTAT	up	1.1673	0.223173	0.829129	2.41005	2.81324	3.13596	1.44916	3.85461	5.50485	0.811343	0.913948	3	1	4.5	6	1	1	low
618	PC-3p-127219_10	TTGGTGACATCTTGTCTTGTGGGA	up	1.08697	0.120313	0.833967	4.77314	5.18827	5.74926	7.24579	2.56974	2.29369	6.08507	5.94066	5.5	5	3	2.5	7.5	6.5	low
619	PC-3p-1185694_2	TTTGTTCACAACCGCATAATT	down	0.873054	-0.195857	0.835177	0.880334	0.76858	0	1.44916	0.856581	0.458738	0.811343	1.37092	0	1	1	0.5	1	1.5	low
620	PC-3p-472905_3	TTTAGAACTCCAATGGATAG	down	0.840446	-0.250772	0.839258	1.99809	1.67929	4.18128	0	0.856581	1.83495	3.24537	0.913948	4	0	1	2	4	1	low
621	PC-5p-337367_3	AACCCGGAGTTCTTAGGATGAGGT	down	0.864904	-0.209389	0.844684	2.33577	2.02021	0	4.34747	1.71316	0.917476	2.43403	3.65579	0	3	2	1	3	4	low
622	ath-miR8175_L+3_1ss5AT	TTCGTTCCCCGGCAACGGCGCCA	down	0.955492	-0.0656837	0.844853	10.5687	10.0983	13.0665	6.52121	10.7073	9.17476	9.73611	12.7953	12.5	4.5	12.5	10	12	14	middle
623	aly-miR156e-3p_L+1	TGCTTACTCTCTCTCTGTCACC	down	0.792138	-0.336177	0.845331	0.879746	0.69688	2.09064	0	0	0	0.811343	1.8279	2	0	0	0	1	2	low
624	gma-MIR6300-p3_2ss2TC23TC	GCTGTAGTATAGTGGTAAGTATCCC	up	1.05276	0.0741752	0.845994	11.2985	11.8946	6.79458	13.0424	15.8467	11.0097	10.5475	12.3383	6.5	9	18.5	12	13	13.5	middle
625	gma-MIR6300-p5_2ss2TC23TC	GCTGTAGTATAGTGGTAAGTATCCC	up	1.05276	0.0741752	0.845994	11.2985	11.8946	6.79458	13.0424	15.8467	11.0097	10.5475	12.3383	6.5	9	18.5	12	13	13.5	middle
626	peu-MIR2916-p5_1ss7AG	TATACCGTCCTAGTCTCAACCAT	up	1.15876	0.212579	0.846575	1.57297	1.82269	0	2.89832	2.56974	0	2.43403	2.28487	0	2	3	0	3	2.5	low
627	PC-3p-94829_15	CTTATCTCGGACGACTTTCTTG	up	1.13952	0.18842	0.849122	3.0512	3.47689	5.2266	4.34747	0.856581	3.6699	0	5.48369	5	3	1	4	0	6	low
628	aly-MIR408-p5_2ss16TC18TG	CTCTCTCTCTCTCCCCCGCTC	down	0.821053	-0.284452	0.854973	1.52442	1.25163	0	2.89832	0.856581	0.917476	0	3.65579	0	2	1	1	0	4	low
629	eun-MIR530-p5_2ss3AT17CA	GATGAAGAACGTAGCGAA	down	0.945925	-0.0802019	0.857227	8.33849	7.88759	10.4532	5.07205	8.13752	10.551	4.86806	9.59646	10	3.5	9.5	11.5	6	10.5	middle
630	bra-miR9565-5p	TCTCGTTCTCTCGTTTCAGCT	down	0.759563	-0.396759	0.858121	0.917476	0.69688	2.09064	0	0	2.75243	0	0	2	0	0	3	0	0	low
631	PC-5p-495537_3	TCTAGCGTTGCTGTAGAGCTAAGA	down	0.892041	-0.164817	0.861804	1.96782	1.75538	0.52266	2.17374	2.56974	3.6699	0.405671	1.8279	0.5	1.5	3	4	0.5	2	low
632	ath-miR396a-5p	TTCCACAGCTTTCTTGAACTG	down	0.960405	-0.0582851	0.862643	25.7387	24.7196	18.2931	31.8815	23.9843	32.1117	26.3686	18.7359	17.5	22	28	35	32.5	20.5	middle
633	PC-5p-288116_4	AGGAGTTTTCTTCTTGGGGTT	down	0.823035	-0.280975	0.868311	0.84672	0.69688	2.09064	0	0	0.917476	1.62269	0	2	0	0	1	2	0	low
634	PC-3p-1283095_1	TTACAGTTTGCAAAGAGAACA	up	1.28838	0.365562	0.868742	0.270448	0.34844	1.04532	0	0	0	0.811343	0	1	0	0	0	1	0	low
635	PC-5p-111582_12	TCTACTCCATTTCCCACTCC	up	1.10943	0.149819	0.869147	1.51026	1.67553	1.56798	2.17374	1.28487	3.21117	0.405671	0.913948	1.5	1.5	1.5	3.5	0.5	1	low
636	PC-3p-501455_3	CTTGTGGGTCTCAAGGTAATCG	down	0.948918	-0.0756441	0.87806	1.77895	1.68807	1.04532	1.44916	2.56974	1.83495	1.21701	2.28487	1	1	3	2	1.5	2.5	low
637	PC-5p-86156_17	TCACCATGGCTAACGCAAGAAT	up	1.08039	0.111557	0.879314	7.99001	8.63236	3.13596	13.767	8.9941	5.50485	12.9815	5.48369	3	9.5	10.5	6	16	6	middle
638	ath-miR398b-5p_L+1R+1_2ss7TC22CT	CAGGGTCGATATGAGAACACATG	down	0.83995	-0.251625	0.879712	0.575097	0.483053	0	1.44916	0	0	0.811343	0.913948	0	1	0	0	1	1	low
639	vvi-MIR3630-p5_2ss16TA17CA	GTGCAAGTGACGATAAAA	down	0.83995	-0.251625	0.879712	0.287549	0.241526	0	0.724579	0	0	0.405671	0.456974	0	0.5	0	0	0.5	0.5	low
640	PC-3p-1275545_1	AAGAGCCGACTCTTAGCATTTTCA	up	1.14289	0.192687	0.881457	0.575097	0.657273	0.52266	1.44916	0	0	0.811343	0.913948	0.5	1	0	0	1	1	low
641	bna-miR6030	TCCACCCATACCATACAGACCC	up	1.04016	0.0568042	0.884991	714.771	743.475	1073.54	533.29	623.591	578.01	782.135	784.168	1027	368	728	630	964	858	middle
642	mtr-miR171d	TGATTGAGCCGTGCCAATATC	down	0.916239	-0.126204	0.886426	2.98397	2.73403	0	4.34747	3.85461	4.58738	1.62269	2.74184	0	3	4.5	5	2	3	low
643	PC-5p-176721_7	ATTGGAACACATGTGGGCTAGACT	down	0.853476	-0.228578	0.886984	1.18792	1.01386	2.6133	0	0.428291	2.75243	0.811343	0	2.5	0	0.5	3	1	0	low
644	ath-miR845a_R-2	CGGCTCTGATACCAATTGA	up	1.05445	0.0764852	0.887068	4.13181	4.35677	4.70394	5.79663	2.56974	2.75243	3.24537	6.39764	4.5	4	3	3	4	7	low
645	bra-miR9553-3p_1ss3AG	TAGTCAGCTCCAGCTATGTACA	up	1.11141	0.152395	0.889519	5.1452	5.71844	12.5438	2.89832	1.71316	2.75243	8.11343	4.56974	12	2	2	3	10	5	middle
646	gma-miR6300_R+1_1	GTCGTTGTAGTATAGTGGC	up	1.05395	0.0758091	0.892819	9.44485	9.95442	9.40788	12.3178	8.13752	15.1383	4.05671	9.13948	9	8.5	9.5	16.5	5	10	middle
647	gma-miR6300_R+1_2	GTCGTTGTAGTATAGTGGT	up	1.05395	0.0758091	0.892819	9.44485	9.95442	9.40788	12.3178	8.13752	15.1383	4.05671	9.13948	9	8.5	9.5	16.5	5	10	middle
648	PC-3p-458432_3	TATTCCGCTAATAACTCCACC	down	0.909499	-0.136857	0.893974	1.61128	1.46546	2.09064	1.44916	0.856581	3.21117	1.62269	0	2	1	1	3.5	2	0	low
649	ppe-miR535b	TGACGACGAGAGAGAGCACGC	down	0.920066	-0.120191	0.89421	1.45602	1.33963	0	1.44916	2.56974	0.917476	1.62269	1.8279	0	1	3	1	2	2	low
650	ath-MIR8175-p5_1ss8AG	GGGTTCGGTCCCCGGCAACGGCG	down	0.90785	-0.139475	0.896067	1.51026	1.37109	0.52266	1.44916	2.14145	3.21117	0.405671	0.913948	0.5	1	2.5	3.5	0.5	1	low
651	PC-3p-288220_4	ATATTCCCCTAAGAACTCCGCTCT	down	0.914131	-0.129527	0.896379	2.54016	2.32204	2.09064	1.44916	3.42632	2.75243	4.86806	0	2	1	4	3	6	0	low
652	gma-MIR6300-p5_6	GTATAGTGGTAAGTATTCCC	down	0.975113	-0.0363581	0.898419	203.77	198.699	152.617	215.2	228.279	216.524	148.476	246.309	146	148.5	266.5	236	183	269.5	middle
653	gma-MIR6300-p5_5	GTAGTATAGTGGTAAGTATTCCCGC	down	0.975113	-0.0363581	0.898419	203.77	198.699	152.617	215.2	228.279	216.524	148.476	246.309	146	148.5	266.5	236	183	269.5	middle
654	gma-MIR6300-p3_6	GTATAGTGGTAAGTATTCCCGC	down	0.975113	-0.0363581	0.898419	203.77	198.699	152.617	215.2	228.279	216.524	148.476	246.309	146	148.5	266.5	236	183	269.5	middle
655	gma-MIR6300-p3_1	ATAGTGGTAAGTATTCCCGC	down	0.975113	-0.0363581	0.898419	203.77	198.699	152.617	215.2	228.279	216.524	148.476	246.309	146	148.5	266.5	236	183	269.5	middle
656	gma-MIR6300-p5_3	ATAGTGGTAAGTATTCCCGC	down	0.975113	-0.0363581	0.898419	203.77	198.699	152.617	215.2	228.279	216.524	148.476	246.309	146	148.5	266.5	236	183	269.5	middle
657	gma-MIR6300-p5_4	GTAGTATAGTGGTAAGTATTCCCG	down	0.975113	-0.0363581	0.898419	203.77	198.699	152.617	215.2	228.279	216.524	148.476	246.309	146	148.5	266.5	236	183	269.5	middle
658	gma-MIR6300-p3_2	GTAGTATAGTGGTAAGTATTCCCG	down	0.975113	-0.0363581	0.898419	203.77	198.699	152.617	215.2	228.279	216.524	148.476	246.309	146	148.5	266.5	236	183	269.5	middle
659	gma-MIR6300-p3_3	GTAGTATAGTGGTAAGTATTCCCGC	down	0.975113	-0.0363581	0.898419	203.77	198.699	152.617	215.2	228.279	216.524	148.476	246.309	146	148.5	266.5	236	183	269.5	middle
660	gma-MIR6300-p3_4	GTATAGTGGTAAGTATTCCC	down	0.975113	-0.0363581	0.898419	203.77	198.699	152.617	215.2	228.279	216.524	148.476	246.309	146	148.5	266.5	236	183	269.5	middle
661	gma-MIR6300-p5_7	GTATAGTGGTAAGTATTCCCGC	down	0.975113	-0.0363581	0.898419	203.77	198.699	152.617	215.2	228.279	216.524	148.476	246.309	146	148.5	266.5	236	183	269.5	middle
662	gma-MIR6300-p3_5	GTATAGTGGTAAGTATTCCCG	down	0.975113	-0.0363581	0.898419	203.77	198.699	152.617	215.2	228.279	216.524	148.476	246.309	146	148.5	266.5	236	183	269.5	middle
663	gma-MIR6300-p3_8	TATAGTGGTAAGTATTCCC	down	0.975113	-0.0363581	0.898419	203.77	198.699	152.617	215.2	228.279	216.524	148.476	246.309	146	148.5	266.5	236	183	269.5	middle
664	gma-MIR6300-p3_7	GTTGTAGTATAGTGGTAAGTATTCC	down	0.975113	-0.0363581	0.898419	203.77	198.699	152.617	215.2	228.279	216.524	148.476	246.309	146	148.5	266.5	236	183	269.5	middle
665	ath-miR171b-3p	TTGAGCCGTGCCAATATCACG	down	0.974499	-0.0372679	0.908329	15.4568	15.0626	12.5438	15.9407	16.7033	21.1019	13.3872	11.8813	12	11	19.5	23	16.5	13	middle
666	bra-miR171a	TTGAGCCGTGCCAATATCACG	down	0.974499	-0.0372679	0.908329	15.4568	15.0626	12.5438	15.9407	16.7033	21.1019	13.3872	11.8813	12	11	19.5	23	16.5	13	middle
667	bra-miR2111-3p	GACCTCAGGATGCGGATTACC	up	1.10363	0.142261	0.916257	2.06649	2.28065	1.04532	5.79663	0	1.83495	1.62269	2.74184	1	4	0	2	2	3	low
668	PC-3p-325476_4	TCCAAGGGTTCAGGGTTTATC	up	1.14154	0.19098	0.917378	0.610475	0.69688	2.09064	0	0	0.917476	0	0.913948	2	0	0	1	0	1	low
669	ath-miR5633_L+3R-1_1ss12TC	AGATATGATCACCAGAAAACAGT	up	1.08746	0.12096	0.919239	0.845545	0.919494	1.04532	0	1.71316	0	1.62269	0.913948	1	0	2	0	2	1	low
670	PC-3p-291486_4	TTGGAACTCGGATTATCATCACA	down	0.935102	-0.0968049	0.921579	2.40652	2.25034	4.18128	0	2.56974	2.75243	0.811343	3.65579	4	0	3	3	1	4	low
671	PC-5p-508435_3	TATGTAATTGCCGGGTTCTTAAACT	down	0.920051	-0.120214	0.922425	1.52442	1.40255	1.04532	1.44916	1.71316	0.917476	0	3.65579	1	1	2	1	0	4	low
672	PC-5p-338284_3	GAAAAAGAAAGGTTACGA	up	1.07124	0.0992769	0.924658	2.1007	2.25034	4.18128	0	2.56974	1.83495	0.811343	3.65579	4	0	3	2	1	4	low
673	ptc-MIR6423-p5_1ss22AC_1	CGGCGGTGGCGGCGGCGGCGGC	down	0.949725	-0.0744176	0.928266	1.66023	1.57677	1.56798	1.44916	1.71316	1.37621	0.405671	3.19882	1.5	1	2	1.5	0.5	3.5	low
674	aly-miR399c-5p_R+1_1ss20GC	GGGCATCTTTCTATTGGCACGT	up	1.14374	0.193761	0.929249	0.304649	0.34844	1.04532	0	0	0	0	0.913948	1	0	0	0	0	1	low
675	ath-miR845a_R-3	CGGCTCTGATACCAATTG	down	0.985917	-0.0204626	0.933509	10.7205	10.5695	9.40788	11.5933	10.7073	8.71602	9.73611	13.7092	9	8	12.5	9.5	12	15	middle
676	fve-miR845_L-3	CGGCTCTGATACCAATTG	down	0.985917	-0.0204626	0.933509	10.7205	10.5695	9.40788	11.5933	10.7073	8.71602	9.73611	13.7092	9	8	12.5	9.5	12	15	middle
677	ppe-miR1511-3p_L+1R-4	AACCTGGCTCTGATACCA	up	1.02655	0.0378032	0.934556	11.9337	12.2505	13.0665	8.69495	14.9902	17.8908	10.1418	7.76856	12.5	6	17.5	19.5	12.5	8.5	middle
678	cas-miR5139_L-1	AACCTGGCTCTGATACCA	up	1.02655	0.0378032	0.934556	11.9337	12.2505	13.0665	8.69495	14.9902	17.8908	10.1418	7.76856	12.5	6	17.5	19.5	12.5	8.5	middle
679	bol-MIR824-p3	CCTTCTCATCGATGGTCTAGA	down	0.971849	-0.0411963	0.935548	430.954	418.822	430.672	484.019	341.776	236.709	675.037	381.116	412	334	399	258	832	417	middle
680	aly-miR399b-3p_1ss2GA	TACCAAAGGAGAGTTGCCCTG	down	0.909364	-0.13707	0.936136	0.531198	0.483053	0	1.44916	0	0.917476	0.676119	0	0	1	0	1	0.833333	0	low
681	mes-miR399f_1ss2GA	TACCAAAGGAGAGTTGCCCTG	down	0.909364	-0.13707	0.936136	0.531198	0.483053	0	1.44916	0	0.917476	0.676119	0	0	1	0	1	0.833333	0	low
682	aly-MIR172b-p5_1ss6GT	TCGTTTTTTGTAGGTGCAGCA	down	0.960335	-0.0583904	0.937626	6.36732	6.11476	4.18128	11.5933	2.56974	5.50485	8.11343	5.48369	4	8	3	6	10	6	middle
683	vvi-miR3630-3p_1ss2TG	TGTGGGAATCTCTCTGATGCAC	up	1.07215	0.100501	0.9386	0.9163	0.982407	2.09064	0	0.856581	1.83495	0	0.913948	2	0	1	2	0	1	low
684	bna-miR169n_R-1	CAGCCAAGGATGACTTGCCG	down	0.918297	-0.122968	0.939338	0.566001	0.519756	1.04532	0	0.513949	0.183495	1.51451	0	1	0	0.6	0.2	1.86667	0	low
685	ath-miR169b-5p_R-1	CAGCCAAGGATGACTTGCCG	down	0.918297	-0.122968	0.939338	0.566001	0.519756	1.04532	0	0.513949	0.183495	1.51451	0	1	0	0.6	0.2	1.86667	0	low
686	aly-miR169b-5p_R-1	CAGCCAAGGATGACTTGCCG	down	0.918297	-0.122968	0.939338	0.566001	0.519756	1.04532	0	0.513949	0.183495	1.51451	0	1	0	0.6	0.2	1.86667	0	low
687	bol-miR398a-5p_L-1R+3	GAGTGTCATGAGAACACGGATCC	down	0.893062	-0.163168	0.940304	0.540895	0.483053	0	1.44916	0	0	1.62269	0	0	1	0	0	2	0	low
688	ath-miR8175_L+3_1ss5AG	TTCGGTCCCCGGCAACGGCGCCA	down	0.981627	-0.0267528	0.940895	4.09996	4.02463	5.74926	2.89832	3.42632	4.58738	4.05671	3.65579	5.5	2	4	5	5	4	low
689	bna-miR169a	CAGCCAAGGATGACTTGCCGA	up	1.04703	0.0662986	0.942914	2.89442	3.03054	6.27192	1.44916	1.37053	3.8534	3.00197	1.8279	6	1	1.6	4.2	3.7	2	low
690	gma-MIR6300-p3_1ss13AG	TAGTATAGTGGTGAGTATTCCC	up	1.01188	0.0170316	0.952486	3.55848	3.60074	4.18128	3.6229	2.99803	4.12864	2.43403	4.11277	4	2.5	3.5	4.5	3	4.5	low
691	ath-miR391-5p	TTCGCAGGAGAGATAGCGCCA	down	0.97906	-0.0305301	0.958077	6.77223	6.63042	8.36256	7.24579	4.28291	3.6699	5.6794	10.9674	8	5	5	4	7	12	middle
692	gra-miR8739_L-5R-1_1ss6AT	TAATAGTGACACGTGGCA	down	0.933628	-0.0990802	0.963642	0.305825	0.285527	0	0	0.856581	0.917476	0	0	0	0	1	1	0	0	low
693	PC-5p-3506839_1	CTTAGGGCGGAGTTCTTAGGAGAA	up	1.05576	0.0782781	0.971257	0.270448	0.285527	0	0	0.856581	0	0.811343	0	0	0	1	0	1	0	low
694	aly-miR169d-5p_R-1	TGAGCCAAGGATGACTTGCC	up	1.03649	0.0517007	0.976249	0.61165	0.633967	1.04532	0	0.856581	1.83495	0	0	1	0	1	2	0	0	low
695	PC-3p-512056_3	TTTCAGTTAGCCTTCCTTCCG	up	1.03649	0.0517007	0.976249	1.2233	1.26793	2.09064	0	1.71316	3.6699	0	0	2	0	2	4	0	0	low
696	PC-3p-525296_3	ATGTAAGTCGTCGGACTAACG	down	0.970913	-0.0425861	0.979966	1.49257	1.44916	0	4.34747	0	2.75243	0.811343	0.913948	0	3	0	3	1	1	low
697	PC-5p-426775_3	TAAATAATTGTCGGGTCCACAATT	down	0.966287	-0.0494758	0.981821	1.08179	1.04532	3.13596	0	0	0	3.24537	0	3	0	0	0	4	0	low
698	gma-MIR6300-p5_1ss21GA_1	GTATAGTGGTAAGTATTCCCA	down	0.992293	-0.0111615	0.986806	6.98115	6.92734	4.18128	12.3178	4.28291	7.79854	4.46239	8.68251	4	8.5	5	8.5	5.5	9.5	middle
699	gma-MIR6300-p5_1ss21GA_2	GTATAGTGGTAAGTATTCCCAC	down	0.992293	-0.0111615	0.986806	6.98115	6.92734	4.18128	12.3178	4.28291	7.79854	4.46239	8.68251	4	8.5	5	8.5	5.5	9.5	middle
700	aly-miR159a-3p_R-1	TTTGGATTGAAGGGAGCTCT	down	0.996759	-0.00468337	0.987959	1026.53	1023.21	1136.79	910.071	1022.76	1361.38	708.302	1009.91	1087.5	628	1194	1483.83	873	1105	middle
701	ath-miR159a_R-1	TTTGGATTGAAGGGAGCTCT	down	0.996759	-0.00468337	0.987959	1026.53	1023.21	1136.79	910.071	1022.76	1361.38	708.302	1009.91	1087.5	628	1194	1483.83	873	1105	middle
702	gma-MIR6300-p5_1ss8AT	TAGTGGTTAGTATTCCCGCC	up	1.00663	0.00952695	0.990394	3.59209	3.61589	2.6133	6.52121	1.71316	3.6699	1.62269	5.48369	2.5	4.5	2	4	2	6	low
703	ath-miR399a_1ss20TG	TGCCAAAGGAGATTTGCCCGG	up	1.00142	0.00204366	0.993419	181.829	182.087	202.792	196.651	146.818	145.603	225.229	174.656	194	135.7	171.4	158.7	277.6	191.1	middle
704	ath-miR399f	TGCCAAAGGAGATTTGCCCGG	up	1.00142	0.00204366	0.993419	181.829	182.087	202.792	196.651	146.818	145.603	225.229	174.656	194	135.7	171.4	158.7	277.6	191.1	middle
705	aly-miR399f-3p_1ss20TG	TGCCAAAGGAGATTTGCCCGG	up	1.00142	0.00204366	0.993419	181.829	182.087	202.792	196.651	146.818	145.603	225.229	174.656	194	135.7	171.4	158.7	277.6	191.1	middle
706	aly-miR399a-3p	TGCCAAAGGAGATTTGCCCGG	up	1.00142	0.00204366	0.993419	181.829	182.087	202.792	196.651	146.818	145.603	225.229	174.656	194	135.7	171.4	158.7	277.6	191.1	middle
707	bra-miR9558-3p	TTGCAAGCCAGACATTTCCTTT	down	0.990944	-0.0131248	0.994015	0.576273	0.571054	0	0	1.71316	0.917476	0.811343	0	0	0	2	1	1	0	low
708	bra-miR168b-3p_R+1	CCCGCCTTGCATCAACTGAATA	up	1.00478	0.00687313	0.995486	0.457562	0.459747	0.52266	0	0.856581	0.458738	0	0.913948	0.5	0	1	0.5	0	1	low
709	ath-miR168a-3p_R+1	CCCGCCTTGCATCAACTGAATT	up	1.00129	0.00186491	0.996824	1.57473	1.57677	1.56798	1.44916	1.71316	1.37621	2.43403	0.913948	1.5	1	2	1.5	3	1	low
710	ath-miR156c-3p_L+1	TGCTCACTGCTCTATCTGTCAGA	down	0.998754	-0.00179937	0.996926	17.0853	17.064	16.7251	16.9068	17.5599	15.1383	26.3686	9.74878	16	11.6667	20.5	16.5	32.5	10.6667	middle
711	bna-MIR161-p5	CTGAAAGTGACTACACCAGGA	up	1.00194	0.00279672	0.997501	9.21883	9.23672	18.8158	2.89832	5.99607	11.0097	5.6794	10.9674	18	2	7	12	7	12	middle
712	gma-MIR6300-p5_1ss1AN	NGTATAGTGGTAAGTATTCCCGC	up	1.00148	0.00213244	0.997532	2.21999	2.22328	2.09064	0.724579	3.85461	2.75243	1.62269	2.28487	2	0.5	4.5	3	2	2.5	low
