# Supplementary material for: Global DNA Methylation and mRNA-miRNA Variations Activated by Heat Shock Boost Early Microspore Embryogenesis in Cabbage (Brassica oleracea)
Source: Int J Mol Sci. 2022 May 5;23(9):5147. doi: 10.3390/ijms23095147 (PMC9103256; doi:10.3390/ijms23095147)
Supplement: Supplementary file 1 [file ijms-23-05147-s001.zip › ijms-1634790-supplementary/Table S6 The annotation of predicted target genes.xlsx]

## Sheet: Target_predict_annotation
miRNA ID	Transcript ID	Gene ID	Symbol	Score	Range	Strand	Gene Annoation	GO	KEGG
aly-miR156b-3p_L+1	Bol024887		-	4	109-130	1
aly-miR156h-3p_L+1R+2_1ss11CA	Bol024467	Bol024467	MED26B	2	233-256	1	-	GO:0003677(DNA binding);GO:0003746(translation elongation factor activity);GO:0005634(nucleus);GO:0006355(regulation of transcription, DNA-templated);GO:0006414(translational elongation)
aly-miR156h-3p_L+1R+2_1ss11CA	Bol044059	Bol044059	MED26B	3.5	272-295	1	-	GO:0003677(DNA binding);GO:0003746(translation elongation factor activity);GO:0005634(nucleus);GO:0006355(regulation of transcription, DNA-templated);GO:0006414(translational elongation)
aly-miR156h-3p_L+1R+2_1ss11CA	Bol023905	Bol023905	UBP12	4	28-50	1	-	GO:0005773(vacuole);GO:0009507(chloroplast)
aly-miR394a-5p	Bol041767	Bol041767	FBX6	1	1131-1150	1	-	GO:0003674(molecular_function);GO:0004842(ubiquitin-protein transferase activity);GO:0005634(nucleus);GO:0010305(leaf vascular tissue pattern formation);GO:0010928(regulation of auxin mediated signaling pathway);GO:0019005(SCF ubiquitin ligase complex);GO:0031146(SCF-dependent proteasomal ubiquitin-dependent protein catabolic process);GO:0060776(simple leaf morphogenesis)
aly-miR394a-5p	Bol024053	Bol024053	APRR6	3	978-997	1	putative two-component response regulator-like APRR6	GO:0000156(phosphorelay response regulator activity);GO:0000160(phosphorelay signal transduction system);GO:0003677(DNA binding);GO:0005634(nucleus);GO:0006351(transcription, DNA-templated);GO:0006355(regulation of transcription, DNA-templated)	ko04075(Plant hormone signal transduction)
aly-miR394a-5p	Bol027567	Bol027567	At1g77260	4	1773-1792	1	-	GO:0000139(Golgi membrane);GO:0005794(Golgi apparatus);GO:0016021(integral component of membrane)
aly-miR394a-5p	Bol041267	Bol041267	PRFB1	4	967-986	1	-	GO:0003747(translation release factor activity);GO:0005737(cytoplasm);GO:0006396(RNA processing);GO:0006415(translational termination);GO:0009507(chloroplast);GO:0009570(chloroplast stroma);GO:0009657(plastid organization);GO:0016149(translation release factor activity, codon specific);GO:0043022(ribosome binding)
aly-miR394a-5p	Bol040701	Bol040701	TSS	4	412-431	1	-	GO:0005634(nucleus);GO:0005737(cytoplasm);GO:0005829(cytosol)
aly-miR394a-5p	Bol033656	Bol033656	fggy	4	1078-1097	1	D-ribulokinase	GO:0005737(cytoplasm);GO:0005739(mitochondrion);GO:0005975(carbohydrate metabolic process);GO:0009507(chloroplast);GO:0016301(kinase activity);GO:0019200(carbohydrate kinase activity)	ko00040(Pentose and glucuronate interconversions)
aly-miR394a-5p	Bol040137	Bol040137	DUF2	4	640-659	1	-	GO:0005737(cytoplasm)
aly-miR394a-5p	Bol040313	Bol040313	CDKC-2	4	781-799	1	CDK activating kinase	GO:0004672(protein kinase activity);GO:0004693(cyclin-dependent protein serine/threonine kinase activity);GO:0005515(protein binding);GO:0005524(ATP binding);GO:0005634(nucleus);GO:0005829(cytosol);GO:0006397(mRNA processing);GO:0006468(protein phosphorylation);GO:0008353(RNA polymerase II carboxy-terminal domain kinase activity);GO:0009615(response to virus);GO:0009908(flower development);GO:001…	ko03022(Basal transcription factors);ko03420(Nucleotide excision repair)
aly-miR394a-5p	Bol028713	Bol028713	CDKC-2	4	1336-1354	1	cyclin-dependent kinase D-3	GO:0004672(protein kinase activity);GO:0004693(cyclin-dependent protein serine/threonine kinase activity);GO:0005515(protein binding);GO:0005524(ATP binding);GO:0005634(nucleus);GO:0005829(cytosol);GO:0006397(mRNA processing);GO:0006468(protein phosphorylation);GO:0008353(RNA polymerase II carboxy-terminal domain kinase activity);GO:0009615(response to virus);GO:0009908(flower development);GO:001…	ko03022(Basal transcription factors);ko03420(Nucleotide excision repair)
aly-miR394a-5p	Bol044498	Bol044498	TBC1D15	4	1625-1645	1	uncharacterized LOC100831005	GO:0005794(Golgi apparatus)	ko03040(Spliceosome)
aly-miR399d-3p_R-1_1ss20CA	Bol029939	Bol029939	FD	3.5	359-378	1	hypothetical protein	GO:0003677(DNA binding);GO:0003700(transcription factor activity, sequence-specific DNA binding);GO:0005634(nucleus);GO:0006351(transcription, DNA-templated);GO:0006355(regulation of transcription, DNA-templated);GO:0009737(response to abscisic acid);GO:0009738(abscisic acid-activated signaling pathway);GO:0043565(sequence-specific DNA binding)	ko04075(Plant hormone signal transduction)
aly-miR408-3p_L-1R+1	Bol036090	Bol036090	AAO	3	617-637	1	L-ascorbate oxidase-like	GO:0005576(extracellular region);GO:0009505(plant-type cell wall);GO:0055114(oxidation-reduction process)	ko00053(Ascorbate and aldarate metabolism)
aly-miR408-3p_L-1R+1	Bol013117	Bol013117	-	3.5	162-183	1	-
aly-miR408-3p_L-1R+1	Bol039403	Bol039403	DENND6A	3.5	1718-1737	1	-	GO:0009507(chloroplast)
aly-miR408-3p_L-1R+1	Bol022243	Bol022243	-	4	162-183	1	-
aly-miR408-3p_L-1R+1	Bol020347	Bol020347	At2g38370	4	857-878	1	-	GO:0003674(molecular_function);GO:0005576(extracellular region)
ath-miR164c-5p_R-1	Bol011125	Bol011125	NAC054	1	321-340	1	-	GO:0003677(DNA binding);GO:0003700(transcription factor activity, sequence-specific DNA binding);GO:0005634(nucleus);GO:0006351(transcription, DNA-templated);GO:0006355(regulation of transcription, DNA-templated);GO:0009793(embryo development ending in seed dormancy);GO:0009908(flower development);GO:0010014(meristem initiation);GO:0010072(primary shoot apical meristem specification);GO:0010160(f…
ath-miR164c-5p_R-1	Bol035498	Bol035498	NAC021	1	612-631	1	NAC domain-containing protein 89-like	GO:0003677(DNA binding);GO:0005634(nucleus);GO:0006351(transcription, DNA-templated);GO:0006355(regulation of transcription, DNA-templated)	ko03018(RNA degradation)
ath-miR164c-5p_R-1	Bol010251	Bol010251	NAC021	1	603-622	1	NAC domain-containing protein 89-like	GO:0003677(DNA binding);GO:0005634(nucleus);GO:0006351(transcription, DNA-templated);GO:0006355(regulation of transcription, DNA-templated)	ko03018(RNA degradation)
ath-miR164c-5p_R-1	Bol024555	Bol024555	NAC079	1.5	378-397	1	uncharacterized LOC106399005	GO:0003677(DNA binding);GO:0003700(transcription factor activity, sequence-specific DNA binding);GO:0005634(nucleus);GO:0006351(transcription, DNA-templated);GO:0006355(regulation of transcription, DNA-templated);GO:0007275(multicellular organism development)	ko00561(Glycerolipid metabolism)
ath-miR164c-5p_R-1	Bol017015	Bol017015	NAC100	1.5	426-445	1	uncharacterized LOC106399005	GO:0003677(DNA binding);GO:0003700(transcription factor activity, sequence-specific DNA binding);GO:0005634(nucleus);GO:0006351(transcription, DNA-templated);GO:0006355(regulation of transcription, DNA-templated);GO:0007275(multicellular organism development)	ko00561(Glycerolipid metabolism)
ath-miR164c-5p_R-1	Bol043898	Bol043898	NAC079	1.5	624-643	1	NAC domain-containing protein 89-like	GO:0003677(DNA binding);GO:0003700(transcription factor activity, sequence-specific DNA binding);GO:0005634(nucleus);GO:0006351(transcription, DNA-templated);GO:0006355(regulation of transcription, DNA-templated);GO:0007275(multicellular organism development)	ko03018(RNA degradation)
ath-miR164c-5p_R-1	Bol025747	Bol025747	NAC054	2	636-655	1	NAC domain-containing protein 89-like	GO:0003677(DNA binding);GO:0003700(transcription factor activity, sequence-specific DNA binding);GO:0005634(nucleus);GO:0006351(transcription, DNA-templated);GO:0006355(regulation of transcription, DNA-templated);GO:0009793(embryo development ending in seed dormancy);GO:0009908(flower development);GO:0010014(meristem initiation);GO:0010072(primary shoot apical meristem specification);GO:0010160(f…	ko03018(RNA degradation)
ath-miR164c-5p_R-1	Bol017224	Bol017224	NAC098	2	756-775	1	NAC domain-containing protein 89-like	GO:0003677(DNA binding);GO:0003700(transcription factor activity, sequence-specific DNA binding);GO:0005634(nucleus);GO:0006351(transcription, DNA-templated);GO:0006355(regulation of transcription, DNA-templated);GO:0007275(multicellular organism development);GO:0010072(primary shoot apical meristem specification);GO:0010160(formation of organ boundary);GO:0010223(secondary shoot formation);GO:00…	ko03018(RNA degradation)
ath-miR164c-5p_R-1	Bol012152	Bol012152	NAC92	3.5	222-241	1	uncharacterized LOC106399005	GO:0003700(transcription factor activity, sequence-specific DNA binding);GO:0005515(protein binding);GO:0005634(nucleus);GO:0006351(transcription, DNA-templated);GO:0006915(apoptotic process);GO:0006979(response to oxidative stress);GO:0007275(multicellular organism development);GO:0009651(response to salt stress);GO:0009723(response to ethylene);GO:0009733(response to auxin);GO:0009737(response …	ko00561(Glycerolipid metabolism)
ath-miR164c-5p_R-1	Bol030198	Bol030198	At2g45640	4	112-131	1	histone deacetylase complex subunit SAP18	GO:0005515(protein binding);GO:0005634(nucleus);GO:0005730(nucleolus);GO:0006351(transcription, DNA-templated);GO:0006355(regulation of transcription, DNA-templated);GO:0009651(response to salt stress);GO:0009737(response to abscisic acid)	ko03013(RNA transport);ko03015(mRNA surveillance pathway)
ath-miR164c-5p_R-1	Bol017539	Bol017539	-	4	32-51	1	-
ath-miR164c-5p_R-1	Bol027855	Bol027855	-	4	124-142	1	-
ath-miR164c-5p_R-1	Bol038794	Bol038794	At4g27520	4	708-726	1	-	GO:0005507(copper ion binding);GO:0005886(plasma membrane);GO:0009055(electron carrier activity);GO:0031225(anchored component of membrane);GO:0046658(anchored component of plasma membrane)
ath-miR164c-5p_R-1	Bol035641	Bol035641	KIN12E	4	1426-1446	1	kinesin-1-like protein PSS1	GO:0003777(microtubule motor activity);GO:0005871(kinesin complex);GO:0007018(microtubule-based movement);GO:0016887(ATPase activity)	ko04144(Endocytosis)
ath-miR164c-5p_R-1	Bol005130	Bol005130	ATG18C	4	948-966	1	-	GO:0000045(autophagosome assembly);GO:0000422(mitophagy);GO:0005774(vacuolar membrane);GO:0005829(cytosol);GO:0006497(protein lipidation);GO:0006914(autophagy);GO:0015031(protein transport);GO:0019898(extrinsic component of membrane);GO:0031090(organelle membrane);GO:0032266(phosphatidylinositol-3-phosphate binding);GO:0034045(pre-autophagosomal structure membrane);GO:0034497(protein localization…
ath-miR164c-5p_R-1	Bol026511	Bol026511	-	4	269-288	1	-	GO:0008150(biological_process);GO:0009507(chloroplast)
ath-miR166a-3p	Bol035052	Bol035052	ATHB-15	2.5	554-574	1	-	GO:0003677(DNA binding);GO:0003700(transcription factor activity, sequence-specific DNA binding);GO:0005634(nucleus);GO:0006351(transcription, DNA-templated);GO:0006355(regulation of transcription, DNA-templated);GO:0008289(lipid binding);GO:0009855(determination of bilateral symmetry);GO:0009887(organ morphogenesis);GO:0009965(leaf morphogenesis);GO:0010014(meristem initiation);GO:0010073(merist…
ath-miR166a-3p	Bol019484	Bol019484	ATHB-15	2.5	551-571	1	uncharacterized LOC104455787	GO:0003677(DNA binding);GO:0003700(transcription factor activity, sequence-specific DNA binding);GO:0005634(nucleus);GO:0006351(transcription, DNA-templated);GO:0006355(regulation of transcription, DNA-templated);GO:0008289(lipid binding);GO:0009855(determination of bilateral symmetry);GO:0009887(organ morphogenesis);GO:0009965(leaf morphogenesis);GO:0010014(meristem initiation);GO:0010073(merist…	ko00750(Vitamin B6 metabolism)
ath-miR166a-3p	Bol037848	Bol037848	ATHB-14	3	491-511	1	-	GO:0003677(DNA binding);GO:0003700(transcription factor activity, sequence-specific DNA binding);GO:0005634(nucleus);GO:0006351(transcription, DNA-templated);GO:0006355(regulation of transcription, DNA-templated);GO:0008289(lipid binding);GO:0009855(determination of bilateral symmetry);GO:0009944(polarity specification of adaxial/abaxial axis);GO:0009955(adaxial/abaxial pattern specification);GO:…
ath-miR166a-3p	Bol017514	Bol017514	ATHB-8	3	545-565	1	-	GO:0003677(DNA binding);GO:0003700(transcription factor activity, sequence-specific DNA binding);GO:0005634(nucleus);GO:0006351(transcription, DNA-templated);GO:0006355(regulation of transcription, DNA-templated);GO:0008284(positive regulation of cell proliferation);GO:0008289(lipid binding);GO:0009733(response to auxin);GO:0010014(meristem initiation);GO:0010067(procambium histogenesis);GO:00100…
ath-miR166a-3p	Bol017856	Bol017856	ATHB-8	3	548-568	1	-	GO:0003677(DNA binding);GO:0003700(transcription factor activity, sequence-specific DNA binding);GO:0005634(nucleus);GO:0006351(transcription, DNA-templated);GO:0006355(regulation of transcription, DNA-templated);GO:0008284(positive regulation of cell proliferation);GO:0008289(lipid binding);GO:0009733(response to auxin);GO:0010014(meristem initiation);GO:0010067(procambium histogenesis);GO:00100…
ath-miR166a-3p	Bol022567	Bol022567	ATHB-9	3	575-595	1	-	GO:0003677(DNA binding);GO:0003700(transcription factor activity, sequence-specific DNA binding);GO:0005515(protein binding);GO:0005634(nucleus);GO:0006351(transcription, DNA-templated);GO:0006355(regulation of transcription, DNA-templated);GO:0008289(lipid binding);GO:0009855(determination of bilateral symmetry);GO:0009880(embryonic pattern specification);GO:0009943(adaxial/abaxial axis specific…
ath-miR166a-3p	Bol035990	Bol035990	REV	3	557-577	1	-	GO:0003677(DNA binding);GO:0003700(transcription factor activity, sequence-specific DNA binding);GO:0005634(nucleus);GO:0006351(transcription, DNA-templated);GO:0006355(regulation of transcription, DNA-templated);GO:0008289(lipid binding);GO:0009855(determination of bilateral symmetry);GO:0009944(polarity specification of adaxial/abaxial axis);GO:0009956(radial pattern formation);GO:0010014(meris…
ath-miR166a-3p	Bol041327	Bol041327	REV	3.5	563-583	1	-	GO:0003677(DNA binding);GO:0003700(transcription factor activity, sequence-specific DNA binding);GO:0005634(nucleus);GO:0006351(transcription, DNA-templated);GO:0006355(regulation of transcription, DNA-templated);GO:0008289(lipid binding);GO:0009855(determination of bilateral symmetry);GO:0009944(polarity specification of adaxial/abaxial axis);GO:0009956(radial pattern formation);GO:0010014(meris…
ath-miR166a-3p	Bol027381	Bol027381	ATHB-14	3.5	575-595	1	-	GO:0003677(DNA binding);GO:0003700(transcription factor activity, sequence-specific DNA binding);GO:0005634(nucleus);GO:0006351(transcription, DNA-templated);GO:0006355(regulation of transcription, DNA-templated);GO:0008289(lipid binding);GO:0009855(determination of bilateral symmetry);GO:0009944(polarity specification of adaxial/abaxial axis);GO:0009955(adaxial/abaxial pattern specification);GO:…
ath-miR166a-3p	Bol007931	Bol007931	-	4	792-811	1	-	GO:0003674(molecular_function);GO:0005634(nucleus);GO:0008150(biological_process)
ath-miR171a-3p_1ss14CT	Bol041519	Bol041519	SCL15	3	444-464	1	DELLA protein GAI-like	GO:0003700(transcription factor activity, sequence-specific DNA binding);GO:0005634(nucleus);GO:0006351(transcription, DNA-templated);GO:0006355(regulation of transcription, DNA-templated);GO:0030154(cell differentiation);GO:0043565(sequence-specific DNA binding);GO:0048831(regulation of shoot system development)	ko04075(Plant hormone signal transduction)
ath-miR394a	Bol041767	Bol041767	FBX6	1	1131-1150	1	-	GO:0003674(molecular_function);GO:0004842(ubiquitin-protein transferase activity);GO:0005634(nucleus);GO:0010305(leaf vascular tissue pattern formation);GO:0010928(regulation of auxin mediated signaling pathway);GO:0019005(SCF ubiquitin ligase complex);GO:0031146(SCF-dependent proteasomal ubiquitin-dependent protein catabolic process);GO:0060776(simple leaf morphogenesis)
ath-miR394a	Bol024053	Bol024053	APRR6	3	978-997	1	putative two-component response regulator-like APRR6	GO:0000156(phosphorelay response regulator activity);GO:0000160(phosphorelay signal transduction system);GO:0003677(DNA binding);GO:0005634(nucleus);GO:0006351(transcription, DNA-templated);GO:0006355(regulation of transcription, DNA-templated)	ko04075(Plant hormone signal transduction)
ath-miR394a	Bol027567	Bol027567	At1g77260	4	1773-1792	1	-	GO:0000139(Golgi membrane);GO:0005794(Golgi apparatus);GO:0016021(integral component of membrane)
ath-miR394a	Bol041267	Bol041267	PRFB1	4	967-986	1	-	GO:0003747(translation release factor activity);GO:0005737(cytoplasm);GO:0006396(RNA processing);GO:0006415(translational termination);GO:0009507(chloroplast);GO:0009570(chloroplast stroma);GO:0009657(plastid organization);GO:0016149(translation release factor activity, codon specific);GO:0043022(ribosome binding)
ath-miR394a	Bol040701	Bol040701	TSS	4	412-431	1	-	GO:0005634(nucleus);GO:0005737(cytoplasm);GO:0005829(cytosol)
ath-miR394a	Bol033656	Bol033656	fggy	4	1078-1097	1	D-ribulokinase	GO:0005737(cytoplasm);GO:0005739(mitochondrion);GO:0005975(carbohydrate metabolic process);GO:0009507(chloroplast);GO:0016301(kinase activity);GO:0019200(carbohydrate kinase activity)	ko00040(Pentose and glucuronate interconversions)
ath-miR394a	Bol040137	Bol040137	DUF2	4	640-659	1	-	GO:0005737(cytoplasm)
ath-miR394a	Bol040313	Bol040313	CDKC-2	4	781-799	1	CDK activating kinase	GO:0004672(protein kinase activity);GO:0004693(cyclin-dependent protein serine/threonine kinase activity);GO:0005515(protein binding);GO:0005524(ATP binding);GO:0005634(nucleus);GO:0005829(cytosol);GO:0006397(mRNA processing);GO:0006468(protein phosphorylation);GO:0008353(RNA polymerase II carboxy-terminal domain kinase activity);GO:0009615(response to virus);GO:0009908(flower development);GO:001…	ko03022(Basal transcription factors);ko03420(Nucleotide excision repair)
ath-miR394a	Bol028713	Bol028713	CDKC-2	4	1336-1354	1	cyclin-dependent kinase D-3	GO:0004672(protein kinase activity);GO:0004693(cyclin-dependent protein serine/threonine kinase activity);GO:0005515(protein binding);GO:0005524(ATP binding);GO:0005634(nucleus);GO:0005829(cytosol);GO:0006397(mRNA processing);GO:0006468(protein phosphorylation);GO:0008353(RNA polymerase II carboxy-terminal domain kinase activity);GO:0009615(response to virus);GO:0009908(flower development);GO:001…	ko03022(Basal transcription factors);ko03420(Nucleotide excision repair)
ath-miR394a	Bol044498	Bol044498	TBC1D15	4	1625-1645	1	uncharacterized LOC100831005	GO:0005794(Golgi apparatus)	ko03040(Spliceosome)
ath-miR8176_L-1_1ss19GA	Bol031049	Bol031049	HIPP06	4	198-216	1	-	GO:0005634(nucleus)
ath-miR8176_L-1_1ss19GA	Bol027733	Bol027733	-	4	246-264	1	-	GO:0003674(molecular_function);GO:0005634(nucleus);GO:0008150(biological_process);GO:0016021(integral component of membrane)
ath-miR8176_L-1_1ss19GA	Bol037148	Bol037148	CAT6	4	183-201	1	-	GO:0005887(integral component of plasma membrane);GO:0015179(L-amino acid transmembrane transporter activity);GO:0015297(antiporter activity)
ath-miR845a	Bol044840	Bol044840	CXE1	4	1282-1303	1	protein TIFY 10A-like	GO:0005634(nucleus);GO:0008152(metabolic process);GO:0052689(carboxylic ester hydrolase activity)	ko04075(Plant hormone signal transduction)
ath-miR845a_1ss1CN	Bol044840	Bol044840	CXE1	4	1282-1303	1	protein TIFY 10A-like	GO:0005634(nucleus);GO:0008152(metabolic process);GO:0052689(carboxylic ester hydrolase activity)	ko04075(Plant hormone signal transduction)
bna-miR166a	Bol035052	Bol035052	ATHB-15	2.5	554-574	1	-	GO:0003677(DNA binding);GO:0003700(transcription factor activity, sequence-specific DNA binding);GO:0005634(nucleus);GO:0006351(transcription, DNA-templated);GO:0006355(regulation of transcription, DNA-templated);GO:0008289(lipid binding);GO:0009855(determination of bilateral symmetry);GO:0009887(organ morphogenesis);GO:0009965(leaf morphogenesis);GO:0010014(meristem initiation);GO:0010073(merist…
bna-miR166a	Bol019484	Bol019484	ATHB-15	2.5	551-571	1	uncharacterized LOC104455787	GO:0003677(DNA binding);GO:0003700(transcription factor activity, sequence-specific DNA binding);GO:0005634(nucleus);GO:0006351(transcription, DNA-templated);GO:0006355(regulation of transcription, DNA-templated);GO:0008289(lipid binding);GO:0009855(determination of bilateral symmetry);GO:0009887(organ morphogenesis);GO:0009965(leaf morphogenesis);GO:0010014(meristem initiation);GO:0010073(merist…	ko00750(Vitamin B6 metabolism)
bna-miR166a	Bol037848	Bol037848	ATHB-14	3	491-511	1	-	GO:0003677(DNA binding);GO:0003700(transcription factor activity, sequence-specific DNA binding);GO:0005634(nucleus);GO:0006351(transcription, DNA-templated);GO:0006355(regulation of transcription, DNA-templated);GO:0008289(lipid binding);GO:0009855(determination of bilateral symmetry);GO:0009944(polarity specification of adaxial/abaxial axis);GO:0009955(adaxial/abaxial pattern specification);GO:…
bna-miR166a	Bol017514	Bol017514	ATHB-8	3	545-565	1	-	GO:0003677(DNA binding);GO:0003700(transcription factor activity, sequence-specific DNA binding);GO:0005634(nucleus);GO:0006351(transcription, DNA-templated);GO:0006355(regulation of transcription, DNA-templated);GO:0008284(positive regulation of cell proliferation);GO:0008289(lipid binding);GO:0009733(response to auxin);GO:0010014(meristem initiation);GO:0010067(procambium histogenesis);GO:00100…
bna-miR166a	Bol017856	Bol017856	ATHB-8	3	548-568	1	-	GO:0003677(DNA binding);GO:0003700(transcription factor activity, sequence-specific DNA binding);GO:0005634(nucleus);GO:0006351(transcription, DNA-templated);GO:0006355(regulation of transcription, DNA-templated);GO:0008284(positive regulation of cell proliferation);GO:0008289(lipid binding);GO:0009733(response to auxin);GO:0010014(meristem initiation);GO:0010067(procambium histogenesis);GO:00100…
bna-miR166a	Bol022567	Bol022567	ATHB-9	3	575-595	1	-	GO:0003677(DNA binding);GO:0003700(transcription factor activity, sequence-specific DNA binding);GO:0005515(protein binding);GO:0005634(nucleus);GO:0006351(transcription, DNA-templated);GO:0006355(regulation of transcription, DNA-templated);GO:0008289(lipid binding);GO:0009855(determination of bilateral symmetry);GO:0009880(embryonic pattern specification);GO:0009943(adaxial/abaxial axis specific…
bna-miR166a	Bol035990	Bol035990	REV	3	557-577	1	-	GO:0003677(DNA binding);GO:0003700(transcription factor activity, sequence-specific DNA binding);GO:0005634(nucleus);GO:0006351(transcription, DNA-templated);GO:0006355(regulation of transcription, DNA-templated);GO:0008289(lipid binding);GO:0009855(determination of bilateral symmetry);GO:0009944(polarity specification of adaxial/abaxial axis);GO:0009956(radial pattern formation);GO:0010014(meris…
bna-miR166a	Bol041327	Bol041327	REV	3.5	563-583	1	-	GO:0003677(DNA binding);GO:0003700(transcription factor activity, sequence-specific DNA binding);GO:0005634(nucleus);GO:0006351(transcription, DNA-templated);GO:0006355(regulation of transcription, DNA-templated);GO:0008289(lipid binding);GO:0009855(determination of bilateral symmetry);GO:0009944(polarity specification of adaxial/abaxial axis);GO:0009956(radial pattern formation);GO:0010014(meris…
bna-miR166a	Bol027381	Bol027381	ATHB-14	3.5	575-595	1	-	GO:0003677(DNA binding);GO:0003700(transcription factor activity, sequence-specific DNA binding);GO:0005634(nucleus);GO:0006351(transcription, DNA-templated);GO:0006355(regulation of transcription, DNA-templated);GO:0008289(lipid binding);GO:0009855(determination of bilateral symmetry);GO:0009944(polarity specification of adaxial/abaxial axis);GO:0009955(adaxial/abaxial pattern specification);GO:…
bna-miR166a	Bol007931	Bol007931	-	4	792-811	1	-	GO:0003674(molecular_function);GO:0005634(nucleus);GO:0008150(biological_process)
bna-miR166f	Bol037848	Bol037848	ATHB-14	2.5	491-511	1	-	GO:0003677(DNA binding);GO:0003700(transcription factor activity, sequence-specific DNA binding);GO:0005634(nucleus);GO:0006351(transcription, DNA-templated);GO:0006355(regulation of transcription, DNA-templated);GO:0008289(lipid binding);GO:0009855(determination of bilateral symmetry);GO:0009944(polarity specification of adaxial/abaxial axis);GO:0009955(adaxial/abaxial pattern specification);GO:…
bna-miR166f	Bol017514	Bol017514	ATHB-8	2.5	545-565	1	-	GO:0003677(DNA binding);GO:0003700(transcription factor activity, sequence-specific DNA binding);GO:0005634(nucleus);GO:0006351(transcription, DNA-templated);GO:0006355(regulation of transcription, DNA-templated);GO:0008284(positive regulation of cell proliferation);GO:0008289(lipid binding);GO:0009733(response to auxin);GO:0010014(meristem initiation);GO:0010067(procambium histogenesis);GO:00100…
bna-miR166f	Bol017856	Bol017856	ATHB-8	2.5	548-568	1	-	GO:0003677(DNA binding);GO:0003700(transcription factor activity, sequence-specific DNA binding);GO:0005634(nucleus);GO:0006351(transcription, DNA-templated);GO:0006355(regulation of transcription, DNA-templated);GO:0008284(positive regulation of cell proliferation);GO:0008289(lipid binding);GO:0009733(response to auxin);GO:0010014(meristem initiation);GO:0010067(procambium histogenesis);GO:00100…
bna-miR166f	Bol022567	Bol022567	ATHB-9	2.5	575-595	1	-	GO:0003677(DNA binding);GO:0003700(transcription factor activity, sequence-specific DNA binding);GO:0005515(protein binding);GO:0005634(nucleus);GO:0006351(transcription, DNA-templated);GO:0006355(regulation of transcription, DNA-templated);GO:0008289(lipid binding);GO:0009855(determination of bilateral symmetry);GO:0009880(embryonic pattern specification);GO:0009943(adaxial/abaxial axis specific…
bna-miR166f	Bol035990	Bol035990	REV	2.5	557-577	1	-	GO:0003677(DNA binding);GO:0003700(transcription factor activity, sequence-specific DNA binding);GO:0005634(nucleus);GO:0006351(transcription, DNA-templated);GO:0006355(regulation of transcription, DNA-templated);GO:0008289(lipid binding);GO:0009855(determination of bilateral symmetry);GO:0009944(polarity specification of adaxial/abaxial axis);GO:0009956(radial pattern formation);GO:0010014(meris…
bna-miR166f	Bol041327	Bol041327	REV	3.5	563-583	1	-	GO:0003677(DNA binding);GO:0003700(transcription factor activity, sequence-specific DNA binding);GO:0005634(nucleus);GO:0006351(transcription, DNA-templated);GO:0006355(regulation of transcription, DNA-templated);GO:0008289(lipid binding);GO:0009855(determination of bilateral symmetry);GO:0009944(polarity specification of adaxial/abaxial axis);GO:0009956(radial pattern formation);GO:0010014(meris…
bna-miR166f	Bol035052	Bol035052	ATHB-15	3.5	554-574	1	-	GO:0003677(DNA binding);GO:0003700(transcription factor activity, sequence-specific DNA binding);GO:0005634(nucleus);GO:0006351(transcription, DNA-templated);GO:0006355(regulation of transcription, DNA-templated);GO:0008289(lipid binding);GO:0009855(determination of bilateral symmetry);GO:0009887(organ morphogenesis);GO:0009965(leaf morphogenesis);GO:0010014(meristem initiation);GO:0010073(merist…
bna-miR166f	Bol019484	Bol019484	ATHB-15	3.5	551-571	1	uncharacterized LOC104455787	GO:0003677(DNA binding);GO:0003700(transcription factor activity, sequence-specific DNA binding);GO:0005634(nucleus);GO:0006351(transcription, DNA-templated);GO:0006355(regulation of transcription, DNA-templated);GO:0008289(lipid binding);GO:0009855(determination of bilateral symmetry);GO:0009887(organ morphogenesis);GO:0009965(leaf morphogenesis);GO:0010014(meristem initiation);GO:0010073(merist…	ko00750(Vitamin B6 metabolism)
bna-miR166f	Bol027381	Bol027381	ATHB-14	3.5	575-595	1	-	GO:0003677(DNA binding);GO:0003700(transcription factor activity, sequence-specific DNA binding);GO:0005634(nucleus);GO:0006351(transcription, DNA-templated);GO:0006355(regulation of transcription, DNA-templated);GO:0008289(lipid binding);GO:0009855(determination of bilateral symmetry);GO:0009944(polarity specification of adaxial/abaxial axis);GO:0009955(adaxial/abaxial pattern specification);GO:…
bna-miR394a	Bol041767	Bol041767	FBX6	1	1131-1150	1	-	GO:0003674(molecular_function);GO:0004842(ubiquitin-protein transferase activity);GO:0005634(nucleus);GO:0010305(leaf vascular tissue pattern formation);GO:0010928(regulation of auxin mediated signaling pathway);GO:0019005(SCF ubiquitin ligase complex);GO:0031146(SCF-dependent proteasomal ubiquitin-dependent protein catabolic process);GO:0060776(simple leaf morphogenesis)
bna-miR394a	Bol024053	Bol024053	APRR6	3	978-997	1	putative two-component response regulator-like APRR6	GO:0000156(phosphorelay response regulator activity);GO:0000160(phosphorelay signal transduction system);GO:0003677(DNA binding);GO:0005634(nucleus);GO:0006351(transcription, DNA-templated);GO:0006355(regulation of transcription, DNA-templated)	ko04075(Plant hormone signal transduction)
bna-miR394a	Bol027567	Bol027567	At1g77260	4	1773-1792	1	-	GO:0000139(Golgi membrane);GO:0005794(Golgi apparatus);GO:0016021(integral component of membrane)
bna-miR394a	Bol041267	Bol041267	PRFB1	4	967-986	1	-	GO:0003747(translation release factor activity);GO:0005737(cytoplasm);GO:0006396(RNA processing);GO:0006415(translational termination);GO:0009507(chloroplast);GO:0009570(chloroplast stroma);GO:0009657(plastid organization);GO:0016149(translation release factor activity, codon specific);GO:0043022(ribosome binding)
bna-miR394a	Bol040701	Bol040701	TSS	4	412-431	1	-	GO:0005634(nucleus);GO:0005737(cytoplasm);GO:0005829(cytosol)
bna-miR394a	Bol033656	Bol033656	fggy	4	1078-1097	1	D-ribulokinase	GO:0005737(cytoplasm);GO:0005739(mitochondrion);GO:0005975(carbohydrate metabolic process);GO:0009507(chloroplast);GO:0016301(kinase activity);GO:0019200(carbohydrate kinase activity)	ko00040(Pentose and glucuronate interconversions)
bna-miR394a	Bol040137	Bol040137	DUF2	4	640-659	1	-	GO:0005737(cytoplasm)
bna-miR394a	Bol040313	Bol040313	CDKC-2	4	781-799	1	CDK activating kinase	GO:0004672(protein kinase activity);GO:0004693(cyclin-dependent protein serine/threonine kinase activity);GO:0005515(protein binding);GO:0005524(ATP binding);GO:0005634(nucleus);GO:0005829(cytosol);GO:0006397(mRNA processing);GO:0006468(protein phosphorylation);GO:0008353(RNA polymerase II carboxy-terminal domain kinase activity);GO:0009615(response to virus);GO:0009908(flower development);GO:001…	ko03022(Basal transcription factors);ko03420(Nucleotide excision repair)
bna-miR394a	Bol028713	Bol028713	CDKC-2	4	1336-1354	1	cyclin-dependent kinase D-3	GO:0004672(protein kinase activity);GO:0004693(cyclin-dependent protein serine/threonine kinase activity);GO:0005515(protein binding);GO:0005524(ATP binding);GO:0005634(nucleus);GO:0005829(cytosol);GO:0006397(mRNA processing);GO:0006468(protein phosphorylation);GO:0008353(RNA polymerase II carboxy-terminal domain kinase activity);GO:0009615(response to virus);GO:0009908(flower development);GO:001…	ko03022(Basal transcription factors);ko03420(Nucleotide excision repair)
bna-miR394a	Bol044498	Bol044498	TBC1D15	4	1625-1645	1	uncharacterized LOC100831005	GO:0005794(Golgi apparatus)	ko03040(Spliceosome)
bna-MIR6028-p3	Bol030209	Bol030209	BAP2	1.5	78-97	1	-	GO:0003674(molecular_function);GO:0006952(defense response);GO:0016020(membrane)
bna-MIR6028-p3	Bol029565	Bol029565	BAP2	1.5	78-97	1	-	GO:0003674(molecular_function);GO:0006952(defense response);GO:0016020(membrane)
bna-MIR6028-p3	Bol021749	Bol021749	BAP2	3	78-97	1	-	GO:0003674(molecular_function);GO:0006952(defense response);GO:0016020(membrane)
bna-MIR6028-p3	Bol012681	Bol012681	-	3	795-814	1	-	GO:0005516(calmodulin binding);GO:0005634(nucleus);GO:0005886(plasma membrane);GO:0008150(biological_process)
bna-MIR6028-p3	Bol027924	Bol027924	rab3gap1	3	838-857	1	-	GO:0005737(cytoplasm)
bna-MIR6028-p3	Bol032813	Bol032813	EDS1B	3	280-298	1	protein EDS1B-like	GO:0004806(triglyceride lipase activity);GO:0004871(signal transducer activity);GO:0005634(nucleus);GO:0005737(cytoplasm);GO:0006629(lipid metabolic process);GO:0006952(defense response);GO:0016298(lipase activity);GO:0016787(hydrolase activity)	ko04626(Plant-pathogen interaction)
bna-MIR6028-p3	Bol039937	Bol039937	ARAD1	3	853-872	1	alpha-glucosidase 2-like	GO:0003824(catalytic activity);GO:0005794(Golgi apparatus);GO:0008150(biological_process);GO:0016020(membrane);GO:0016021(integral component of membrane);GO:0016740(transferase activity)	ko00510(N-Glycan biosynthesis);ko04141(Protein processing in endoplasmic reticulum)
bna-MIR6028-p3	Bol020896	Bol020896	-	3.5	189-207	1	-	GO:0003677(DNA binding);GO:0005634(nucleus);GO:0006355(regulation of transcription, DNA-templated);GO:0008080(N-acetyltransferase activity);GO:0008270(zinc ion binding)
bna-MIR6028-p3	Bol012802	Bol012802	Sympk	3.5	2047-2067	1	symplekin-like	GO:0005847(mRNA cleavage and polyadenylation specificity factor complex);GO:0006396(RNA processing);GO:0035194(posttranscriptional gene silencing by RNA)	ko03015(mRNA surveillance pathway)
bna-MIR6028-p3	Bol008737	Bol008737	EDS1B	3.5	1252-1270	1	protein EDS1B-like	GO:0004806(triglyceride lipase activity);GO:0004871(signal transducer activity);GO:0005634(nucleus);GO:0005737(cytoplasm);GO:0006629(lipid metabolic process);GO:0006952(defense response);GO:0016298(lipase activity);GO:0016787(hydrolase activity)	ko04626(Plant-pathogen interaction)
bna-MIR6028-p3	Bol042991	Bol042991	ABCB19	3.5	658-676	1	ABC transporter B family member 19	GO:0005515(protein binding);GO:0005524(ATP binding);GO:0005886(plasma membrane);GO:0008361(regulation of cell size);GO:0009637(response to blue light);GO:0009639(response to red or far red light);GO:0009640(photomorphogenesis);GO:0009733(response to auxin);GO:0009734(auxin-activated signaling pathway);GO:0009926(auxin polar transport);GO:0009958(positive gravitropism);GO:0010160(formation of orga…	ko02010(ABC transporters)
bna-MIR6028-p3	Bol037184	Bol037184	-	4	100-120	1	-	GO:0003674(molecular_function);GO:0005739(mitochondrion);GO:0008150(biological_process)
bna-MIR6028-p3	Bol028216	Bol028216	At4g16620	4	3-22	1	-	GO:0005886(plasma membrane);GO:0006810(transport);GO:0009507(chloroplast);GO:0016020(membrane);GO:0016021(integral component of membrane);GO:0022857(transmembrane transporter activity)
bna-MIR6028-p3	Bol022963	Bol022963	At3g17010	4	552-571	1	-	GO:0003677(DNA binding);GO:0003700(transcription factor activity, sequence-specific DNA binding);GO:0005634(nucleus);GO:0006351(transcription, DNA-templated);GO:0006355(regulation of transcription, DNA-templated)
bna-MIR6028-p3	Bol007990	Bol007990	CYCD3-3	4	10-29	1	cyclin-D3-3-like	GO:0004693(cyclin-dependent protein serine/threonine kinase activity);GO:0005515(protein binding);GO:0005634(nucleus);GO:0007049(cell cycle);GO:0042127(regulation of cell proliferation);GO:0048316(seed development);GO:0051301(cell division);GO:0051726(regulation of cell cycle)	ko04075(Plant hormone signal transduction)
bna-MIR6028-p3	Bol040042	Bol040042	TAO1	4	1116-1135	1	uncharacterized LOC101313743	GO:0005524(ATP binding);GO:0006952(defense response);GO:0007165(signal transduction);GO:0009816(defense response to bacterium, incompatible interaction);GO:0042742(defense response to bacterium);GO:0043531(ADP binding)	ko03030(DNA replication);ko03420(Nucleotide excision repair);ko03430(Mismatch repair);ko03440(Homologous recombination)
bna-MIR6028-p3	Bol021382	Bol021382	TAO1	4	1429-1448	1	HSPA4 nucleotide-binding domain protein	GO:0005524(ATP binding);GO:0006952(defense response);GO:0007165(signal transduction);GO:0043531(ADP binding)	ko03040(Spliceosome);ko04141(Protein processing in endoplasmic reticulum);ko04144(Endocytosis)
bna-MIR6028-p3	Bol041140	Bol041140	PBL9	4	63-82	1	lupeol synthase-like	GO:0004674(protein serine/threonine kinase activity);GO:0004713(protein tyrosine kinase activity);GO:0005524(ATP binding);GO:0005886(plasma membrane);GO:0006468(protein phosphorylation);GO:0009507(chloroplast);GO:0016301(kinase activity)	ko00100(Steroid biosynthesis)
bna-MIR6028-p3	Bol037337	Bol037337	At3g49725	4	1297-1316	1	-	GO:0005525(GTP binding);GO:0005737(cytoplasm);GO:0009507(chloroplast);GO:0046872(metal ion binding)
bna-MIR6028-p3	Bol024133	Bol024133	ADR2	4	700-719	1	-	GO:0005524(ATP binding);GO:0006952(defense response);GO:0007165(signal transduction);GO:0043531(ADP binding)
bna-MIR6028-p3	Bol031106	Bol031106	CCB1	4	327-346	1	-	GO:0003674(molecular_function);GO:0009507(chloroplast);GO:0009535(chloroplast thylakoid membrane);GO:0010190(cytochrome b6f complex assembly);GO:0016021(integral component of membrane)
bna-MIR6028-p3	Bol016068	Bol016068	UPL3	4	162-182	1	E3 ubiquitin-protein ligase UPL3-like	GO:0004842(ubiquitin-protein transferase activity);GO:0005634(nucleus);GO:0005737(cytoplasm);GO:0005886(plasma membrane);GO:0010091(trichome branching);GO:0016874(ligase activity);GO:0042023(DNA endoreduplication);GO:0042787(protein ubiquitination involved in ubiquitin-dependent protein catabolic process)	ko04120(Ubiquitin mediated proteolysis)
bna-MIR6028-p3	Bol044765	Bol044765	At3g42180	4	988-1007	1	-	GO:0000139(Golgi membrane);GO:0003824(catalytic activity);GO:0005576(extracellular region);GO:0005794(Golgi apparatus);GO:0016020(membrane);GO:0016021(integral component of membrane);GO:0016757(transferase activity, transferring glycosyl groups);GO:0071555(cell wall organization)
bna-MIR6028-p3	Bol024716	Bol024716	HERC6	4	1432-1451	1	protein SPA1-RELATED 4-like	GO:0003682(chromatin binding);GO:0005886(plasma membrane);GO:0008150(biological_process);GO:0008536(Ran GTPase binding)	ko04120(Ubiquitin mediated proteolysis);ko04712(Circadian rhythm - plant)
bna-MIR6028-p3	Bol039221	Bol039221	-	4	4243-4262	1	-	GO:0003674(molecular_function);GO:0005634(nucleus);GO:0008150(biological_process);GO:0016021(integral component of membrane)
bna-MIR6028-p3	Bol018974	Bol018974	At1g78140	4	163-182	1	-	GO:0009507(chloroplast);GO:0010287(plastoglobule)
bna-MIR6028-p3	Bol039236	Bol039236	HMG1	4	1450-1469	1	3-hydroxy-3-methylglutaryl-coenzyme A reductase 1-like	GO:0004420(hydroxymethylglutaryl-CoA reductase );GO:0005778(peroxisomal membrane);GO:0005789(endoplasmic reticulum membrane);GO:0008299(isoprenoid biosynthetic process);GO:0016126(sterol biosynthetic process)	ko00900(Terpenoid backbone biosynthesis)
bna-MIR6028-p3	Bol008086	Bol008086	-	4	201-219	1	-	GO:0003674(molecular_function);GO:0005575(cellular_component);GO:0008150(biological_process)
bna-MIR6028-p3	Bol014910	Bol014910	RRP12	4	2182-2200	1	-	GO:0005634(nucleus);GO:0008150(biological_process)
bna-MIR6028-p3	Bol032632	Bol032632	4CLL7	4	1467-1487	1	4-coumarate--CoA ligase-like 7	GO:0004321(fatty-acyl-CoA synthase activity);GO:0005524(ATP binding);GO:0005777(peroxisome);GO:0009695(jasmonic acid biosynthetic process);GO:0009850(auxin metabolic process);GO:0009851(auxin biosynthetic process);GO:0016207(4-coumarate-CoA ligase activity);GO:0016874(ligase activity);GO:0031408(oxylipin biosynthetic process)	ko00360(Phenylalanine metabolism);ko00130(Ubiquinone and other terpenoid-quinone biosynthesis);ko00940(Phenylpropanoid biosynthesis)
bna-MIR6028-p3	Bol039426	Bol039426	-	4	321-341	1	-
bna-MIR6028-p3	Bol043778	Bol043778	RCN3	4	733-753	1	-	GO:0005509(calcium ion binding);GO:0005783(endoplasmic reticulum);GO:0005794(Golgi apparatus);GO:0005886(plasma membrane);GO:0016021(integral component of membrane)
bna-MIR6028-p3	Bol008798	Bol008798	-	4	748-768	1	Calmodulin	GO:0005509(calcium ion binding);GO:0005783(endoplasmic reticulum);GO:0005794(Golgi apparatus);GO:0005886(plasma membrane);GO:0016021(integral component of membrane)	ko04626(Plant-pathogen interaction)
bna-MIR6028-p3	Bol008349	Bol008349	ADCS	4	1456-1474	1	aminodeoxychorismate synthase	GO:0006541(glutamine metabolic process);GO:0008153(para-aminobenzoic acid biosynthetic process);GO:0009507(chloroplast);GO:0009793(embryo development ending in seed dormancy);GO:0016833(oxo-acid-lyase activity);GO:0046417(chorismate metabolic process);GO:0046654(tetrahydrofolate biosynthetic process);GO:0046656(folic acid biosynthetic process);GO:0046820(4-amino-4-deoxychorismate synthase activit…	ko00790(Folate biosynthesis)
bna-MIR6028-p3	Bol039609	Bol039609	-	4	10-30	1	-
bna-MIR6028-p3	Bol028640	Bol028640	BHLH30	4	363-381	1	ATMYC2	GO:0003677(DNA binding);GO:0003700(transcription factor activity, sequence-specific DNA binding);GO:0005634(nucleus);GO:0006351(transcription, DNA-templated);GO:0006355(regulation of transcription, DNA-templated);GO:0046983(protein dimerization activity)	ko04075(Plant hormone signal transduction)
bna-MIR6028-p3	Bol011753	Bol011753	PME15	4	682-702	1	probable pectinesterase 15	GO:0005576(extracellular region);GO:0005618(cell wall);GO:0009505(plant-type cell wall);GO:0030599(pectinesterase activity);GO:0042545(cell wall modification);GO:0045330(aspartyl esterase activity);GO:0045490(pectin catabolic process)	ko00040(Pentose and glucuronate interconversions);ko00500(Starch and sucrose metabolism)
bol-miR172a	Bol008932	Bol008932	TOE2	1	1106-1126	1	ethylene-responsive transcription factor 1B-like	GO:0003677(DNA binding);GO:0003700(transcription factor activity, sequence-specific DNA binding);GO:0005634(nucleus);GO:0006351(transcription, DNA-templated);GO:0006355(regulation of transcription, DNA-templated);GO:0009908(flower development);GO:0010073(meristem maintenance);GO:0010093(specification of floral organ identity);GO:0019953(sexual reproduction);GO:0030154(cell differentiation);GO:004…	ko04075(Plant hormone signal transduction)
bol-miR172a	Bol017251	Bol017251	TOE2	1	1187-1207	1	ethylene-responsive transcription factor 1B-like	GO:0003677(DNA binding);GO:0003700(transcription factor activity, sequence-specific DNA binding);GO:0005634(nucleus);GO:0006351(transcription, DNA-templated);GO:0006355(regulation of transcription, DNA-templated);GO:0009908(flower development);GO:0010073(meristem maintenance);GO:0010093(specification of floral organ identity);GO:0019953(sexual reproduction);GO:0030154(cell differentiation);GO:004…	ko04075(Plant hormone signal transduction)
bol-miR172a	Bol015478	Bol015478	-	2	245-265	1	-	GO:0005576(extracellular region);GO:0008168(methyltransferase activity);GO:0016021(integral component of membrane);GO:0032259(methylation)
bol-miR172a	Bol028934	Bol028934	AP2	2	1181-1201	1	ethylene-responsive transcription factor 1B-like	GO:0010227(floral organ abscission);GO:0048316(seed development);GO:0048461(flower structural organization);GO:0080187(floral organ senescence)	ko04075(Plant hormone signal transduction)
bol-miR172a	Bol018627	Bol018627	AP2	2	1178-1198	1	ethylene-responsive transcription factor 1B-like	GO:0010227(floral organ abscission);GO:0048316(seed development);GO:0048461(flower structural organization);GO:0080187(floral organ senescence)	ko04075(Plant hormone signal transduction)
bol-miR172a	Bol016216	Bol016216	RCA	2.5	92-112	1	Similar to Cinnamoyl CoA reductase.	GO:0005524(ATP binding);GO:0005618(cell wall);GO:0005634(nucleus);GO:0009409(response to cold);GO:0009416(response to light stimulus);GO:0009507(chloroplast);GO:0009535(chloroplast thylakoid membrane);GO:0009570(chloroplast stroma);GO:0009579(thylakoid);GO:0009753(response to jasmonic acid);GO:0009941(chloroplast envelope);GO:0010150(leaf senescence);GO:0010287(plastoglobule);GO:0010319(stromule)…	ko00940(Phenylpropanoid biosynthesis)
bol-miR172a	Bol044334	Bol044334	SMZ	3	956-976	1	ethylene-responsive transcription factor 1B-like	GO:0003677(DNA binding);GO:0003700(transcription factor activity, sequence-specific DNA binding);GO:0005634(nucleus);GO:0006351(transcription, DNA-templated);GO:0006355(regulation of transcription, DNA-templated);GO:0007275(multicellular organism development);GO:0009658(chloroplast organization);GO:0009873(ethylene-activated signaling pathway)	ko04075(Plant hormone signal transduction)
bol-miR172a	Bol032944	Bol032944	RAP2-7	3	1169-1189	1	ethylene-responsive transcription factor 1B-like	GO:0003677(DNA binding);GO:0003700(transcription factor activity, sequence-specific DNA binding);GO:0005634(nucleus);GO:0006351(transcription, DNA-templated);GO:0006355(regulation of transcription, DNA-templated);GO:0009908(flower development);GO:0010073(meristem maintenance);GO:0010093(specification of floral organ identity);GO:0019953(sexual reproduction);GO:0030154(cell differentiation);GO:004…	ko04075(Plant hormone signal transduction)
bol-miR172a	Bol008371	Bol008371	RAP2-7	3	1271-1291	1	pathogenesis-related genes transcriptional activator PTI6	GO:0010227(floral organ abscission);GO:0048316(seed development);GO:0048461(flower structural organization);GO:0080187(floral organ senescence)	ko04626(Plant-pathogen interaction)
bol-miR172a	Bol027237	Bol027237	TOE3	3	1004-1024	1	ethylene-responsive transcription factor 1B	GO:0003677(DNA binding);GO:0003700(transcription factor activity, sequence-specific DNA binding);GO:0005634(nucleus);GO:0006351(transcription, DNA-templated);GO:0006355(regulation of transcription, DNA-templated);GO:0007275(multicellular organism development);GO:0009408(response to heat);GO:0009873(ethylene-activated signaling pathway)	ko04075(Plant hormone signal transduction)
bol-miR172a	Bol008286	Bol008286	ASK6	3.5	358-377	1	shaggy-related protein kinase zeta-like	GO:0004674(protein serine/threonine kinase activity);GO:0005524(ATP binding);GO:0006468(protein phosphorylation);GO:0009507(chloroplast);GO:0009742(brassinosteroid mediated signaling pathway);GO:0016301(kinase activity);GO:0032880(regulation of protein localization)	ko04075(Plant hormone signal transduction)
bol-miR172a	Bol010762	Bol010762	-	3.5	1033-1052	1	hypothetical protein	GO:0004674(protein serine/threonine kinase activity);GO:0005524(ATP binding);GO:0005634(nucleus);GO:0005829(cytosol);GO:0009741(response to brassinosteroid);GO:0016301(kinase activity);GO:0046777(protein autophosphorylation)	ko04075(Plant hormone signal transduction)
bol-miR172a	Bol011496	Bol011496	ASK8	3.5	1075-1094	1	shaggy-related protein kinase zeta-like	GO:0004674(protein serine/threonine kinase activity);GO:0005524(ATP binding);GO:0005634(nucleus);GO:0005829(cytosol);GO:0009741(response to brassinosteroid);GO:0016301(kinase activity);GO:0046777(protein autophosphorylation)	ko04075(Plant hormone signal transduction)
bol-miR172a	Bol025048	Bol025048	SMXL3	4	1231-1251	1	-	GO:0005737(cytoplasm);GO:0006351(transcription, DNA-templated);GO:0006355(regulation of transcription, DNA-templated);GO:0019538(protein metabolic process)
bol-miR172a	Bol021987	Bol021987	CKA2	4	175-194	1	casein kinase II subunit alpha-2	GO:0009648(photoperiodism);GO:0010229(inflorescence development)	ko03008(Ribosome biogenesis in eukaryotes);ko04712(Circadian rhythm - plant)
bol-miR172a	Bol033287	Bol033287	MTPB	4	605-624	1	-	GO:0005385(zinc ion transmembrane transporter activity);GO:0005737(cytoplasm);GO:0005773(vacuole);GO:0005774(vacuolar membrane);GO:0006829(zinc II ion transport);GO:0010043(response to zinc ion);GO:0015103(inorganic anion transmembrane transporter activity);GO:0015562(efflux transmembrane transporter activity);GO:0016020(membrane);GO:0016021(integral component of membrane);GO:0046872(metal ion bi…
bol-miR172a	Bol039320	Bol039320	RPT4B	4	802-821	1	26S protease regulatory subunit 10B homolog A-like	GO:0008540(proteasome regulatory particle, base subcomplex);GO:0017025(TBP-class protein binding);GO:0030433(ER-associated ubiquitin-dependent protein catabolic process);GO:0031595(nuclear proteasome complex);GO:0031597(cytosolic proteasome complex);GO:0036402(proteasome-activating ATPase activity);GO:0045899(positive regulation of RNA polymerase II transcriptional preinitiation complex assembly)	ko03050(Proteasome)
bol-miR172a	Bol037832	Bol037832	VSR5	4	62-82	1	-	GO:0000139(Golgi membrane);GO:0005509(calcium ion binding);GO:0005794(Golgi apparatus);GO:0005887(integral component of plasma membrane);GO:0006623(protein targeting to vacuole);GO:0015031(protein transport);GO:0016021(integral component of membrane);GO:0017119(Golgi transport complex);GO:0030665(clathrin-coated vesicle membrane);GO:0031902(late endosome membrane)
bol-miR172a	Bol030432	Bol030432	WRKY72	4	1175-1194	1	probable WRKY transcription factor 33	GO:0003700(transcription factor activity, sequence-specific DNA binding);GO:0005634(nucleus);GO:0006351(transcription, DNA-templated);GO:0006355(regulation of transcription, DNA-templated);GO:0006952(defense response);GO:0043565(sequence-specific DNA binding)	ko04626(Plant-pathogen interaction)
bol-miR172a	Bol026602	Bol026602	At3g21620	4	26-47	1	-	GO:0003674(molecular_function);GO:0005886(plasma membrane);GO:0006811(ion transport);GO:0016021(integral component of membrane)
bol-miR824	Bol013644	Bol013644	AGL16	0.5	406-426	1	-	GO:0003677(DNA binding);GO:0003700(transcription factor activity, sequence-specific DNA binding);GO:0005515(protein binding);GO:0005634(nucleus);GO:0006351(transcription, DNA-templated);GO:0006355(regulation of transcription, DNA-templated);GO:0008134(transcription factor binding);GO:0010440(stomatal lineage progression);GO:0042803(protein homodimerization activity);GO:0046983(protein dimerizatio…
bra-MIR156b-p3	Bol026511	Bol026511	-	4	2280-2299	1	-	GO:0008150(biological_process);GO:0009507(chloroplast)
bra-MIR156b-p3	Bol025031	Bol025031	-	4	1618-1639	1	-	GO:0003674(molecular_function);GO:0005634(nucleus);GO:0008150(biological_process)
bra-miR162-3p	Bol040724	Bol040724	DCL1	2	2953-2974	1	ribonuclease III	GO:0003723(RNA binding);GO:0004525(ribonuclease III activity);GO:0005634(nucleus);GO:0005737(cytoplasm);GO:0016442(RISC complex);GO:0030422(production of siRNA involved in RNA interference)	ko03008(Ribosome biogenesis in eukaryotes)
bra-miR162-3p	Bol042165	Bol042165	HSP70-6	3	411-431	1	heat shock 70 kDa protein 6	GO:0005515(protein binding);GO:0005524(ATP binding);GO:0005622(intracellular);GO:0005623(cell);GO:0005634(nucleus);GO:0005739(mitochondrion);GO:0006457(protein folding);GO:0009408(response to heat);GO:0009409(response to cold);GO:0009507(chloroplast);GO:0009532(plastid stroma);GO:0009570(chloroplast stroma);GO:0009579(thylakoid);GO:0009941(chloroplast envelope);GO:0016032(viral process);GO:004503…	ko03040(Spliceosome);ko04141(Protein processing in endoplasmic reticulum);ko04144(Endocytosis)
bra-miR162-3p	Bol010193	Bol010193	HSP70-6	3	147-167	1	heat shock 70 kDa protein 6	GO:0005515(protein binding);GO:0005524(ATP binding);GO:0005622(intracellular);GO:0005623(cell);GO:0005634(nucleus);GO:0005739(mitochondrion);GO:0006457(protein folding);GO:0009408(response to heat);GO:0009409(response to cold);GO:0009507(chloroplast);GO:0009532(plastid stroma);GO:0009570(chloroplast stroma);GO:0009579(thylakoid);GO:0009941(chloroplast envelope);GO:0016032(viral process);GO:004503…	ko03040(Spliceosome);ko04141(Protein processing in endoplasmic reticulum);ko04144(Endocytosis)
bra-miR162-3p	Bol016383	Bol016383	v1g169424	4	105-125	1	-	GO:0001731(formation of translation preinitiation complex);GO:0005737(cytoplasm);GO:0005829(cytosol);GO:0006446(regulation of translational initiation);GO:0016282(eukaryotic 43S preinitiation complex);GO:0033290(eukaryotic 48S preinitiation complex)
bra-miR162-3p	Bol009553	Bol009553	HSP70-6	4	429-449	1	heat shock 70 kDa protein 6	GO:0005515(protein binding);GO:0005524(ATP binding);GO:0005622(intracellular);GO:0005623(cell);GO:0005634(nucleus);GO:0005739(mitochondrion);GO:0006457(protein folding);GO:0009408(response to heat);GO:0009409(response to cold);GO:0009507(chloroplast);GO:0009532(plastid stroma);GO:0009570(chloroplast stroma);GO:0009579(thylakoid);GO:0009941(chloroplast envelope);GO:0016032(viral process);GO:004503…	ko03040(Spliceosome);ko04141(Protein processing in endoplasmic reticulum);ko04144(Endocytosis)
bra-miR164b-5p_R-1	Bol011125	Bol011125	NAC054	1	321-340	1	-	GO:0003677(DNA binding);GO:0003700(transcription factor activity, sequence-specific DNA binding);GO:0005634(nucleus);GO:0006351(transcription, DNA-templated);GO:0006355(regulation of transcription, DNA-templated);GO:0009793(embryo development ending in seed dormancy);GO:0009908(flower development);GO:0010014(meristem initiation);GO:0010072(primary shoot apical meristem specification);GO:0010160(f…
bra-miR164b-5p_R-1	Bol035498	Bol035498	NAC021	1	612-631	1	NAC domain-containing protein 89-like	GO:0003677(DNA binding);GO:0005634(nucleus);GO:0006351(transcription, DNA-templated);GO:0006355(regulation of transcription, DNA-templated)	ko03018(RNA degradation)
bra-miR164b-5p_R-1	Bol010251	Bol010251	NAC021	1	603-622	1	NAC domain-containing protein 89-like	GO:0003677(DNA binding);GO:0005634(nucleus);GO:0006351(transcription, DNA-templated);GO:0006355(regulation of transcription, DNA-templated)	ko03018(RNA degradation)
bra-miR164b-5p_R-1	Bol024555	Bol024555	NAC079	1.5	378-397	1	uncharacterized LOC106399005	GO:0003677(DNA binding);GO:0003700(transcription factor activity, sequence-specific DNA binding);GO:0005634(nucleus);GO:0006351(transcription, DNA-templated);GO:0006355(regulation of transcription, DNA-templated);GO:0007275(multicellular organism development)	ko00561(Glycerolipid metabolism)
bra-miR164b-5p_R-1	Bol017015	Bol017015	NAC100	1.5	426-445	1	uncharacterized LOC106399005	GO:0003677(DNA binding);GO:0003700(transcription factor activity, sequence-specific DNA binding);GO:0005634(nucleus);GO:0006351(transcription, DNA-templated);GO:0006355(regulation of transcription, DNA-templated);GO:0007275(multicellular organism development)	ko00561(Glycerolipid metabolism)
bra-miR164b-5p_R-1	Bol043898	Bol043898	NAC079	1.5	624-643	1	NAC domain-containing protein 89-like	GO:0003677(DNA binding);GO:0003700(transcription factor activity, sequence-specific DNA binding);GO:0005634(nucleus);GO:0006351(transcription, DNA-templated);GO:0006355(regulation of transcription, DNA-templated);GO:0007275(multicellular organism development)	ko03018(RNA degradation)
bra-miR164b-5p_R-1	Bol025747	Bol025747	NAC054	2	636-655	1	NAC domain-containing protein 89-like	GO:0003677(DNA binding);GO:0003700(transcription factor activity, sequence-specific DNA binding);GO:0005634(nucleus);GO:0006351(transcription, DNA-templated);GO:0006355(regulation of transcription, DNA-templated);GO:0009793(embryo development ending in seed dormancy);GO:0009908(flower development);GO:0010014(meristem initiation);GO:0010072(primary shoot apical meristem specification);GO:0010160(f…	ko03018(RNA degradation)
bra-miR164b-5p_R-1	Bol017224	Bol017224	NAC098	2	756-775	1	NAC domain-containing protein 89-like	GO:0003677(DNA binding);GO:0003700(transcription factor activity, sequence-specific DNA binding);GO:0005634(nucleus);GO:0006351(transcription, DNA-templated);GO:0006355(regulation of transcription, DNA-templated);GO:0007275(multicellular organism development);GO:0010072(primary shoot apical meristem specification);GO:0010160(formation of organ boundary);GO:0010223(secondary shoot formation);GO:00…	ko03018(RNA degradation)
bra-miR164b-5p_R-1	Bol012152	Bol012152	NAC92	3.5	222-241	1	uncharacterized LOC106399005	GO:0003700(transcription factor activity, sequence-specific DNA binding);GO:0005515(protein binding);GO:0005634(nucleus);GO:0006351(transcription, DNA-templated);GO:0006915(apoptotic process);GO:0006979(response to oxidative stress);GO:0007275(multicellular organism development);GO:0009651(response to salt stress);GO:0009723(response to ethylene);GO:0009733(response to auxin);GO:0009737(response …	ko00561(Glycerolipid metabolism)
bra-miR164b-5p_R-1	Bol030198	Bol030198	At2g45640	4	112-131	1	histone deacetylase complex subunit SAP18	GO:0005515(protein binding);GO:0005634(nucleus);GO:0005730(nucleolus);GO:0006351(transcription, DNA-templated);GO:0006355(regulation of transcription, DNA-templated);GO:0009651(response to salt stress);GO:0009737(response to abscisic acid)	ko03013(RNA transport);ko03015(mRNA surveillance pathway)
bra-miR164b-5p_R-1	Bol017539	Bol017539	-	4	32-51	1	-
bra-miR164b-5p_R-1	Bol027855	Bol027855	-	4	124-142	1	-
bra-miR164b-5p_R-1	Bol038794	Bol038794	At4g27520	4	708-726	1	-	GO:0005507(copper ion binding);GO:0005886(plasma membrane);GO:0009055(electron carrier activity);GO:0031225(anchored component of membrane);GO:0046658(anchored component of plasma membrane)
bra-miR164b-5p_R-1	Bol035641	Bol035641	KIN12E	4	1426-1446	1	kinesin-1-like protein PSS1	GO:0003777(microtubule motor activity);GO:0005871(kinesin complex);GO:0007018(microtubule-based movement);GO:0016887(ATPase activity)	ko04144(Endocytosis)
bra-miR164b-5p_R-1	Bol005130	Bol005130	ATG18C	4	948-966	1	-	GO:0000045(autophagosome assembly);GO:0000422(mitophagy);GO:0005774(vacuolar membrane);GO:0005829(cytosol);GO:0006497(protein lipidation);GO:0006914(autophagy);GO:0015031(protein transport);GO:0019898(extrinsic component of membrane);GO:0031090(organelle membrane);GO:0032266(phosphatidylinositol-3-phosphate binding);GO:0034045(pre-autophagosomal structure membrane);GO:0034497(protein localization…
bra-miR164b-5p_R-1	Bol026511	Bol026511	-	4	269-288	1	-	GO:0008150(biological_process);GO:0009507(chloroplast)
bra-miR164e-3p	Bol037730	Bol037730	YIPF7	4	637-658	1	-	GO:0003674(molecular_function);GO:0008150(biological_process)
bra-miR2111-5p	Bol042860	Bol042860	At3g27150	2	207-227	1	-	GO:0003674(molecular_function);GO:0005634(nucleus);GO:0008150(biological_process)
bra-MIR5717-p5_2ss19AG20TG	Bol026886	Bol026886	-	4	758-778	1	-	GO:0004176(ATP-dependent peptidase activity);GO:0006508(proteolysis);GO:0009507(chloroplast);GO:0009570(chloroplast stroma)
bra-MIR5717-p5_2ss19AG20TG	Bol004756	Bol004756	RBM39	4	249-270	1	heterogeneous nuclear ribonucleoprotein 1-like	GO:0000166(nucleotide binding);GO:0003676(nucleic acid binding);GO:0003723(RNA binding);GO:0005634(nucleus);GO:0006397(mRNA processing)	ko03015(mRNA surveillance pathway)
bra-MIR5717-p5_2ss19AG20TG	Bol011412	Bol011412	-	4	140-160	1	-	GO:0009507(chloroplast)
bra-MIR5717-p5_2ss19AG20TG	Bol025511	Bol025511	At5g63710	4	1200-1221	1	-	GO:0004674(protein serine/threonine kinase activity);GO:0005524(ATP binding);GO:0005886(plasma membrane);GO:0006468(protein phosphorylation);GO:0007169(transmembrane receptor protein tyrosine kinase signaling pathway);GO:0016021(integral component of membrane)
bra-MIR5717-p5_2ss19AG20TG	Bol027597	Bol027597	GT-2	4	843-864	1	-	GO:0003677(DNA binding);GO:0003700(transcription factor activity, sequence-specific DNA binding);GO:0005634(nucleus);GO:0006351(transcription, DNA-templated);GO:0006355(regulation of transcription, DNA-templated)
gma-MIR6300-p5_1ss19GA	Bol033507	Bol033507	At4g12980	4	951-969	1	-	GO:0007275(multicellular organism development);GO:0009507(chloroplast);GO:0016020(membrane);GO:0016021(integral component of membrane);GO:0046872(metal ion binding);GO:0055114(oxidation-reduction process)
gma-MIR6300-p5_1ss19GA	Bol022354	Bol022354	NAT10	4	751-768	1	-	GO:0005215(transporter activity);GO:0005886(plasma membrane);GO:0016020(membrane);GO:0016021(integral component of membrane);GO:0022857(transmembrane transporter activity);GO:0055085(transmembrane transport)
gma-MIR6300-p5_1ss19GA	Bol036165	Bol036165	NAT10	4	970-987	1	-	GO:0005215(transporter activity);GO:0005886(plasma membrane);GO:0016020(membrane);GO:0016021(integral component of membrane);GO:0022857(transmembrane transporter activity);GO:0055085(transmembrane transport)
gma-MIR6300-p5_1ss20CT	Bol032086	Bol032086	At5g45720	4	2773-2793	1	-	GO:0003677(DNA binding);GO:0003887(DNA-directed DNA polymerase activity);GO:0005524(ATP binding);GO:0005634(nucleus);GO:0005739(mitochondrion);GO:0006260(DNA replication);GO:0009360(DNA polymerase III complex)
gma-MIR6300-p5_1ss20CT	Bol028818	Bol028818	-	4	9400-9420	1	-
htu-MIR530-p5_2ss7TA19CT	Bol009970	Bol009970	CKI1	2	1498-1515	1	histidine kinase receptor family protein	GO:0000155(phosphorelay sensor kinase activity);GO:0000156(phosphorelay response regulator activity);GO:0000160(phosphorelay signal transduction system);GO:0004673(protein histidine kinase activity);GO:0005515(protein binding);GO:0005886(plasma membrane);GO:0009506(plasmodesma);GO:0009553(embryo sac development);GO:0009736(cytokinin-activated signaling pathway);GO:0010087(phloem or xylem histogen…	ko04075(Plant hormone signal transduction)
htu-MIR530-p5_2ss7TA19CT	Bol039760	Bol039760	-	2.5	456-474	1	-
htu-MIR530-p5_2ss7TA19CT	Bol039207	Bol039207	WAK5	2.5	294-312	1	hypothetical protein	GO:0004674(protein serine/threonine kinase activity);GO:0005509(calcium ion binding);GO:0005524(ATP binding);GO:0005576(extracellular region);GO:0005886(plasma membrane);GO:0006468(protein phosphorylation);GO:0007166(cell surface receptor signaling pathway);GO:0016021(integral component of membrane);GO:0016301(kinase activity);GO:0030247(polysaccharide binding)	ko04626(Plant-pathogen interaction)
htu-MIR530-p5_2ss7TA19CT	Bol027579	Bol027579	-	3	387-405	1	-	GO:0003674(molecular_function);GO:0005737(cytoplasm);GO:0042274(ribosomal small subunit biogenesis)
htu-MIR530-p5_2ss7TA19CT	Bol018682	Bol018682	CSP3	3	672-690	1	hypothetical protein	GO:0003676(nucleic acid binding);GO:0003677(DNA binding);GO:0003723(RNA binding);GO:0005515(protein binding);GO:0005634(nucleus);GO:0005737(cytoplasm);GO:0006355(regulation of transcription, DNA-templated);GO:0008270(zinc ion binding);GO:0009409(response to cold);GO:0009631(cold acclimation);GO:0032508(DNA duplex unwinding)	ko03013(RNA transport)
htu-MIR530-p5_2ss7TA19CT	Bol029387	Bol029387	AHL4	3	1221-1239	1	-	GO:0003677(DNA binding);GO:0005515(protein binding);GO:0005634(nucleus);GO:0006351(transcription, DNA-templated);GO:0006355(regulation of transcription, DNA-templated);GO:0010051(xylem and phloem pattern formation);GO:0010089(xylem development);GO:0043621(protein self-association)
htu-MIR530-p5_2ss7TA19CT	Bol020594	Bol020594	GIG1	3	122-140	1	-	GO:0005515(protein binding);GO:0005634(nucleus);GO:0006260(DNA replication);GO:0006952(defense response);GO:0007067(mitotic nuclear division);GO:0007088(regulation of mitotic nuclear division);GO:0007113(endomitotic cell cycle);GO:0007127(meiosis I);GO:0007135(meiosis II);GO:0009561(megagametogenesis);GO:0009960(endosperm development);GO:0040020(regulation of meiotic nuclear division);GO:0051301(…
htu-MIR530-p5_2ss7TA19CT	Bol036144	Bol036144	PAT24	3	11-29	1	-	GO:0000035(acyl binding);GO:0000139(Golgi membrane);GO:0005768(endosome);GO:0005794(Golgi apparatus);GO:0005802(trans-Golgi network);GO:0008270(zinc ion binding);GO:0009932(cell tip growth);GO:0016021(integral component of membrane);GO:0016417(S-acyltransferase activity);GO:0019706(protein-cysteine S-palmitoyltransferase activity);GO:0030659(cytoplasmic vesicle membrane)
htu-MIR530-p5_2ss7TA19CT	Bol019850	Bol019850	EHT1	3	2466-2484	1	-	GO:0005575(cellular_component);GO:0006629(lipid metabolic process);GO:0016298(lipase activity)
htu-MIR530-p5_2ss7TA19CT	Bol032375	Bol032375	-	3	987-1006	1	-	GO:0003674(molecular_function);GO:0005739(mitochondrion);GO:0008150(biological_process);GO:0016021(integral component of membrane)
htu-MIR530-p5_2ss7TA19CT	Bol028460	Bol028460	At4g21880	3	701-719	1	-	GO:0003674(molecular_function);GO:0005739(mitochondrion);GO:0008150(biological_process)
htu-MIR530-p5_2ss7TA19CT	Bol041224	Bol041224	-	3	167-185	1	-	GO:0003674(molecular_function);GO:0005634(nucleus);GO:0008150(biological_process)
htu-MIR530-p5_2ss7TA19CT	Bol008359	Bol008359	UXS6	3	299-317	1	UDP-glucuronic acid decarboxylase 6	GO:0003824(catalytic activity);GO:0005737(cytoplasm);GO:0005886(plasma membrane);GO:0009225(nucleotide-sugar metabolic process);GO:0033320(UDP-D-xylose biosynthetic process);GO:0048040(UDP-glucuronate decarboxylase activity)	ko00500(Starch and sucrose metabolism);ko00520(Amino sugar and nucleotide sugar metabolism)
htu-MIR530-p5_2ss7TA19CT	Bol027773	Bol027773	CYP734A1	3	536-554	1	cytochrome P450 734A1-like	GO:0005506(iron ion binding);GO:0008395(steroid hydroxylase activity);GO:0009416(response to light stimulus);GO:0009741(response to brassinosteroid);GO:0010268(brassinosteroid homeostasis);GO:0016021(integral component of membrane);GO:0016131(brassinosteroid metabolic process);GO:0016705(oxidoreductase activity, acting on paired donors, with incorporation or reduction of molecular oxygen);GO:0019…	ko00905(Brassinosteroid biosynthesis)
htu-MIR530-p5_2ss7TA19CT	Bol039513	Bol039513	-	3	500-518	1	-	GO:0004857(enzyme inhibitor activity);GO:0009507(chloroplast);GO:0043086(negative regulation of catalytic activity);GO:0046910(pectinesterase inhibitor activity)
htu-MIR530-p5_2ss7TA19CT	Bol015490	Bol015490	UXS3	3	866-884	1	UDP-glucuronic acid decarboxylase 3-like	GO:0003824(catalytic activity);GO:0005737(cytoplasm);GO:0005829(cytosol);GO:0005886(plasma membrane);GO:0009225(nucleotide-sugar metabolic process);GO:0033320(UDP-D-xylose biosynthetic process);GO:0042732(D-xylose metabolic process);GO:0048040(UDP-glucuronate decarboxylase activity)	ko00500(Starch and sucrose metabolism);ko00520(Amino sugar and nucleotide sugar metabolism)
htu-MIR530-p5_2ss7TA19CT	Bol025939	Bol025939	UXS3	3	869-887	1	UDP-glucuronic acid decarboxylase 3	GO:0003824(catalytic activity);GO:0005737(cytoplasm);GO:0005829(cytosol);GO:0005886(plasma membrane);GO:0009225(nucleotide-sugar metabolic process);GO:0033320(UDP-D-xylose biosynthetic process);GO:0042732(D-xylose metabolic process);GO:0048040(UDP-glucuronate decarboxylase activity)	ko00500(Starch and sucrose metabolism);ko00520(Amino sugar and nucleotide sugar metabolism)
htu-MIR530-p5_2ss7TA19CT	Bol010698	Bol010698	KIN10	3	164-182	1	hypothetical protein	GO:0000152(nuclear ubiquitin ligase complex);GO:0003006(developmental process involved in reproduction);GO:0004672(protein kinase activity);GO:0004674(protein serine/threonine kinase activity);GO:0005515(protein binding);GO:0005524(ATP binding);GO:0005634(nucleus);GO:0005737(cytoplasm);GO:0005975(carbohydrate metabolic process);GO:0006468(protein phosphorylation);GO:0006633(fatty acid biosyntheti…	ko04075(Plant hormone signal transduction)
htu-MIR530-p5_2ss7TA19CT	Bol042028	Bol042028	KIN10	3	155-173	1	serine/threonine-protein kinase SAPK3-like	GO:0000152(nuclear ubiquitin ligase complex);GO:0003006(developmental process involved in reproduction);GO:0004672(protein kinase activity);GO:0004674(protein serine/threonine kinase activity);GO:0005515(protein binding);GO:0005524(ATP binding);GO:0005634(nucleus);GO:0005737(cytoplasm);GO:0005975(carbohydrate metabolic process);GO:0006468(protein phosphorylation);GO:0006633(fatty acid biosyntheti…	ko04075(Plant hormone signal transduction)
htu-MIR530-p5_2ss7TA19CT	Bol030643	Bol030643	-	3	434-452	1	-	GO:0003674(molecular_function);GO:0005634(nucleus);GO:0008150(biological_process)
htu-MIR530-p5_2ss7TA19CT	Bol042228	Bol042228	PHO1-H4	3	812-830	1	hypothetical protein	GO:0005634(nucleus);GO:0005802(trans-Golgi network);GO:0005829(cytosol);GO:0005886(plasma membrane);GO:0006817(phosphate ion transport);GO:0009960(endosperm development);GO:0010017(red or far-red light signaling pathway);GO:0010468(regulation of gene expression);GO:0016021(integral component of membrane);GO:0045793(positive regulation of cell size);GO:0080050(regulation of seed development);GO:00…	ko04075(Plant hormone signal transduction)
htu-MIR530-p5_2ss7TA19CT	Bol023245	Bol023245	FHY3	3	1190-1207	1	-	GO:0003700(transcription factor activity, sequence-specific DNA binding);GO:0005634(nucleus);GO:0006351(transcription, DNA-templated);GO:0007623(circadian rhythm);GO:0008270(zinc ion binding);GO:0009585(red, far-red light phototransduction);GO:0010017(red or far-red light signaling pathway);GO:0010218(response to far red light);GO:0042753(positive regulation of circadian rhythm);GO:0045893(positi…
htu-MIR530-p5_2ss7TA19CT	Bol028502	Bol028502	PAP2	3	892-909	1	-	GO:0005198(structural molecule activity);GO:0008150(biological_process);GO:0009507(chloroplast);GO:0009534(chloroplast thylakoid);GO:0009535(chloroplast thylakoid membrane);GO:0009579(thylakoid);GO:0010287(plastoglobule);GO:0031977(thylakoid lumen)
htu-MIR530-p5_2ss7TA19CT	Bol039221	Bol039221	-	3	564-581	1	-	GO:0003674(molecular_function);GO:0005634(nucleus);GO:0008150(biological_process);GO:0016021(integral component of membrane)
htu-MIR530-p5_2ss7TA19CT	Bol014450	Bol014450	IPT3	3	540-557	1	adenylate isopentenyltransferase 3, chloroplastic-like	GO:0005524(ATP binding);GO:0005634(nucleus);GO:0005739(mitochondrion);GO:0006400(tRNA modification);GO:0009507(chloroplast);GO:0009536(plastid);GO:0009691(cytokinin biosynthetic process);GO:0009824(AMP dimethylallyltransferase activity);GO:0016765(transferase activity, transferring alkyl or aryl );GO:0031965(nuclear membrane);GO:0052381(tRNA dimethylallyltransferase activity);GO:0052622(ATP dimet…	ko00908(Zeatin biosynthesis)
htu-MIR530-p5_2ss7TA19CT	Bol042555	Bol042555	CAS1	3	267-284	1	cycloartenol synthase-like	GO:0005773(vacuole);GO:0009555(pollen development);GO:0010027(thylakoid membrane organization);GO:0016871(cycloartenol synthase activity);GO:0019745(pentacyclic triterpenoid biosynthetic process)	ko00100(Steroid biosynthesis)
htu-MIR530-p5_2ss7TA19CT	Bol006000		-	3.5	297-315	1
htu-MIR530-p5_2ss7TA19CT	Bol045859	Bol045859	-	3.5	345-363	1	hypothetical protein	GO:0000166(nucleotide binding);GO:0000380(alternative mRNA splicing, via spliceosome);GO:0003676(nucleic acid binding);GO:0003690(double-stranded DNA binding);GO:0003697(single-stranded DNA binding);GO:0003723(RNA binding);GO:0003729(mRNA binding);GO:0005515(protein binding);GO:0005634(nucleus);GO:0005737(cytoplasm);GO:0005739(mitochondrion);GO:0005777(peroxisome);GO:0005829(cytosol);GO:0006406(m…	ko03040(Spliceosome)
htu-MIR530-p5_2ss7TA19CT	Bol022011		-	3.5	197-215	1
htu-MIR530-p5_2ss7TA19CT	Bol023459	Bol023459	-	3.5	129-147	1	-
htu-MIR530-p5_2ss7TA19CT	Bol011717	Bol011717	At2g36240	3.5	1064-1082	1	-	GO:0003674(molecular_function);GO:0005739(mitochondrion);GO:0008150(biological_process)
htu-MIR530-p5_2ss7TA19CT	Bol011792	Bol011792	At1g50460	3.5	504-522	1	hexokinase-3-like	GO:0001678(cellular glucose homeostasis);GO:0004340(glucokinase activity);GO:0004396(hexokinase activity);GO:0005515(protein binding);GO:0005524(ATP binding);GO:0005536(glucose binding);GO:0005739(mitochondrion);GO:0005829(cytosol);GO:0006096(glycolytic process);GO:0006970(response to osmotic stress);GO:0008865(fructokinase activity);GO:0009409(response to cold);GO:0009536(plastid);GO:0009651(res…	ko01200(Carbon metabolism);ko00010(Glycolysis / Gluconeogenesis);ko00051(Fructose and mannose metabolism);ko00052(Galactose metabolism);ko00500(Starch and sucrose metabolism);ko00520(Amino sugar and nucleotide sugar metabolism);ko00524(Butirosin and neomycin biosynthesis)
htu-MIR530-p5_2ss7TA19CT	Bol014739	Bol014739	CIPK4	3.5	1214-1232	1	serine/threonine-protein kinase SRK2A	GO:0004674(protein serine/threonine kinase activity);GO:0005524(ATP binding);GO:0005886(plasma membrane);GO:0006468(protein phosphorylation);GO:0007165(signal transduction);GO:0016301(kinase activity);GO:0016310(phosphorylation)	ko04075(Plant hormone signal transduction)
htu-MIR530-p5_2ss7TA19CT	Bol014192	Bol014192	At1g32710	3.5	150-168	1	putative cytochrome c oxidase subunit 6b-like	GO:0004129(cytochrome-c oxidase activity);GO:0005739(mitochondrion)	ko00190(Oxidative phosphorylation)
htu-MIR530-p5_2ss7TA19CT	Bol025879	Bol025879	ALEU	3.5	968-985	1	uncharacterized LOC101251741	GO:0004197(cysteine-type endopeptidase activity);GO:0005576(extracellular region);GO:0005615(extracellular space);GO:0005764(lysosome);GO:0005773(vacuole);GO:0005829(cytosol);GO:0006508(proteolysis);GO:0006955(immune response);GO:0007568(aging);GO:0008234(cysteine-type peptidase activity);GO:0009723(response to ethylene);GO:0051603(proteolysis involved in cellular protein catabolic process)	ko04145(Phagosome)
htu-MIR530-p5_2ss7TA19CT	Bol024618	Bol024618	-	3.5	1008-1026	1	-	GO:0003674(molecular_function);GO:0005634(nucleus);GO:0008150(biological_process)
htu-MIR530-p5_2ss7TA19CT	Bol023064	Bol023064	DEX1	3.5	2435-2453	1	-	GO:0005509(calcium ion binding);GO:0005576(extracellular region);GO:0005783(endoplasmic reticulum);GO:0005886(plasma membrane);GO:0010208(pollen wall assembly);GO:0010584(pollen exine formation);GO:0016020(membrane);GO:0016021(integral component of membrane);GO:0071555(cell wall organization)
htu-MIR530-p5_2ss7TA19CT	Bol017014	Bol017014	At5g61440	3.5	241-259	1	protein disulfide-isomerase-like	GO:0000103(sulfate assimilation);GO:0006457(protein folding);GO:0006662(glycerol ether metabolic process);GO:0009507(chloroplast);GO:0015035(protein disulfide oxidoreductase activity);GO:0016671(oxidoreductase activity, acting on a sulfur group of donors, disulfide as acceptor);GO:0034599(cellular response to oxidative stress);GO:0045454(cell redox homeostasis);GO:0055114(oxidation-reduction proc…	ko04141(Protein processing in endoplasmic reticulum)
htu-MIR530-p5_2ss7TA19CT	Bol029490	Bol029490	TYRAAT1	3.5	580-599	1	arogenate dehydrogenase 1	GO:0004665(prephenate dehydrogenase );GO:0005739(mitochondrion);GO:0006571(tyrosine biosynthetic process);GO:0008977(prephenate dehydrogenase activity);GO:0009507(chloroplast);GO:0033730(arogenate dehydrogenase );GO:0055114(oxidation-reduction process)	ko01230(Biosynthesis of amino acids);ko00400(Phenylalanine,ko tyrosine and tryptophan biosynthesis)
htu-MIR530-p5_2ss7TA19CT	Bol018683	Bol018683	P85	3.5	620-638	1	uncharacterized LOC103862449	GO:0005737(cytoplasm)	ko04144(Endocytosis)
htu-MIR530-p5_2ss7TA19CT	Bol043129	Bol043129	-	3.5	107-124	1	uncharacterized LOC106349007	GO:0003674(molecular_function);GO:0005783(endoplasmic reticulum);GO:0006886(intracellular protein transport);GO:0009507(chloroplast);GO:0016021(integral component of membrane)	ko04141(Protein processing in endoplasmic reticulum)
htu-MIR530-p5_2ss7TA19CT	Bol033083	Bol033083	-	3.5	107-124	1	uncharacterized LOC106382483	GO:0003674(molecular_function);GO:0005783(endoplasmic reticulum);GO:0006886(intracellular protein transport);GO:0009507(chloroplast);GO:0016021(integral component of membrane)	ko04141(Protein processing in endoplasmic reticulum)
htu-MIR530-p5_2ss7TA19CT	Bol027328	Bol027328	-	3.5	475-493	1	-	GO:0005634(nucleus)
htu-MIR530-p5_2ss7TA19CT	Bol016428	Bol016428	CYP714A2	3.5	569-587	1	cytokinin hydroxylase	GO:0004497(monooxygenase activity);GO:0005506(iron ion binding);GO:0005789(endoplasmic reticulum membrane);GO:0016021(integral component of membrane);GO:0016705(oxidoreductase activity, acting on paired donors, with incorporation or reduction of molecular oxygen);GO:0019825(oxygen binding);GO:0020037(heme binding);GO:0055114(oxidation-reduction process)	ko00908(Zeatin biosynthesis)
htu-MIR530-p5_2ss7TA19CT	Bol025878	Bol025878	ALEU	3.5	1001-1018	1	uncharacterized LOC105649658	GO:0004197(cysteine-type endopeptidase activity);GO:0005576(extracellular region);GO:0005615(extracellular space);GO:0005764(lysosome);GO:0005773(vacuole);GO:0005829(cytosol);GO:0006508(proteolysis);GO:0006955(immune response);GO:0007568(aging);GO:0008234(cysteine-type peptidase activity);GO:0009723(response to ethylene);GO:0051603(proteolysis involved in cellular protein catabolic process)	ko04145(Phagosome)
htu-MIR530-p5_2ss7TA19CT	Bol004920	Bol004920	Dmxl1	3.5	831-849	1	-	GO:0007035(vacuolar acidification);GO:0007424(open tracheal system development);GO:0008593(regulation of Notch signaling pathway)
htu-MIR530-p5_2ss7TA19CT	Bol011707	Bol011707	DOT1	4	489-507	1	-	GO:0005576(extracellular region);GO:0010087(phloem or xylem histogenesis);GO:0010305(leaf vascular tissue pattern formation);GO:0010588(cotyledon vascular tissue pattern formation);GO:0048366(leaf development)
htu-MIR530-p5_2ss7TA19CT	Bol027002	Bol027002	AHL27	4	744-762	1	-	GO:0003680(AT DNA binding);GO:0003690(double-stranded DNA binding);GO:0005515(protein binding);GO:0005634(nucleus);GO:0005737(cytoplasm);GO:0006325(chromatin organization);GO:0006351(transcription, DNA-templated);GO:0006355(regulation of transcription, DNA-templated);GO:0006915(apoptotic process);GO:0009640(photomorphogenesis);GO:0009908(flower development);GO:0010150(leaf senescence);GO:0010228(…
htu-MIR530-p5_2ss7TA19CT	Bol032139	Bol032139	-	4	753-771	1	-	GO:0003674(molecular_function);GO:0008150(biological_process)
htu-MIR530-p5_2ss7TA19CT	Bol041884	Bol041884	At2g13420	4	1223-1241	1	-	GO:0005739(mitochondrion)
htu-MIR530-p5_2ss7TA19CT	Bol016974	Bol016974	CG7686	4	444-462	1	-	GO:0003674(molecular_function);GO:0005634(nucleus);GO:0008150(biological_process)
htu-MIR530-p5_2ss7TA19CT	Bol014737	Bol014737	CIPK4	4	1169-1187	1	protein kinase 2	GO:0004674(protein serine/threonine kinase activity);GO:0005524(ATP binding);GO:0005886(plasma membrane);GO:0006468(protein phosphorylation);GO:0007165(signal transduction);GO:0016301(kinase activity);GO:0016310(phosphorylation)	ko04075(Plant hormone signal transduction)
htu-MIR530-p5_2ss7TA19CT	Bol034600	Bol034600	PAT24	4	11-29	1	-	GO:0000035(acyl binding);GO:0000139(Golgi membrane);GO:0005768(endosome);GO:0005794(Golgi apparatus);GO:0005802(trans-Golgi network);GO:0008270(zinc ion binding);GO:0009932(cell tip growth);GO:0016021(integral component of membrane);GO:0016417(S-acyltransferase activity);GO:0019706(protein-cysteine S-palmitoyltransferase activity);GO:0030659(cytoplasmic vesicle membrane)
htu-MIR530-p5_2ss7TA19CT	Bol035824	Bol035824	PAT24	4	11-29	1	-	GO:0000035(acyl binding);GO:0000139(Golgi membrane);GO:0005768(endosome);GO:0005794(Golgi apparatus);GO:0005802(trans-Golgi network);GO:0008270(zinc ion binding);GO:0009932(cell tip growth);GO:0016021(integral component of membrane);GO:0016417(S-acyltransferase activity);GO:0019706(protein-cysteine S-palmitoyltransferase activity);GO:0030659(cytoplasmic vesicle membrane)
htu-MIR530-p5_2ss7TA19CT	Bol010326	Bol010326	der	4	1884-1902	1	GTP-binding protein of Nug1 family	GO:0005525(GTP binding);GO:0005739(mitochondrion);GO:0009507(chloroplast);GO:0009793(embryo development ending in seed dormancy)	ko03008(Ribosome biogenesis in eukaryotes)
htu-MIR530-p5_2ss7TA19CT	Bol040305	Bol040305	KLLA0D18557g	4	545-563	1	GPN-loop GTPase 2-like	GO:0005524(ATP binding);GO:0008150(biological_process);GO:0016787(hydrolase activity)	ko04144(Endocytosis)
htu-MIR530-p5_2ss7TA19CT	Bol006740	Bol006740	XCT	4	396-414	1	-	GO:0003674(molecular_function);GO:0005634(nucleus);GO:0009637(response to blue light);GO:0009873(ethylene-activated signaling pathway);GO:0010099(regulation of photomorphogenesis);GO:0010114(response to red light);GO:0035196(production of miRNAs involved in gene silencing by miRNA);GO:0042752(regulation of circadian rhythm);GO:0048511(rhythmic process)
htu-MIR530-p5_2ss7TA19CT	Bol022019	Bol022019	SRK2A	4	438-455	1	serine/threonine-protein kinase SRK2A-like	GO:0004674(protein serine/threonine kinase activity);GO:0005634(nucleus);GO:0005737(cytoplasm);GO:0006468(protein phosphorylation);GO:0035556(intracellular signal transduction)	ko04075(Plant hormone signal transduction)
htu-MIR530-p5_2ss7TA19CT	Bol036014	Bol036014	EMB86	4	2085-2103	1	probable alanine--tRNA ligase	GO:0000049(tRNA binding);GO:0004813(alanine-tRNA ligase activity);GO:0005524(ATP binding);GO:0005739(mitochondrion);GO:0005829(cytosol);GO:0006400(tRNA modification);GO:0006419(alanyl-tRNA aminoacylation);GO:0008270(zinc ion binding);GO:0009507(chloroplast);GO:0009570(chloroplast stroma);GO:0009793(embryo development ending in seed dormancy);GO:0016020(membrane);GO:0016597(amino acid binding)	ko00970(Aminoacyl-tRNA biosynthesis)
htu-MIR530-p5_2ss7TA19CT	Bol019288	Bol019288	RAB18	4	485-503	1	-	GO:0003674(molecular_function);GO:0005829(cytosol);GO:0006950(response to stress);GO:0009414(response to water deprivation);GO:0009415(response to water);GO:0009631(cold acclimation);GO:0009737(response to abscisic acid);GO:0009961(response to 1-aminocyclopropane-1-carboxylic acid)
htu-MIR530-p5_2ss7TA19CT	Bol038128	Bol038128	SRP-54C	4	1238-1256	1	signal recognition particle 54 kDa protein 3-like	GO:0003729(mRNA binding);GO:0003924(GTPase activity);GO:0005525(GTP binding);GO:0005737(cytoplasm);GO:0005786(signal recognition particle, endoplasmic reticulum targeting);GO:0005829(cytosol);GO:0006614(SRP-dependent cotranslational protein targeting to membrane);GO:0006617(SRP-dependent cotranslational protein targeting to membrane, signal sequence recognition);GO:0008312(7S RNA binding);GO:0048…	ko03060(Protein export)
htu-MIR530-p5_2ss7TA19CT	Bol016734	Bol016734	SRP-54C	4	1244-1262	1	signal recognition particle 54 kDa protein 3	GO:0003729(mRNA binding);GO:0003924(GTPase activity);GO:0005525(GTP binding);GO:0005737(cytoplasm);GO:0005786(signal recognition particle, endoplasmic reticulum targeting);GO:0005829(cytosol);GO:0006614(SRP-dependent cotranslational protein targeting to membrane);GO:0006617(SRP-dependent cotranslational protein targeting to membrane, signal sequence recognition);GO:0008312(7S RNA binding);GO:0048…	ko03060(Protein export)
htu-MIR530-p5_2ss7TA19CT	Bol021909	Bol021909	SRP-54C	4	1244-1262	1	signal recognition particle 54 kDa protein 3	GO:0003729(mRNA binding);GO:0003924(GTPase activity);GO:0005525(GTP binding);GO:0005737(cytoplasm);GO:0005786(signal recognition particle, endoplasmic reticulum targeting);GO:0005829(cytosol);GO:0006614(SRP-dependent cotranslational protein targeting to membrane);GO:0006617(SRP-dependent cotranslational protein targeting to membrane, signal sequence recognition);GO:0008312(7S RNA binding);GO:0048…	ko03060(Protein export)
htu-MIR530-p5_2ss7TA19CT	Bol035460	Bol035460	ELC	4	773-791	1	protein ELC-like	GO:0000813(ESCRT I complex);GO:0005515(protein binding);GO:0005634(nucleus);GO:0005769(early endosome);GO:0005770(late endosome);GO:0006464(cellular protein modification process);GO:0010091(trichome branching);GO:0015031(protein transport);GO:0043130(ubiquitin binding);GO:0043234(protein complex);GO:0051301(cell division)	ko04144(Endocytosis)
htu-MIR530-p5_2ss7TA19CT	Bol004965	Bol004965	At3g59020	4	751-769	1	-	GO:0000059(protein import into nucleus, docking);GO:0005634(nucleus);GO:0005643(nuclear pore);GO:0005737(cytoplasm);GO:0005829(cytosol);GO:0006886(intracellular protein transport);GO:0008536(Ran GTPase binding);GO:0008565(protein transporter activity)
htu-MIR530-p5_2ss7TA19CT	Bol025290	Bol025290	PYL4	4	261-279	1	abscisic acid receptor PYL4-like	GO:0004864(protein phosphatase inhibitor activity);GO:0004872(receptor activity);GO:0005515(protein binding);GO:0005634(nucleus);GO:0005737(cytoplasm);GO:0005886(plasma membrane);GO:0009738(abscisic acid-activated signaling pathway);GO:0010427(abscisic acid binding);GO:0080163(regulation of protein serine/threonine phosphatase activity)	ko04075(Plant hormone signal transduction)
htu-MIR530-p5_2ss7TA19CT	Bol005744	Bol005744	RABG3E	4	393-411	1	hypothetical protein	GO:0003924(GTPase activity);GO:0005525(GTP binding);GO:0005764(lysosome);GO:0005770(late endosome);GO:0005774(vacuolar membrane);GO:0005794(Golgi apparatus);GO:0005886(plasma membrane);GO:0006886(intracellular protein transport);GO:0006913(nucleocytoplasmic transport);GO:0006979(response to oxidative stress);GO:0007264(small GTPase mediated signal transduction);GO:0009651(response to salt stress)…	ko04144(Endocytosis);ko04145(Phagosome)
htu-MIR530-p5_2ss7TA19CT	Bol005523	Bol005523	SLC25A24	4	828-846	1	Vacuolar protein sorting-associated protein 45-like protein	GO:0005215(transporter activity);GO:0005739(mitochondrion);GO:0005743(mitochondrial inner membrane);GO:0006810(transport);GO:0006839(mitochondrial transport);GO:0016021(integral component of membrane);GO:0055085(transmembrane transport)	ko04144(Endocytosis)
htu-MIR530-p5_2ss7TA19CT	Bol028583	Bol028583	At1g69290	4	1802-1820	1	-	GO:0003674(molecular_function);GO:0005739(mitochondrion);GO:0008150(biological_process)
htu-MIR530-p5_2ss7TA19CT	Bol008220	Bol008220	-	4	395-413	1	-	GO:0006355(regulation of transcription, DNA-templated);GO:0009507(chloroplast);GO:0009570(chloroplast stroma);GO:0009658(chloroplast organization)
htu-MIR530-p5_2ss7TA19CT	Bol039506	Bol039506	GEBPL	4	962-980	1	-	GO:0005634(nucleus);GO:0005730(nucleolus);GO:0005829(cytosol);GO:0006355(regulation of transcription, DNA-templated);GO:0008150(biological_process);GO:0009507(chloroplast);GO:0016592(mediator complex)
htu-MIR530-p5_2ss7TA19CT	Bol042216	Bol042216	GEBPL	4	974-992	1	-	GO:0005634(nucleus);GO:0005730(nucleolus);GO:0005829(cytosol);GO:0006355(regulation of transcription, DNA-templated);GO:0008150(biological_process);GO:0009507(chloroplast);GO:0016592(mediator complex)
htu-MIR530-p5_2ss7TA19CT	Bol008777	Bol008777	rplQ	4	255-273	1	50S ribosomal protein L17-like	GO:0005840(ribosome);GO:0006412(translation);GO:0009507(chloroplast)	ko03010(Ribosome)
htu-MIR530-p5_2ss7TA19CT	Bol018516	Bol018516	-	4	939-957	1	-	GO:0005509(calcium ion binding);GO:0005634(nucleus)
htu-MIR530-p5_2ss7TA19CT	Bol023141	Bol023141	utp7	4	1466-1484	1	-	GO:0000166(nucleotide binding);GO:0005634(nucleus);GO:0080008(Cul4-RING E3 ubiquitin ligase complex)
htu-MIR530-p5_2ss7TA19CT	Bol019267	Bol019267	At5g66650	4	335-353	1	-	GO:0005262(calcium channel activity);GO:0005743(mitochondrial inner membrane);GO:0009507(chloroplast);GO:0016021(integral component of membrane);GO:0070588(calcium ion transmembrane transport)
htu-MIR530-p5_2ss7TA19CT	Bol026884	Bol026884	JAL3	4	615-633	1	disease resistance protein RPM1-like	GO:0005576(extracellular region);GO:0005634(nucleus);GO:0009409(response to cold);GO:0009506(plasmodesma);GO:0010043(response to zinc ion);GO:0030246(carbohydrate binding)	ko04626(Plant-pathogen interaction)
htu-MIR530-p5_2ss7TA19CT	Bol004937	Bol004937	IQM6	4	1185-1203	1	-	GO:0005516(calmodulin binding);GO:0005634(nucleus);GO:0005737(cytoplasm);GO:0008150(biological_process)
htu-MIR530-p5_2ss7TA19CT	Bol036268	Bol036268	nxt3	4	1308-1326	1	RNA-binding protein 28	GO:0000166(nucleotide binding);GO:0003676(nucleic acid binding);GO:0003723(RNA binding);GO:0005622(intracellular);GO:0006810(transport);GO:0006913(nucleocytoplasmic transport);GO:0009737(response to abscisic acid)	ko03008(Ribosome biogenesis in eukaryotes)
htu-MIR530-p5_2ss7TA19CT	Bol037141	Bol037141	-	4	82-101	1	-	GO:0003674(molecular_function);GO:0005739(mitochondrion);GO:0008150(biological_process)
htu-MIR530-p5_2ss7TA19CT	Bol023581	Bol023581	JAL3	4	684-703	1	disease resistance protein RPM1-like	GO:0005576(extracellular region);GO:0030246(carbohydrate binding)	ko04626(Plant-pathogen interaction)
htu-MIR530-p5_2ss7TA19CT	Bol004891	Bol004891	POL	4	1649-1667	1	-	GO:0004722(protein serine/threonine phosphatase activity);GO:0005543(phospholipid binding);GO:0005634(nucleus);GO:0005886(plasma membrane);GO:0006355(regulation of transcription, DNA-templated);GO:0006470(protein dephosphorylation);GO:0007275(multicellular organism development);GO:0009934(regulation of meristem structural organization);GO:0010074(maintenance of meristem identity);GO:0046872(metal…
htu-MIR530-p5_2ss7TA19CT	Bol016979	Bol016979	-	4	212-230	1	-	GO:0003674(molecular_function);GO:0005634(nucleus);GO:0008150(biological_process)
htu-MIR530-p5_2ss7TA19CT	Bol039326	Bol039326	BBD1	4	512-530	1	-	GO:0004518(nuclease activity);GO:0005634(nucleus);GO:0031063(regulation of histone deacetylation);GO:0043565(sequence-specific DNA binding);GO:0045892(negative regulation of transcription, DNA-templated);GO:0050832(defense response to fungus)
htu-MIR530-p5_2ss7TA19CT	Bol042925	Bol042925	MDAR4	4	1348-1367	1	probable monodehydroascorbate reductase	GO:0005737(cytoplasm);GO:0005778(peroxisomal membrane);GO:0009941(chloroplast envelope);GO:0016021(integral component of membrane);GO:0016656(monodehydroascorbate reductase );GO:0042744(hydrogen peroxide catabolic process);GO:0050660(flavin adenine dinucleotide binding);GO:0055114(oxidation-reduction process)	ko00053(Ascorbate and aldarate metabolism)
htu-MIR530-p5_2ss7TA19CT	Bol044051	Bol044051	PUB62	4	263-281	1	-	GO:0004842(ubiquitin-protein transferase activity);GO:0005634(nucleus);GO:0016567(protein ubiquitination);GO:0016874(ligase activity)
htu-MIR530-p5_2ss7TA19CT	Bol026240	Bol026240	At1g73710	4	1859-1877	1	-	GO:0003674(molecular_function);GO:0005575(cellular_component);GO:0008150(biological_process)
htu-MIR530-p5_2ss7TA19CT	Bol010723	Bol010723	GLCAK1	4	875-893	1	glucuronokinase 1	GO:0004335(galactokinase activity);GO:0004340(glucokinase activity);GO:0005524(ATP binding);GO:0005737(cytoplasm);GO:0005829(cytosol);GO:0006020(inositol metabolic process);GO:0008266(poly);GO:0009702(L-arabinokinase activity);GO:0016310(phosphorylation);GO:0042546(cell wall biogenesis);GO:0046872(metal ion binding);GO:0047912(galacturonokinase activity);GO:0047940(glucuronokinase activity);GO:00…	ko00040(Pentose and glucuronate interconversions);ko00053(Ascorbate and aldarate metabolism);ko00520(Amino sugar and nucleotide sugar metabolism)
htu-MIR530-p5_2ss7TA19CT	Bol031291	Bol031291	SRK2A	4	981-998	1	serine/threonine-protein kinase SRK2A-like	GO:0004674(protein serine/threonine kinase activity);GO:0005634(nucleus);GO:0005737(cytoplasm);GO:0006468(protein phosphorylation);GO:0035556(intracellular signal transduction)	ko04075(Plant hormone signal transduction)
htu-MIR530-p5_2ss7TA19CT	Bol043585	Bol043585	At5g11310	4	896-914	1	-	GO:0003674(molecular_function);GO:0005634(nucleus);GO:0005739(mitochondrion);GO:0005829(cytosol);GO:0009788(negative regulation of abscisic acid-activated signaling pathway);GO:0009845(seed germination);GO:0010029(regulation of seed germination)
htu-MIR530-p5_2ss7TA19CT	Bol018170	Bol018170	UBC19	4	503-521	1	ubiquitin-conjugating enzyme E2 19-like	GO:0000209(protein polyubiquitination);GO:0004842(ubiquitin-protein transferase activity);GO:0005524(ATP binding);GO:0005634(nucleus);GO:0005737(cytoplasm);GO:0006511(ubiquitin-dependent protein catabolic process);GO:0008283(cell proliferation);GO:0030071(regulation of mitotic metaphase/anaphase transition);GO:0031145(anaphase-promoting complex-dependent catabolic process);GO:0031625(ubiquitin pr…	ko04120(Ubiquitin mediated proteolysis)
htu-MIR530-p5_2ss7TA19CT	Bol044540	Bol044540	BCHC2	4	5637-5655	1	-	GO:0005543(phospholipid binding);GO:0012505(endomembrane system);GO:0019898(extrinsic component of membrane)
htu-MIR530-p5_2ss7TA19CT	Bol037987	Bol037987	ABI2	4	453-471	1	-	GO:0004722(protein serine/threonine phosphatase activity);GO:0005515(protein binding);GO:0006469(negative regulation of protein kinase activity);GO:0006470(protein dephosphorylation);GO:0006970(response to osmotic stress);GO:0008287(protein serine/threonine phosphatase complex);GO:0009408(response to heat);GO:0009414(response to water deprivation);GO:0009737(response to abscisic acid);GO:0009738(…
htu-MIR530-p5_2ss7TA19CT	Bol025742	Bol025742	Rtn4ip1	4	647-665	1	-	GO:0005739(mitochondrion);GO:0008270(zinc ion binding);GO:0016491(oxidoreductase activity);GO:0055114(oxidation-reduction process)
htu-MIR530-p5_2ss7TA19CT	Bol031096	Bol031096	SLY1	4	279-296	1	sucrose synthase 2-like	GO:0005829(cytosol);GO:0006904(vesicle docking involved in exocytosis);GO:0008565(protein transporter activity);GO:0009306(protein secretion);GO:0015031(protein transport)	ko00500(Starch and sucrose metabolism)
htu-MIR530-p5_2ss7TA19CT	Bol040930	Bol040930	PCMP-H64	4	209-227	1	pentatricopeptide repeat-containing protein At2g04860	GO:0003674(molecular_function);GO:0008150(biological_process);GO:0008270(zinc ion binding);GO:0009507(chloroplast)	ko00500(Starch and sucrose metabolism)
htu-MIR530-p5_2ss7TA19CT	Bol042299	Bol042299	WRKY20	4	885-903	1	probable WRKY transcription factor 2	GO:0003700(transcription factor activity, sequence-specific DNA binding);GO:0005634(nucleus);GO:0006351(transcription, DNA-templated);GO:0006355(regulation of transcription, DNA-templated);GO:0009611(response to wounding);GO:0009961(response to 1-aminocyclopropane-1-carboxylic acid);GO:0043565(sequence-specific DNA binding);GO:0045893(positive regulation of transcription, DNA-templated)	ko04626(Plant-pathogen interaction)
htu-MIR530-p5_2ss7TA19CT	Bol026308	Bol026308	RPP1	4	332-351	1	sucrose synthase	GO:0006952(defense response);GO:0007165(signal transduction);GO:0043531(ADP binding)	ko00500(Starch and sucrose metabolism)
htu-MIR530-p5_2ss7TA19CT	Bol006595	Bol006595	PHYA	4	2367-2384	1	phytochrome A-like	GO:0000155(phosphorelay sensor kinase activity);GO:0004673(protein histidine kinase activity);GO:0004871(signal transducer activity);GO:0005515(protein binding);GO:0005634(nucleus);GO:0005737(cytoplasm);GO:0006351(transcription, DNA-templated);GO:0006355(regulation of transcription, DNA-templated);GO:0008020(G-protein coupled photoreceptor activity);GO:0009584(detection of visible light);GO:00095…	ko04712(Circadian rhythm - plant)
htu-MIR530-p5_2ss7TA19CT	Bol019794	Bol019794	PEX19-2	4	102-120	1	peroxisome biogenesis protein 19-2	GO:0005515(protein binding);GO:0005622(intracellular);GO:0005623(cell);GO:0005634(nucleus);GO:0005777(peroxisome);GO:0005778(peroxisomal membrane);GO:0005829(cytosol);GO:0006625(protein targeting to peroxisome);GO:0007031(peroxisome organization)	ko04146(Peroxisome)
htu-MIR530-p5_2ss7TA19CT	Bol026027	Bol026027	CTR1	4	566-585	1	serine/threonine-protein kinase CTR1-like	GO:0004672(protein kinase activity);GO:0004712(protein serine/threonine/tyrosine kinase activity);GO:0005524(ATP binding);GO:0005634(nucleus);GO:0006468(protein phosphorylation)	ko04075(Plant hormone signal transduction)
htu-MIR530-p5_2ss7TA19CT	Bol040358	Bol040358	PCMP-H42	4	1418-1436	1	pentatricopeptide repeat-containing protein At2g04860	GO:0005739(mitochondrion);GO:0008150(biological_process);GO:0008270(zinc ion binding)	ko00500(Starch and sucrose metabolism)
htu-MIR530-p5_2ss7TA19CT	Bol021502	Bol021502	FTSH12	4	890-908	1	26S protease regulatory subunit 10B homolog A-like	GO:0004176(ATP-dependent peptidase activity);GO:0004222(metalloendopeptidase activity);GO:0005524(ATP binding);GO:0005739(mitochondrion);GO:0005886(plasma membrane);GO:0006508(proteolysis);GO:0008237(metallopeptidase activity);GO:0009507(chloroplast);GO:0009535(chloroplast thylakoid membrane);GO:0009536(plastid);GO:0009793(embryo development ending in seed dormancy);GO:0009941(chloroplast envelop…	ko03050(Proteasome)
htu-MIR530-p5_2ss7TA19CT	Bol014926	Bol014926	GSVIVT00026920001	4	336-354	1	probable polygalacturonase At3g15720	GO:0004650(polygalacturonase activity);GO:0005576(extracellular region);GO:0005618(cell wall);GO:0005975(carbohydrate metabolic process);GO:0071555(cell wall organization)	ko00040(Pentose and glucuronate interconversions);ko00500(Starch and sucrose metabolism)
htu-MIR530-p5_2ss7TA19CT	Bol042100	Bol042100	GSVIVT00026920001	4	459-477	1	probable polygalacturonase At3g15720	GO:0004650(polygalacturonase activity);GO:0005576(extracellular region);GO:0005618(cell wall);GO:0005975(carbohydrate metabolic process);GO:0071555(cell wall organization)	ko00040(Pentose and glucuronate interconversions);ko00500(Starch and sucrose metabolism)
htu-MIR530-p5_2ss7TA19CT	Bol031938	Bol031938	At5g02860	4	350-368	1	-	GO:0005739(mitochondrion);GO:0008150(biological_process)
htu-MIR530-p5_2ss7TA19CT	Bol034216	Bol034216	-	4	879-896	1	-	GO:0009507(chloroplast)
htu-MIR530-p5_2ss7TA19CT	Bol032288	Bol032288	CYP85A2	4	1093-1112	1	cytochrome P450 85A2	GO:0004497(monooxygenase activity);GO:0005506(iron ion binding);GO:0005576(extracellular region);GO:0007275(multicellular organism development);GO:0010268(brassinosteroid homeostasis);GO:0016021(integral component of membrane);GO:0016125(sterol metabolic process);GO:0016132(brassinosteroid biosynthetic process);GO:0016705(oxidoreductase activity, acting on paired donors, with incorporation or red…	ko00905(Brassinosteroid biosynthesis)
htu-MIR530-p5_2ss7TA19CT	Bol033141	Bol033141	CYP85A2	4	1093-1112	1	cytochrome P450 85A2-like	GO:0004497(monooxygenase activity);GO:0005506(iron ion binding);GO:0005576(extracellular region);GO:0007275(multicellular organism development);GO:0010268(brassinosteroid homeostasis);GO:0016021(integral component of membrane);GO:0016125(sterol metabolic process);GO:0016132(brassinosteroid biosynthetic process);GO:0016705(oxidoreductase activity, acting on paired donors, with incorporation or red…	ko00905(Brassinosteroid biosynthesis)
htu-MIR530-p5_2ss7TA19CT	Bol043043	Bol043043	CYP85A2	4	1153-1172	1	cytochrome P450 85A2-like	GO:0004497(monooxygenase activity);GO:0005506(iron ion binding);GO:0005576(extracellular region);GO:0007275(multicellular organism development);GO:0010268(brassinosteroid homeostasis);GO:0016021(integral component of membrane);GO:0016125(sterol metabolic process);GO:0016132(brassinosteroid biosynthetic process);GO:0016705(oxidoreductase activity, acting on paired donors, with incorporation or red…	ko00905(Brassinosteroid biosynthesis)
htu-MIR530-p5_2ss7TA19CT	Bol023219	Bol023219	-	4	666-683	1	hypothetical protein		ko04141(Protein processing in endoplasmic reticulum);ko04120(Ubiquitin mediated proteolysis)
htu-MIR530-p5_2ss7TA19CT	Bol013572	Bol013572	GUX2	4	1593-1612	1	galactinol synthase 1-like	GO:0000139(Golgi membrane);GO:0005634(nucleus);GO:0005794(Golgi apparatus);GO:0005982(starch metabolic process);GO:0009058(biosynthetic process);GO:0009834(plant-type secondary cell wall biogenesis);GO:0010417(glucuronoxylan biosynthetic process);GO:0015020(glucuronosyltransferase activity);GO:0016021(integral component of membrane);GO:0016757(transferase activity, transferring glycosyl groups);G…	ko00052(Galactose metabolism)
htu-MIR530-p5_2ss7TA19CT	Bol035574	Bol035574	FAB1B	4	3603-3621	1	1-phosphatidylinositol-3-phosphate 5-kinase FAB1B-like	GO:0000285(1-phosphatidylinositol-3-phosphate 5-kinase activity);GO:0005524(ATP binding);GO:0005737(cytoplasm);GO:0005739(mitochondrion);GO:0005768(endosome);GO:0007033(vacuole organization);GO:0007165(signal transduction);GO:0008270(zinc ion binding);GO:0009555(pollen development);GO:0010008(endosome membrane);GO:0010256(endomembrane system organization);GO:0016308(1-phosphatidylinositol-4-phosp…	ko00562(Inositol phosphate metabolism);ko04070(Phosphatidylinositol signaling system);ko04145(Phagosome)
htu-MIR530-p5_2ss7TA19CT	Bol045794	Bol045794	CNGC6	4	1995-2012	1	probable cyclic nucleotide-gated ion channel 6	GO:0005223(intracellular cGMP activated cation channel activity);GO:0005249(voltage-gated potassium channel activity);GO:0005516(calmodulin binding);GO:0005886(plasma membrane);GO:0005887(integral component of plasma membrane);GO:0030552(cAMP binding);GO:0030553(cGMP binding);GO:0042391(regulation of membrane potential);GO:0046686(response to cadmium ion);GO:0071944(cell periphery)	ko04626(Plant-pathogen interaction)
htu-MIR530-p5_2ss7TA19CT	Bol023854	Bol023854	HSK	4	780-797	1	homoserine kinase-like	GO:0004413(homoserine kinase activity);GO:0005524(ATP binding);GO:0006952(defense response);GO:0009086(methionine biosynthetic process);GO:0009088(threonine biosynthetic process);GO:0009507(chloroplast);GO:0009570(chloroplast stroma);GO:0009617(response to bacterium);GO:0009620(response to fungus);GO:0016310(phosphorylation)	ko01230(Biosynthesis of amino acids);ko00260(Glycine,ko serine and threonine metabolism)
htu-MIR530-p5_2ss7TA19CT	Bol013957	Bol013957	PERK1	4	1886-1903	1	probable disease resistance protein At1g12280	GO:0004674(protein serine/threonine kinase activity);GO:0005887(integral component of plasma membrane)	ko04626(Plant-pathogen interaction)
htu-MIR530-p5_2ss7TA19CT	Bol039695	Bol039695	At5g62370	4	2013-2030	1	-	GO:0005739(mitochondrion);GO:0008150(biological_process)
htu-MIR530-p5_2ss7TA19CT	Bol041076	Bol041076	BMS1	4	1515-1532	1	ribosome biogenesis protein bms1-like	GO:0005634(nucleus);GO:0042254(ribosome biogenesis)	ko03008(Ribosome biogenesis in eukaryotes)
htu-MIR530-p5_2ss7TA19CT	Bol037858	Bol037858	-	4	410-429	1	-	GO:0003674(molecular_function);GO:0008150(biological_process);GO:0016021(integral component of membrane)
htu-MIR530-p5_2ss7TA19CT	Bol027354	Bol027354	-	4	371-390	1	-	GO:0003674(molecular_function);GO:0008150(biological_process);GO:0016021(integral component of membrane)
htu-MIR530-p5_2ss7TA19CT	Bol006567	Bol006567	dna2	4	1943-1962	1	DNA replication ATP-dependent helicase/nuclease DNA2-like	GO:0005575(cellular_component);GO:0008150(biological_process)	ko03030(DNA replication)
htu-MIR530-p5_2ss7TA19CT	Bol036160	Bol036160	-	4	741-758	1	-	GO:0005634(nucleus)
htu-MIR530-p5_2ss7TA19CT	Bol045723	Bol045723	-	4	21-38	1	-	GO:0003674(molecular_function);GO:0005634(nucleus);GO:0008150(biological_process)
htu-MIR530-p5_2ss7TA19CT	Bol021426	Bol021426	LA2	4	1062-1081	1	-	GO:0000166(nucleotide binding);GO:0005634(nucleus);GO:0030529(intracellular ribonucleoprotein complex)
htu-MIR530-p5_2ss7TA19CT	Bol045766	Bol045766	TIF3B1	4	898-915	1	eukaryotic translation initiation factor 3 subunit B-like	GO:0000166(nucleotide binding);GO:0001731(formation of translation preinitiation complex);GO:0003676(nucleic acid binding);GO:0003743(translation initiation factor activity);GO:0005515(protein binding);GO:0005634(nucleus);GO:0005737(cytoplasm);GO:0005829(cytosol);GO:0005852(eukaryotic translation initiation factor 3 complex);GO:0006446(regulation of translational initiation);GO:0016282(eukaryotic…	ko03013(RNA transport)
htu-MIR530-p5_2ss7TA19CT	Bol005857	Bol005857	-	4	1296-1313	1	-	GO:0003674(molecular_function);GO:0005737(cytoplasm);GO:0008150(biological_process);GO:0016021(integral component of membrane)
htu-MIR530-p5_2ss7TA19CT	Bol016847	Bol016847	-	4	3534-3551	1	-	GO:0003674(molecular_function);GO:0005634(nucleus);GO:0008150(biological_process);GO:0009506(plasmodesma);GO:0016021(integral component of membrane)
mdm-miR408a_L-1R+1	Bol036090	Bol036090	AAO	3	617-637	1	L-ascorbate oxidase-like	GO:0005576(extracellular region);GO:0009505(plant-type cell wall);GO:0055114(oxidation-reduction process)	ko00053(Ascorbate and aldarate metabolism)
mdm-miR408a_L-1R+1	Bol013117	Bol013117	-	3.5	162-183	1	-
mdm-miR408a_L-1R+1	Bol039403	Bol039403	DENND6A	3.5	1718-1737	1	-	GO:0009507(chloroplast)
mdm-miR408a_L-1R+1	Bol022243	Bol022243	-	4	162-183	1	-
mdm-miR408a_L-1R+1	Bol020347	Bol020347	At2g38370	4	857-878	1	-	GO:0003674(molecular_function);GO:0005576(extracellular region)
mtr-MIR2592ay-p5_2ss6AG17CG_1	Bol041468	Bol041468	LARP1A	2.5	264-281	1	-
mtr-MIR2592ay-p5_2ss6AG17CG_1	Bol013833	Bol013833	-	3.5	343-361	1	-
mtr-MIR2592ay-p5_2ss6AG17CG_1	Bol043725	Bol043725	IDL3	3.5	132-149	1	-	GO:0005576(extracellular region);GO:0005615(extracellular space);GO:0010227(floral organ abscission);GO:0048046(apoplast)
mtr-MIR2592ay-p5_2ss6AG17CG_1	Bol019781	Bol019781	BDG5	3.5	569-586	1	-	GO:0005737(cytoplasm);GO:0016787(hydrolase activity)
mtr-MIR2592ay-p5_2ss6AG17CG_1	Bol029228	Bol029228	DRP1C	3.5	365-382	1	dynamin-related protein 1C-like	GO:0000266(mitochondrial fission);GO:0003924(GTPase activity);GO:0005525(GTP binding);GO:0005737(cytoplasm);GO:0005739(mitochondrion);GO:0005874(microtubule);GO:0005886(plasma membrane);GO:0005938(cell cortex);GO:0007005(mitochondrion organization);GO:0007049(cell cycle);GO:0009504(cell plate);GO:0009506(plasmodesma);GO:0009524(phragmoplast);GO:0010152(pollen maturation);GO:0016020(membrane);GO:0…	ko04144(Endocytosis)
mtr-MIR2592ay-p5_2ss6AG17CG_1	Bol018790	Bol018790	BGLU19	3.5	1475-1492	1	beta-glucosidase 19	GO:0004553(hydrolase activity, hydrolyzing O-glycosyl compounds);GO:0005788(endoplasmic reticulum lumen);GO:0005975(carbohydrate metabolic process);GO:0008422(beta-glucosidase activity);GO:0009507(chloroplast);GO:0009651(response to salt stress);GO:0009725(response to hormone);GO:0019762(glucosinolate catabolic process)	ko00500(Starch and sucrose metabolism);ko00460(Cyanoamino acid metabolism);ko00940(Phenylpropanoid biosynthesis)
mtr-MIR2592ay-p5_2ss6AG17CG_1	Bol015271	Bol015271	PRT6	3.5	3589-3606	1	-	GO:0000151(ubiquitin ligase complex);GO:0004842(ubiquitin-protein transferase activity);GO:0005634(nucleus);GO:0005737(cytoplasm);GO:0006511(ubiquitin-dependent protein catabolic process);GO:0006723(cuticle hydrocarbon biosynthetic process);GO:0008270(zinc ion binding);GO:0009737(response to abscisic acid);GO:0010025(wax biosynthetic process);GO:0010029(regulation of seed germination);GO:0016567(…
mtr-MIR2592ay-p5_2ss6AG17CG_1	Bol016395	Bol016395	B'IOTA	3.5	37-53	1	serine/threonine protein phosphatase 2A 57 kDa regulatory subunit B' iota isoform-like	GO:0000159(protein phosphatase type 2A complex);GO:0007165(signal transduction);GO:0008601(protein phosphatase type 2A regulator activity)	ko03015(mRNA surveillance pathway)
mtr-MIR2592ay-p5_2ss6AG17CG_1	Bol015313	Bol015313	acyP	4	237-254	1	uncharacterized LOC106428725	GO:0003998(acylphosphatase activity);GO:0009507(chloroplast)	ko00620(Pyruvate metabolism)
mtr-MIR2592ay-p5_2ss6AG17CG_1	Bol039372	Bol039372	RKD2	4	38-55	1	-	GO:0003677(DNA binding);GO:0003700(transcription factor activity, sequence-specific DNA binding);GO:0005634(nucleus);GO:0006351(transcription, DNA-templated);GO:0006355(regulation of transcription, DNA-templated)
mtr-MIR2592ay-p5_2ss6AG17CG_1	Bol044568	Bol044568	ATL22	4	135-152	1	uncharacterized protein LOC103984394	GO:0005576(extracellular region);GO:0008270(zinc ion binding);GO:0016021(integral component of membrane);GO:0016567(protein ubiquitination)	ko03013(RNA transport)
mtr-MIR2592ay-p5_2ss6AG17CG_1	Bol026092	Bol026092	-	4	251-268	1	-	GO:0003674(molecular_function);GO:0005739(mitochondrion);GO:0008150(biological_process)
mtr-MIR2592ay-p5_2ss6AG17CG_1	Bol026096	Bol026096	-	4	251-268	1	-	GO:0003674(molecular_function);GO:0005739(mitochondrion);GO:0008150(biological_process)
mtr-MIR2592ay-p5_2ss6AG17CG_1	Bol024060	Bol024060	-	4	299-316	1	-	GO:0003674(molecular_function);GO:0005739(mitochondrion);GO:0008150(biological_process)
mtr-MIR2592ay-p5_2ss6AG17CG_1	Bol019435		-	4	33-50	1
mtr-MIR2592ay-p5_2ss6AG17CG_1	Bol017159		-	4	33-50	1
mtr-MIR2592ay-p5_2ss6AG17CG_1	Bol027805		-	4	33-50	1
mtr-MIR2592ay-p5_2ss6AG17CG_1	Bol027871	Bol027871	SFH14	4	326-344	1	-	GO:0000139(Golgi membrane);GO:0005215(transporter activity);GO:0005739(mitochondrion);GO:0005886(plasma membrane);GO:0006810(transport);GO:0015031(protein transport)
mtr-MIR2592ay-p5_2ss6AG17CG_1	Bol027873	Bol027873	SFH14	4	407-425	1	-	GO:0000139(Golgi membrane);GO:0005215(transporter activity);GO:0005739(mitochondrion);GO:0005886(plasma membrane);GO:0006810(transport);GO:0015031(protein transport)
mtr-MIR2592ay-p5_2ss6AG17CG_1	Bol011758	Bol011758	UGT73C1	4	7-24	1	UDP-glucosyl transferase 73C1	GO:0008194(UDP-glycosyltransferase activity);GO:0009507(chloroplast);GO:0009636(response to toxic substance);GO:0009813(flavonoid biosynthetic process);GO:0010224(response to UV-B);GO:0016757(transferase activity, transferring glycosyl groups);GO:0035251(UDP-glucosyltransferase activity);GO:0043231(intracellular membrane-bounded organelle);GO:0050403(trans-zeatin O-beta-D-glucosyltransferase acti…	ko00908(Zeatin biosynthesis)
mtr-MIR2592ay-p5_2ss6AG17CG_1	Bol036751	Bol036751	-	4	159-176	1	-
mtr-MIR2592ay-p5_2ss6AG17CG_1	Bol018091	Bol018091	PUB25	4	285-301	1	uncharacterized LOC104440434	GO:0004842(ubiquitin-protein transferase activity);GO:0005737(cytoplasm);GO:0010200(response to chitin);GO:0016567(protein ubiquitination);GO:0016874(ligase activity)	ko00970(Aminoacyl-tRNA biosynthesis)
mtr-MIR2592ay-p5_2ss6AG17CG_1	Bol023096	Bol023096	IQD1	4	761-778	1	-	GO:0005516(calmodulin binding);GO:0005634(nucleus);GO:0005886(plasma membrane);GO:0008150(biological_process)
mtr-MIR2592ay-p5_2ss6AG17CG_1	Bol040326	Bol040326	-	4	45-62	1	-	GO:0003674(molecular_function);GO:0008150(biological_process);GO:0009507(chloroplast)
mtr-MIR2592ay-p5_2ss6AG17CG_1	Bol042570	Bol042570	SCPL42	4	201-218	1	P-(S)-hydroxymandelonitrile lyase-like	GO:0004185(serine-type carboxypeptidase activity);GO:0005576(extracellular region);GO:0005618(cell wall);GO:0006508(proteolysis);GO:0051603(proteolysis involved in cellular protein catabolic process)	ko00460(Cyanoamino acid metabolism)
mtr-MIR2592ay-p5_2ss6AG17CG_2	Bol041468	Bol041468	LARP1A	3.5	263-281	1	-
mtr-MIR2592ay-p5_2ss6AG17CG_2	Bol019781	Bol019781	BDG5	3.5	568-586	1	-	GO:0005737(cytoplasm);GO:0016787(hydrolase activity)
mtr-MIR2592ay-p5_2ss6AG17CG_2	Bol018790	Bol018790	BGLU19	3.5	1474-1492	1	beta-glucosidase 19	GO:0004553(hydrolase activity, hydrolyzing O-glycosyl compounds);GO:0005788(endoplasmic reticulum lumen);GO:0005975(carbohydrate metabolic process);GO:0008422(beta-glucosidase activity);GO:0009507(chloroplast);GO:0009651(response to salt stress);GO:0009725(response to hormone);GO:0019762(glucosinolate catabolic process)	ko00500(Starch and sucrose metabolism);ko00460(Cyanoamino acid metabolism);ko00940(Phenylpropanoid biosynthesis)
mtr-MIR2592ay-p5_2ss6AG17CG_2	Bol039372	Bol039372	RKD2	4	37-55	1	-	GO:0003677(DNA binding);GO:0003700(transcription factor activity, sequence-specific DNA binding);GO:0005634(nucleus);GO:0006351(transcription, DNA-templated);GO:0006355(regulation of transcription, DNA-templated)
mtr-MIR2592ay-p5_2ss6AG17CG_2	Bol019435		-	4	32-50	1
mtr-MIR2592ay-p5_2ss6AG17CG_2	Bol027805		-	4	32-50	1
mtr-MIR2592ay-p5_2ss6AG17CG_2	Bol043664		-	4	32-50	1
mtr-MIR2592ay-p5_2ss6AG17CG_2	Bol017159		-	4	32-50	1
mtr-MIR2592ay-p5_2ss6AG17CG_2	Bol011758	Bol011758	UGT73C1	4	6-24	1	UDP-glucosyl transferase 73C1	GO:0008194(UDP-glycosyltransferase activity);GO:0009507(chloroplast);GO:0009636(response to toxic substance);GO:0009813(flavonoid biosynthetic process);GO:0010224(response to UV-B);GO:0016757(transferase activity, transferring glycosyl groups);GO:0035251(UDP-glucosyltransferase activity);GO:0043231(intracellular membrane-bounded organelle);GO:0050403(trans-zeatin O-beta-D-glucosyltransferase acti…	ko00908(Zeatin biosynthesis)
mtr-MIR2592bi-p5_2ss8TC19AT_1	Bol018073	Bol018073	GGP1	2.5	330-347	1	-	GO:0003824(catalytic activity);GO:0005737(cytoplasm);GO:0005829(cytosol);GO:0006508(proteolysis);GO:0008233(peptidase activity);GO:0019760(glucosinolate metabolic process);GO:0034722(gamma-glutamyl-peptidase activity)
mtr-MIR2592bi-p5_2ss8TC19AT_1	Bol017909	Bol017909	PCMP-E40	2.5	2069-2086	1	pentatricopeptide repeat-containing protein At2g04860	GO:0003674(molecular_function);GO:0005739(mitochondrion);GO:0008150(biological_process)	ko00500(Starch and sucrose metabolism)
mtr-MIR2592bi-p5_2ss8TC19AT_1	Bol027625	Bol027625	HMG1	3.5	14-32	1	3-hydroxy-3-methylglutaryl-coenzyme A reductase 1	GO:0004420(hydroxymethylglutaryl-CoA reductase );GO:0005778(peroxisomal membrane);GO:0005789(endoplasmic reticulum membrane);GO:0008299(isoprenoid biosynthetic process);GO:0016126(sterol biosynthetic process)	ko00900(Terpenoid backbone biosynthesis)
mtr-MIR2592bi-p5_2ss8TC19AT_1	Bol015861	Bol015861	HEN4	3.5	689-707	1	-	GO:0003676(nucleic acid binding);GO:0003723(RNA binding)
mtr-MIR2592bi-p5_2ss8TC19AT_1	Bol037921	Bol037921	-	3.5	291-310	1	-	GO:0005634(nucleus);GO:0008150(biological_process)
mtr-MIR2592bi-p5_2ss8TC19AT_1	Bol021292	Bol021292	GLN1-4	3.5	580-598	1	glutamine synthetase cytosolic isozyme 1-4-like	GO:0004356(glutamate-ammonia ligase activity);GO:0005515(protein binding);GO:0005524(ATP binding);GO:0005737(cytoplasm);GO:0005829(cytosol);GO:0006542(glutamine biosynthetic process);GO:0009399(nitrogen fixation);GO:0042128(nitrate assimilation)	ko01230(Biosynthesis of amino acids);ko00630(Glyoxylate and dicarboxylate metabolism);ko00910(Nitrogen metabolism);ko00250(Alanine,ko aspartate and glutamate metabolism);ko00220(Arginine biosynthesis)
mtr-MIR2592bi-p5_2ss8TC19AT_1	Bol014032	Bol014032	GLN2	3.5	748-766	1	glutamine synthetase, chloroplastic-like	GO:0004356(glutamate-ammonia ligase activity);GO:0005524(ATP binding);GO:0005739(mitochondrion);GO:0006542(glutamine biosynthetic process);GO:0007568(aging);GO:0009507(chloroplast);GO:0009535(chloroplast thylakoid membrane);GO:0009570(chloroplast stroma);GO:0009579(thylakoid);GO:0009651(response to salt stress);GO:0009735(response to cytokinin);GO:0009941(chloroplast envelope);GO:0016020(membrane…	ko01230(Biosynthesis of amino acids);ko00630(Glyoxylate and dicarboxylate metabolism);ko00910(Nitrogen metabolism);ko00250(Alanine,ko aspartate and glutamate metabolism);ko00220(Arginine biosynthesis)
mtr-MIR2592bi-p5_2ss8TC19AT_1	Bol040288	Bol040288	GLN2	3.5	751-769	1	glutamine synthetase	GO:0004356(glutamate-ammonia ligase activity);GO:0005524(ATP binding);GO:0005739(mitochondrion);GO:0006542(glutamine biosynthetic process);GO:0007568(aging);GO:0009507(chloroplast);GO:0009535(chloroplast thylakoid membrane);GO:0009570(chloroplast stroma);GO:0009579(thylakoid);GO:0009651(response to salt stress);GO:0009735(response to cytokinin);GO:0009941(chloroplast envelope);GO:0016020(membrane…	ko01230(Biosynthesis of amino acids);ko00630(Glyoxylate and dicarboxylate metabolism);ko00910(Nitrogen metabolism);ko00250(Alanine,ko aspartate and glutamate metabolism);ko00220(Arginine biosynthesis)
mtr-MIR2592bi-p5_2ss8TC19AT_1	Bol039236	Bol039236	HMG1	3.5	1496-1514	1	3-hydroxy-3-methylglutaryl-coenzyme A reductase 1-like	GO:0004420(hydroxymethylglutaryl-CoA reductase );GO:0005778(peroxisomal membrane);GO:0005789(endoplasmic reticulum membrane);GO:0008299(isoprenoid biosynthetic process);GO:0016126(sterol biosynthetic process)	ko00900(Terpenoid backbone biosynthesis)
mtr-MIR2592bi-p5_2ss8TC19AT_1	Bol016030	Bol016030	SFH2	4	992-1010	1	-	GO:0000139(Golgi membrane);GO:0005215(transporter activity);GO:0005622(intracellular);GO:0005794(Golgi apparatus);GO:0005886(plasma membrane);GO:0006656(phosphatidylcholine biosynthetic process);GO:0006810(transport);GO:0008526(phosphatidylinositol transporter activity);GO:0015031(protein transport);GO:0015914(phospholipid transport);GO:0016021(integral component of membrane)
mtr-MIR2592bi-p5_2ss8TC19AT_1	Bol036180	Bol036180	RRC1	4	2658-2676	1	U2 snRNP-associated SURP motif-containing protein-like	GO:0000166(nucleotide binding);GO:0003723(RNA binding);GO:0005634(nucleus);GO:0006397(mRNA processing);GO:0008380(RNA splicing);GO:0016607(nuclear speck)	ko03040(Spliceosome)
mtr-MIR2592bi-p5_2ss8TC19AT_1	Bol022464	Bol022464	At5g24010	4	2409-2427	1	serine/threonine-protein kinase At3g07070-like	GO:0004674(protein serine/threonine kinase activity);GO:0005524(ATP binding);GO:0005886(plasma membrane);GO:0006468(protein phosphorylation);GO:0009506(plasmodesma);GO:0016021(integral component of membrane);GO:0016301(kinase activity)	ko04626(Plant-pathogen interaction)
mtr-MIR2592bi-p5_2ss8TC19AT_1	Bol044673	Bol044673	CCD1	4	1278-1296	1	hypothetical protein	GO:0005737(cytoplasm);GO:0005773(vacuole);GO:0005774(vacuolar membrane);GO:0005794(Golgi apparatus);GO:0005886(plasma membrane);GO:0009414(response to water deprivation);GO:0009506(plasmodesma);GO:0016118(carotenoid catabolic process);GO:0016121(carotene catabolic process);GO:0016124(xanthophyll catabolic process);GO:0045549(9-cis-epoxycarotenoid dioxygenase activity);GO:0046872(metal ion binding…	ko00906(Carotenoid biosynthesis)
mtr-MIR2592bi-p5_2ss8TC19AT_1	Bol042467	Bol042467	splA	4	1401-1419	1	serine/threonine-protein kinase CTR1-like	GO:0004672(protein kinase activity);GO:0005524(ATP binding);GO:0005737(cytoplasm);GO:0006468(protein phosphorylation)	ko04075(Plant hormone signal transduction)
mtr-MIR2592bi-p5_2ss8TC19AT_1	Bol045933	Bol045933	RFC1	4	363-381	1	replication factor C subunit 1-like	GO:0000003(reproduction);GO:0000712(resolution of meiotic recombination intermediates);GO:0003677(DNA binding);GO:0003689(DNA clamp loader activity);GO:0005524(ATP binding);GO:0005634(nucleus);GO:0005663(DNA replication factor C complex);GO:0006260(DNA replication);GO:0006281(DNA repair);GO:0006974(cellular response to DNA damage stimulus);GO:0007126(meiotic nuclear division);GO:0009737(response …	ko03030(DNA replication);ko03420(Nucleotide excision repair);ko03430(Mismatch repair)
mtr-MIR2592bi-p5_2ss8TC19AT_1	Bol010225	Bol010225	BSL1	4	724-742	1	serine/threonine-protein phosphatase BSU1	GO:0004721(phosphoprotein phosphatase activity);GO:0004722(protein serine/threonine phosphatase activity);GO:0005515(protein binding);GO:0005634(nucleus);GO:0005829(cytosol);GO:0005886(plasma membrane);GO:0009742(brassinosteroid mediated signaling pathway);GO:0046872(metal ion binding)	ko04075(Plant hormone signal transduction)
mtr-MIR2592bi-p5_2ss8TC19AT_1	Bol030625	Bol030625	BSL1	4	721-739	1	serine/threonine-protein phosphatase BSU1	GO:0004721(phosphoprotein phosphatase activity);GO:0004722(protein serine/threonine phosphatase activity);GO:0005515(protein binding);GO:0005634(nucleus);GO:0005829(cytosol);GO:0005886(plasma membrane);GO:0009742(brassinosteroid mediated signaling pathway);GO:0046872(metal ion binding)	ko04075(Plant hormone signal transduction)
mtr-MIR2592bi-p5_2ss8TC19AT_1	Bol031568	Bol031568	STRAP	4	855-872	1	serine-threonine kinase receptor-associated protein-like	GO:0000166(nucleotide binding);GO:0005737(cytoplasm);GO:0008150(biological_process);GO:0080008(Cul4-RING E3 ubiquitin ligase complex)	ko03013(RNA transport)
mtr-MIR2592bi-p5_2ss8TC19AT_2	Bol018073	Bol018073	GGP1	3.5	329-347	1	-	GO:0003824(catalytic activity);GO:0005737(cytoplasm);GO:0005829(cytosol);GO:0006508(proteolysis);GO:0008233(peptidase activity);GO:0019760(glucosinolate metabolic process);GO:0034722(gamma-glutamyl-peptidase activity)
mtr-MIR2592bi-p5_2ss8TC19AT_2	Bol014032	Bol014032	GLN2	3.5	747-766	1	glutamine synthetase, chloroplastic-like	GO:0004356(glutamate-ammonia ligase activity);GO:0005524(ATP binding);GO:0005739(mitochondrion);GO:0006542(glutamine biosynthetic process);GO:0007568(aging);GO:0009507(chloroplast);GO:0009535(chloroplast thylakoid membrane);GO:0009570(chloroplast stroma);GO:0009579(thylakoid);GO:0009651(response to salt stress);GO:0009735(response to cytokinin);GO:0009941(chloroplast envelope);GO:0016020(membrane…	ko01230(Biosynthesis of amino acids);ko00630(Glyoxylate and dicarboxylate metabolism);ko00910(Nitrogen metabolism);ko00250(Alanine,ko aspartate and glutamate metabolism);ko00220(Arginine biosynthesis)
mtr-MIR2592bi-p5_2ss8TC19AT_2	Bol040288	Bol040288	GLN2	3.5	750-769	1	glutamine synthetase	GO:0004356(glutamate-ammonia ligase activity);GO:0005524(ATP binding);GO:0005739(mitochondrion);GO:0006542(glutamine biosynthetic process);GO:0007568(aging);GO:0009507(chloroplast);GO:0009535(chloroplast thylakoid membrane);GO:0009570(chloroplast stroma);GO:0009579(thylakoid);GO:0009651(response to salt stress);GO:0009735(response to cytokinin);GO:0009941(chloroplast envelope);GO:0016020(membrane…	ko01230(Biosynthesis of amino acids);ko00630(Glyoxylate and dicarboxylate metabolism);ko00910(Nitrogen metabolism);ko00250(Alanine,ko aspartate and glutamate metabolism);ko00220(Arginine biosynthesis)
mtr-MIR2592bi-p5_2ss8TC19AT_2	Bol017909	Bol017909	PCMP-E40	3.5	2068-2086	1	pentatricopeptide repeat-containing protein At2g04860	GO:0003674(molecular_function);GO:0005739(mitochondrion);GO:0008150(biological_process)	ko00500(Starch and sucrose metabolism)
mtr-MIR2592bi-p5_2ss8TC19AT_2	Bol044673	Bol044673	CCD1	4	1277-1296	1	hypothetical protein	GO:0005737(cytoplasm);GO:0005773(vacuole);GO:0005774(vacuolar membrane);GO:0005794(Golgi apparatus);GO:0005886(plasma membrane);GO:0009414(response to water deprivation);GO:0009506(plasmodesma);GO:0016118(carotenoid catabolic process);GO:0016121(carotene catabolic process);GO:0016124(xanthophyll catabolic process);GO:0045549(9-cis-epoxycarotenoid dioxygenase activity);GO:0046872(metal ion binding…	ko00906(Carotenoid biosynthesis)
mtr-MIR2592bi-p5_2ss8TC19AT_2	Bol010225	Bol010225	BSL1	4	723-742	1	serine/threonine-protein phosphatase BSU1	GO:0004721(phosphoprotein phosphatase activity);GO:0004722(protein serine/threonine phosphatase activity);GO:0005515(protein binding);GO:0005634(nucleus);GO:0005829(cytosol);GO:0005886(plasma membrane);GO:0009742(brassinosteroid mediated signaling pathway);GO:0046872(metal ion binding)	ko04075(Plant hormone signal transduction)
mtr-MIR2592bi-p5_2ss8TC19AT_2	Bol030625	Bol030625	BSL1	4	720-739	1	serine/threonine-protein phosphatase BSU1	GO:0004721(phosphoprotein phosphatase activity);GO:0004722(protein serine/threonine phosphatase activity);GO:0005515(protein binding);GO:0005634(nucleus);GO:0005829(cytosol);GO:0005886(plasma membrane);GO:0009742(brassinosteroid mediated signaling pathway);GO:0046872(metal ion binding)	ko04075(Plant hormone signal transduction)
mtr-MIR2592bi-p5_2ss8TC19AT_2	Bol007881	Bol007881	PVA21	4	333-351	1	-	GO:0005198(structural molecule activity);GO:0005783(endoplasmic reticulum);GO:0005789(endoplasmic reticulum membrane);GO:0005886(plasma membrane);GO:0016021(integral component of membrane)
mtr-MIR2592bi-p5_2ss8TC19AT_3	Bol014032	Bol014032	GLN2	3.5	746-766	1	glutamine synthetase, chloroplastic-like	GO:0004356(glutamate-ammonia ligase activity);GO:0005524(ATP binding);GO:0005739(mitochondrion);GO:0006542(glutamine biosynthetic process);GO:0007568(aging);GO:0009507(chloroplast);GO:0009535(chloroplast thylakoid membrane);GO:0009570(chloroplast stroma);GO:0009579(thylakoid);GO:0009651(response to salt stress);GO:0009735(response to cytokinin);GO:0009941(chloroplast envelope);GO:0016020(membrane…	ko01230(Biosynthesis of amino acids);ko00630(Glyoxylate and dicarboxylate metabolism);ko00910(Nitrogen metabolism);ko00250(Alanine,ko aspartate and glutamate metabolism);ko00220(Arginine biosynthesis)
mtr-MIR2592bi-p5_2ss8TC19AT_3	Bol040288	Bol040288	GLN2	3.5	749-769	1	glutamine synthetase	GO:0004356(glutamate-ammonia ligase activity);GO:0005524(ATP binding);GO:0005739(mitochondrion);GO:0006542(glutamine biosynthetic process);GO:0007568(aging);GO:0009507(chloroplast);GO:0009535(chloroplast thylakoid membrane);GO:0009570(chloroplast stroma);GO:0009579(thylakoid);GO:0009651(response to salt stress);GO:0009735(response to cytokinin);GO:0009941(chloroplast envelope);GO:0016020(membrane…	ko01230(Biosynthesis of amino acids);ko00630(Glyoxylate and dicarboxylate metabolism);ko00910(Nitrogen metabolism);ko00250(Alanine,ko aspartate and glutamate metabolism);ko00220(Arginine biosynthesis)
mtr-MIR2592bi-p5_2ss8TC19AT_3	Bol007881	Bol007881	PVA21	4	332-351	1	-	GO:0005198(structural molecule activity);GO:0005783(endoplasmic reticulum);GO:0005789(endoplasmic reticulum membrane);GO:0005886(plasma membrane);GO:0016021(integral component of membrane)
mtr-MIR2592bj-p5_1ss12TC	Bol014032	Bol014032	GLN2	2	750-766	1	glutamine synthetase, chloroplastic-like	GO:0004356(glutamate-ammonia ligase activity);GO:0005524(ATP binding);GO:0005739(mitochondrion);GO:0006542(glutamine biosynthetic process);GO:0007568(aging);GO:0009507(chloroplast);GO:0009535(chloroplast thylakoid membrane);GO:0009570(chloroplast stroma);GO:0009579(thylakoid);GO:0009651(response to salt stress);GO:0009735(response to cytokinin);GO:0009941(chloroplast envelope);GO:0016020(membrane…	ko01230(Biosynthesis of amino acids);ko00630(Glyoxylate and dicarboxylate metabolism);ko00910(Nitrogen metabolism);ko00250(Alanine,ko aspartate and glutamate metabolism);ko00220(Arginine biosynthesis)
mtr-MIR2592bj-p5_1ss12TC	Bol040288	Bol040288	GLN2	2	753-769	1	glutamine synthetase	GO:0004356(glutamate-ammonia ligase activity);GO:0005524(ATP binding);GO:0005739(mitochondrion);GO:0006542(glutamine biosynthetic process);GO:0007568(aging);GO:0009507(chloroplast);GO:0009535(chloroplast thylakoid membrane);GO:0009570(chloroplast stroma);GO:0009579(thylakoid);GO:0009651(response to salt stress);GO:0009735(response to cytokinin);GO:0009941(chloroplast envelope);GO:0016020(membrane…	ko01230(Biosynthesis of amino acids);ko00630(Glyoxylate and dicarboxylate metabolism);ko00910(Nitrogen metabolism);ko00250(Alanine,ko aspartate and glutamate metabolism);ko00220(Arginine biosynthesis)
mtr-MIR2592bj-p5_1ss12TC	Bol017909	Bol017909	PCMP-E40	2.5	2070-2086	1	pentatricopeptide repeat-containing protein At2g04860	GO:0003674(molecular_function);GO:0005739(mitochondrion);GO:0008150(biological_process)	ko00500(Starch and sucrose metabolism)
mtr-MIR2592bj-p5_1ss12TC	Bol016030	Bol016030	SFH2	3	993-1010	1	-	GO:0000139(Golgi membrane);GO:0005215(transporter activity);GO:0005622(intracellular);GO:0005794(Golgi apparatus);GO:0005886(plasma membrane);GO:0006656(phosphatidylcholine biosynthetic process);GO:0006810(transport);GO:0008526(phosphatidylinositol transporter activity);GO:0015031(protein transport);GO:0015914(phospholipid transport);GO:0016021(integral component of membrane)
mtr-MIR2592bj-p5_1ss12TC	Bol044673	Bol044673	CCD1	3	1279-1296	1	hypothetical protein	GO:0005737(cytoplasm);GO:0005773(vacuole);GO:0005774(vacuolar membrane);GO:0005794(Golgi apparatus);GO:0005886(plasma membrane);GO:0009414(response to water deprivation);GO:0009506(plasmodesma);GO:0016118(carotenoid catabolic process);GO:0016121(carotene catabolic process);GO:0016124(xanthophyll catabolic process);GO:0045549(9-cis-epoxycarotenoid dioxygenase activity);GO:0046872(metal ion binding…	ko00906(Carotenoid biosynthesis)
mtr-MIR2592bj-p5_1ss12TC	Bol045933	Bol045933	RFC1	3	364-381	1	replication factor C subunit 1-like	GO:0000003(reproduction);GO:0000712(resolution of meiotic recombination intermediates);GO:0003677(DNA binding);GO:0003689(DNA clamp loader activity);GO:0005524(ATP binding);GO:0005634(nucleus);GO:0005663(DNA replication factor C complex);GO:0006260(DNA replication);GO:0006281(DNA repair);GO:0006974(cellular response to DNA damage stimulus);GO:0007126(meiotic nuclear division);GO:0009737(response …	ko03030(DNA replication);ko03420(Nucleotide excision repair);ko03430(Mismatch repair)
mtr-MIR2592bj-p5_1ss12TC	Bol013640	Bol013640	PGDH1	3.5	1605-1622	1	D-3-phosphoglycerate dehydrogenase 1, chloroplastic	GO:0004617(phosphoglycerate dehydrogenase activity);GO:0005524(ATP binding);GO:0005739(mitochondrion);GO:0005829(cytosol);GO:0006564(L-serine biosynthetic process);GO:0009070(serine family amino acid biosynthetic process);GO:0009507(chloroplast);GO:0009536(plastid);GO:0009555(pollen development);GO:0009561(megagametogenesis);GO:0009570(chloroplast stroma);GO:0009793(embryo development ending in s…	ko01200(Carbon metabolism);ko01230(Biosynthesis of amino acids);ko00260(Glycine,ko serine and threonine metabolism)
mtr-MIR2592bj-p5_1ss12TC	Bol027625	Bol027625	HMG1	3.5	15-32	1	3-hydroxy-3-methylglutaryl-coenzyme A reductase 1	GO:0004420(hydroxymethylglutaryl-CoA reductase );GO:0005778(peroxisomal membrane);GO:0005789(endoplasmic reticulum membrane);GO:0008299(isoprenoid biosynthetic process);GO:0016126(sterol biosynthetic process)	ko00900(Terpenoid backbone biosynthesis)
mtr-MIR2592bj-p5_1ss12TC	Bol015861	Bol015861	HEN4	3.5	690-707	1	-	GO:0003676(nucleic acid binding);GO:0003723(RNA binding)
mtr-MIR2592bj-p5_1ss12TC	Bol037921	Bol037921	-	3.5	292-310	1	-	GO:0005634(nucleus);GO:0008150(biological_process)
mtr-MIR2592bj-p5_1ss12TC	Bol018073	Bol018073	GGP1	3.5	330-347	1	-	GO:0003824(catalytic activity);GO:0005737(cytoplasm);GO:0005829(cytosol);GO:0006508(proteolysis);GO:0008233(peptidase activity);GO:0019760(glucosinolate metabolic process);GO:0034722(gamma-glutamyl-peptidase activity)
mtr-MIR2592bj-p5_1ss12TC	Bol021292	Bol021292	GLN1-4	3.5	581-598	1	glutamine synthetase cytosolic isozyme 1-4-like	GO:0004356(glutamate-ammonia ligase activity);GO:0005515(protein binding);GO:0005524(ATP binding);GO:0005737(cytoplasm);GO:0005829(cytosol);GO:0006542(glutamine biosynthetic process);GO:0009399(nitrogen fixation);GO:0042128(nitrate assimilation)	ko01230(Biosynthesis of amino acids);ko00630(Glyoxylate and dicarboxylate metabolism);ko00910(Nitrogen metabolism);ko00250(Alanine,ko aspartate and glutamate metabolism);ko00220(Arginine biosynthesis)
mtr-MIR2592bj-p5_1ss12TC	Bol039236	Bol039236	HMG1	3.5	1497-1514	1	3-hydroxy-3-methylglutaryl-coenzyme A reductase 1-like	GO:0004420(hydroxymethylglutaryl-CoA reductase );GO:0005778(peroxisomal membrane);GO:0005789(endoplasmic reticulum membrane);GO:0008299(isoprenoid biosynthetic process);GO:0016126(sterol biosynthetic process)	ko00900(Terpenoid backbone biosynthesis)
mtr-MIR2592bj-p5_1ss12TC	Bol018537	Bol018537	SFH2	4	12-29	1	-	GO:0000139(Golgi membrane);GO:0005215(transporter activity);GO:0005622(intracellular);GO:0005794(Golgi apparatus);GO:0005886(plasma membrane);GO:0006656(phosphatidylcholine biosynthetic process);GO:0006810(transport);GO:0008526(phosphatidylinositol transporter activity);GO:0015031(protein transport);GO:0015914(phospholipid transport);GO:0016021(integral component of membrane)
mtr-MIR2592bj-p5_1ss12TC	Bol004827	Bol004827	DAGLB	4	574-591	1	-	GO:0004806(triglyceride lipase activity);GO:0005886(plasma membrane);GO:0006629(lipid metabolic process);GO:0016787(hydrolase activity)
mtr-MIR2592bj-p5_1ss12TC	Bol036180	Bol036180	RRC1	4	2659-2676	1	U2 snRNP-associated SURP motif-containing protein-like	GO:0000166(nucleotide binding);GO:0003723(RNA binding);GO:0005634(nucleus);GO:0006397(mRNA processing);GO:0008380(RNA splicing);GO:0016607(nuclear speck)	ko03040(Spliceosome)
mtr-MIR2592bj-p5_1ss12TC	Bol009577	Bol009577	-	4	572-589	1	-	GO:0003674(molecular_function);GO:0016021(integral component of membrane);GO:0080167(response to karrikin)
mtr-MIR2592bj-p5_1ss12TC	Bol022464	Bol022464	At5g24010	4	2410-2427	1	serine/threonine-protein kinase At3g07070-like	GO:0004674(protein serine/threonine kinase activity);GO:0005524(ATP binding);GO:0005886(plasma membrane);GO:0006468(protein phosphorylation);GO:0009506(plasmodesma);GO:0016021(integral component of membrane);GO:0016301(kinase activity)	ko04626(Plant-pathogen interaction)
mtr-MIR2592bj-p5_1ss12TC	Bol018536	Bol018536	-	4	1034-1050	1	-
mtr-MIR2592bj-p5_1ss12TC	Bol042467	Bol042467	splA	4	1402-1419	1	serine/threonine-protein kinase CTR1-like	GO:0004672(protein kinase activity);GO:0005524(ATP binding);GO:0005737(cytoplasm);GO:0006468(protein phosphorylation)	ko04075(Plant hormone signal transduction)
mtr-MIR2592bj-p5_1ss12TC	Bol020160	Bol020160	PVA21	4	334-351	1	-	GO:0005198(structural molecule activity);GO:0005783(endoplasmic reticulum);GO:0005789(endoplasmic reticulum membrane);GO:0005886(plasma membrane);GO:0016021(integral component of membrane)
mtr-MIR2592bj-p5_1ss12TC	Bol023108	Bol023108	OMR1	4	767-785	1	threonine dehydratase biosynthetic	GO:0004794(L-threonine ammonia-lyase activity);GO:0005737(cytoplasm);GO:0006566(threonine metabolic process);GO:0009097(isoleucine biosynthetic process);GO:0009507(chloroplast);GO:0030170(pyridoxal phosphate binding)	ko01200(Carbon metabolism);ko01230(Biosynthesis of amino acids);ko00260(Glycine,ko serine and threonine metabolism);ko00290(Valine,ko leucine and isoleucine biosynthesis)
mtr-MIR2592bj-p5_1ss12TC	Bol010225	Bol010225	BSL1	4	725-742	1	serine/threonine-protein phosphatase BSU1	GO:0004721(phosphoprotein phosphatase activity);GO:0004722(protein serine/threonine phosphatase activity);GO:0005515(protein binding);GO:0005634(nucleus);GO:0005829(cytosol);GO:0005886(plasma membrane);GO:0009742(brassinosteroid mediated signaling pathway);GO:0046872(metal ion binding)	ko04075(Plant hormone signal transduction)
mtr-MIR2592bj-p5_1ss12TC	Bol030625	Bol030625	BSL1	4	722-739	1	serine/threonine-protein phosphatase BSU1	GO:0004721(phosphoprotein phosphatase activity);GO:0004722(protein serine/threonine phosphatase activity);GO:0005515(protein binding);GO:0005634(nucleus);GO:0005829(cytosol);GO:0005886(plasma membrane);GO:0009742(brassinosteroid mediated signaling pathway);GO:0046872(metal ion binding)	ko04075(Plant hormone signal transduction)
mtr-MIR2592bj-p5_1ss12TC	Bol007881	Bol007881	PVA21	4	333-351	1	-	GO:0005198(structural molecule activity);GO:0005783(endoplasmic reticulum);GO:0005789(endoplasmic reticulum membrane);GO:0005886(plasma membrane);GO:0016021(integral component of membrane)
mtr-MIR2592bj-p5_1ss12TC	Bol043278	Bol043278	At1g68170	4	329-347	1	probable fructose-bisphosphate aldolase 3	GO:0005886(plasma membrane);GO:0006810(transport);GO:0022857(transmembrane transporter activity)	ko01200(Carbon metabolism);ko01230(Biosynthesis of amino acids);ko00010(Glycolysis / Gluconeogenesis);ko00030(Pentose phosphate pathway);ko00051(Fructose and mannose metabolism);ko00710(Carbon fixation in photosynthetic organisms)
mtr-MIR2592bj-p5_1ss12TC	Bol031568	Bol031568	STRAP	4	856-872	1	serine-threonine kinase receptor-associated protein-like	GO:0000166(nucleotide binding);GO:0005737(cytoplasm);GO:0008150(biological_process);GO:0080008(Cul4-RING E3 ubiquitin ligase complex)	ko03013(RNA transport)
mtr-MIR2592bj-p5_1ss12TC	Bol039542	Bol039542	P4H12	4	760-778	1	probable prolyl 4-hydroxylase 12	GO:0004656(procollagen-proline 4-dioxygenase activity);GO:0005506(iron ion binding);GO:0005576(extracellular region);GO:0005789(endoplasmic reticulum membrane);GO:0016021(integral component of membrane);GO:0031418(L-ascorbic acid binding);GO:0055114(oxidation-reduction process)	ko00330(Arginine and proline metabolism)
mtr-MIR2592bj-p5_1ss12TC	Bol036180	Bol036180	RRC1	4	1045-1062	1	U2 snRNP-associated SURP motif-containing protein-like	GO:0000166(nucleotide binding);GO:0003723(RNA binding);GO:0005634(nucleus);GO:0006397(mRNA processing);GO:0008380(RNA splicing);GO:0016607(nuclear speck)	ko03040(Spliceosome)
mtr-MIR2592bj-p5_2ss12TC19AT_1	Bol018073	Bol018073	GGP1	2.5	330-347	1	-	GO:0003824(catalytic activity);GO:0005737(cytoplasm);GO:0005829(cytosol);GO:0006508(proteolysis);GO:0008233(peptidase activity);GO:0019760(glucosinolate metabolic process);GO:0034722(gamma-glutamyl-peptidase activity)
mtr-MIR2592bj-p5_2ss12TC19AT_1	Bol017909	Bol017909	PCMP-E40	2.5	2069-2086	1	pentatricopeptide repeat-containing protein At2g04860	GO:0003674(molecular_function);GO:0005739(mitochondrion);GO:0008150(biological_process)	ko00500(Starch and sucrose metabolism)
mtr-MIR2592bj-p5_2ss12TC19AT_1	Bol027625	Bol027625	HMG1	3.5	14-32	1	3-hydroxy-3-methylglutaryl-coenzyme A reductase 1	GO:0004420(hydroxymethylglutaryl-CoA reductase );GO:0005778(peroxisomal membrane);GO:0005789(endoplasmic reticulum membrane);GO:0008299(isoprenoid biosynthetic process);GO:0016126(sterol biosynthetic process)	ko00900(Terpenoid backbone biosynthesis)
mtr-MIR2592bj-p5_2ss12TC19AT_1	Bol015861	Bol015861	HEN4	3.5	689-707	1	-	GO:0003676(nucleic acid binding);GO:0003723(RNA binding)
mtr-MIR2592bj-p5_2ss12TC19AT_1	Bol037921	Bol037921	-	3.5	291-310	1	-	GO:0005634(nucleus);GO:0008150(biological_process)
mtr-MIR2592bj-p5_2ss12TC19AT_1	Bol021292	Bol021292	GLN1-4	3.5	580-598	1	glutamine synthetase cytosolic isozyme 1-4-like	GO:0004356(glutamate-ammonia ligase activity);GO:0005515(protein binding);GO:0005524(ATP binding);GO:0005737(cytoplasm);GO:0005829(cytosol);GO:0006542(glutamine biosynthetic process);GO:0009399(nitrogen fixation);GO:0042128(nitrate assimilation)	ko01230(Biosynthesis of amino acids);ko00630(Glyoxylate and dicarboxylate metabolism);ko00910(Nitrogen metabolism);ko00250(Alanine,ko aspartate and glutamate metabolism);ko00220(Arginine biosynthesis)
mtr-MIR2592bj-p5_2ss12TC19AT_1	Bol014032	Bol014032	GLN2	3.5	748-766	1	glutamine synthetase, chloroplastic-like	GO:0004356(glutamate-ammonia ligase activity);GO:0005524(ATP binding);GO:0005739(mitochondrion);GO:0006542(glutamine biosynthetic process);GO:0007568(aging);GO:0009507(chloroplast);GO:0009535(chloroplast thylakoid membrane);GO:0009570(chloroplast stroma);GO:0009579(thylakoid);GO:0009651(response to salt stress);GO:0009735(response to cytokinin);GO:0009941(chloroplast envelope);GO:0016020(membrane…	ko01230(Biosynthesis of amino acids);ko00630(Glyoxylate and dicarboxylate metabolism);ko00910(Nitrogen metabolism);ko00250(Alanine,ko aspartate and glutamate metabolism);ko00220(Arginine biosynthesis)
mtr-MIR2592bj-p5_2ss12TC19AT_1	Bol040288	Bol040288	GLN2	3.5	751-769	1	glutamine synthetase	GO:0004356(glutamate-ammonia ligase activity);GO:0005524(ATP binding);GO:0005739(mitochondrion);GO:0006542(glutamine biosynthetic process);GO:0007568(aging);GO:0009507(chloroplast);GO:0009535(chloroplast thylakoid membrane);GO:0009570(chloroplast stroma);GO:0009579(thylakoid);GO:0009651(response to salt stress);GO:0009735(response to cytokinin);GO:0009941(chloroplast envelope);GO:0016020(membrane…	ko01230(Biosynthesis of amino acids);ko00630(Glyoxylate and dicarboxylate metabolism);ko00910(Nitrogen metabolism);ko00250(Alanine,ko aspartate and glutamate metabolism);ko00220(Arginine biosynthesis)
mtr-MIR2592bj-p5_2ss12TC19AT_1	Bol039236	Bol039236	HMG1	3.5	1496-1514	1	3-hydroxy-3-methylglutaryl-coenzyme A reductase 1-like	GO:0004420(hydroxymethylglutaryl-CoA reductase );GO:0005778(peroxisomal membrane);GO:0005789(endoplasmic reticulum membrane);GO:0008299(isoprenoid biosynthetic process);GO:0016126(sterol biosynthetic process)	ko00900(Terpenoid backbone biosynthesis)
mtr-MIR2592bj-p5_2ss12TC19AT_1	Bol016030	Bol016030	SFH2	4	992-1010	1	-	GO:0000139(Golgi membrane);GO:0005215(transporter activity);GO:0005622(intracellular);GO:0005794(Golgi apparatus);GO:0005886(plasma membrane);GO:0006656(phosphatidylcholine biosynthetic process);GO:0006810(transport);GO:0008526(phosphatidylinositol transporter activity);GO:0015031(protein transport);GO:0015914(phospholipid transport);GO:0016021(integral component of membrane)
mtr-MIR2592bj-p5_2ss12TC19AT_1	Bol036180	Bol036180	RRC1	4	2658-2676	1	U2 snRNP-associated SURP motif-containing protein-like	GO:0000166(nucleotide binding);GO:0003723(RNA binding);GO:0005634(nucleus);GO:0006397(mRNA processing);GO:0008380(RNA splicing);GO:0016607(nuclear speck)	ko03040(Spliceosome)
mtr-MIR2592bj-p5_2ss12TC19AT_1	Bol022464	Bol022464	At5g24010	4	2409-2427	1	serine/threonine-protein kinase At3g07070-like	GO:0004674(protein serine/threonine kinase activity);GO:0005524(ATP binding);GO:0005886(plasma membrane);GO:0006468(protein phosphorylation);GO:0009506(plasmodesma);GO:0016021(integral component of membrane);GO:0016301(kinase activity)	ko04626(Plant-pathogen interaction)
mtr-MIR2592bj-p5_2ss12TC19AT_1	Bol044673	Bol044673	CCD1	4	1278-1296	1	hypothetical protein	GO:0005737(cytoplasm);GO:0005773(vacuole);GO:0005774(vacuolar membrane);GO:0005794(Golgi apparatus);GO:0005886(plasma membrane);GO:0009414(response to water deprivation);GO:0009506(plasmodesma);GO:0016118(carotenoid catabolic process);GO:0016121(carotene catabolic process);GO:0016124(xanthophyll catabolic process);GO:0045549(9-cis-epoxycarotenoid dioxygenase activity);GO:0046872(metal ion binding…	ko00906(Carotenoid biosynthesis)
mtr-MIR2592bj-p5_2ss12TC19AT_1	Bol042467	Bol042467	splA	4	1401-1419	1	serine/threonine-protein kinase CTR1-like	GO:0004672(protein kinase activity);GO:0005524(ATP binding);GO:0005737(cytoplasm);GO:0006468(protein phosphorylation)	ko04075(Plant hormone signal transduction)
mtr-MIR2592bj-p5_2ss12TC19AT_1	Bol045933	Bol045933	RFC1	4	363-381	1	replication factor C subunit 1-like	GO:0000003(reproduction);GO:0000712(resolution of meiotic recombination intermediates);GO:0003677(DNA binding);GO:0003689(DNA clamp loader activity);GO:0005524(ATP binding);GO:0005634(nucleus);GO:0005663(DNA replication factor C complex);GO:0006260(DNA replication);GO:0006281(DNA repair);GO:0006974(cellular response to DNA damage stimulus);GO:0007126(meiotic nuclear division);GO:0009737(response …	ko03030(DNA replication);ko03420(Nucleotide excision repair);ko03430(Mismatch repair)
mtr-MIR2592bj-p5_2ss12TC19AT_1	Bol010225	Bol010225	BSL1	4	724-742	1	serine/threonine-protein phosphatase BSU1	GO:0004721(phosphoprotein phosphatase activity);GO:0004722(protein serine/threonine phosphatase activity);GO:0005515(protein binding);GO:0005634(nucleus);GO:0005829(cytosol);GO:0005886(plasma membrane);GO:0009742(brassinosteroid mediated signaling pathway);GO:0046872(metal ion binding)	ko04075(Plant hormone signal transduction)
mtr-MIR2592bj-p5_2ss12TC19AT_1	Bol030625	Bol030625	BSL1	4	721-739	1	serine/threonine-protein phosphatase BSU1	GO:0004721(phosphoprotein phosphatase activity);GO:0004722(protein serine/threonine phosphatase activity);GO:0005515(protein binding);GO:0005634(nucleus);GO:0005829(cytosol);GO:0005886(plasma membrane);GO:0009742(brassinosteroid mediated signaling pathway);GO:0046872(metal ion binding)	ko04075(Plant hormone signal transduction)
mtr-MIR2592bj-p5_2ss12TC19AT_1	Bol031568	Bol031568	STRAP	4	855-872	1	serine-threonine kinase receptor-associated protein-like	GO:0000166(nucleotide binding);GO:0005737(cytoplasm);GO:0008150(biological_process);GO:0080008(Cul4-RING E3 ubiquitin ligase complex)	ko03013(RNA transport)
mtr-MIR2592bj-p5_2ss12TC19AT_2	Bol018073	Bol018073	GGP1	3.5	329-347	1	-	GO:0003824(catalytic activity);GO:0005737(cytoplasm);GO:0005829(cytosol);GO:0006508(proteolysis);GO:0008233(peptidase activity);GO:0019760(glucosinolate metabolic process);GO:0034722(gamma-glutamyl-peptidase activity)
mtr-MIR2592bj-p5_2ss12TC19AT_2	Bol014032	Bol014032	GLN2	3.5	747-766	1	glutamine synthetase, chloroplastic-like	GO:0004356(glutamate-ammonia ligase activity);GO:0005524(ATP binding);GO:0005739(mitochondrion);GO:0006542(glutamine biosynthetic process);GO:0007568(aging);GO:0009507(chloroplast);GO:0009535(chloroplast thylakoid membrane);GO:0009570(chloroplast stroma);GO:0009579(thylakoid);GO:0009651(response to salt stress);GO:0009735(response to cytokinin);GO:0009941(chloroplast envelope);GO:0016020(membrane…	ko01230(Biosynthesis of amino acids);ko00630(Glyoxylate and dicarboxylate metabolism);ko00910(Nitrogen metabolism);ko00250(Alanine,ko aspartate and glutamate metabolism);ko00220(Arginine biosynthesis)
mtr-MIR2592bj-p5_2ss12TC19AT_2	Bol040288	Bol040288	GLN2	3.5	750-769	1	glutamine synthetase	GO:0004356(glutamate-ammonia ligase activity);GO:0005524(ATP binding);GO:0005739(mitochondrion);GO:0006542(glutamine biosynthetic process);GO:0007568(aging);GO:0009507(chloroplast);GO:0009535(chloroplast thylakoid membrane);GO:0009570(chloroplast stroma);GO:0009579(thylakoid);GO:0009651(response to salt stress);GO:0009735(response to cytokinin);GO:0009941(chloroplast envelope);GO:0016020(membrane…	ko01230(Biosynthesis of amino acids);ko00630(Glyoxylate and dicarboxylate metabolism);ko00910(Nitrogen metabolism);ko00250(Alanine,ko aspartate and glutamate metabolism);ko00220(Arginine biosynthesis)
mtr-MIR2592bj-p5_2ss12TC19AT_2	Bol017909	Bol017909	PCMP-E40	3.5	2068-2086	1	pentatricopeptide repeat-containing protein At2g04860	GO:0003674(molecular_function);GO:0005739(mitochondrion);GO:0008150(biological_process)	ko00500(Starch and sucrose metabolism)
mtr-MIR2592bj-p5_2ss12TC19AT_2	Bol044673	Bol044673	CCD1	4	1277-1296	1	hypothetical protein	GO:0005737(cytoplasm);GO:0005773(vacuole);GO:0005774(vacuolar membrane);GO:0005794(Golgi apparatus);GO:0005886(plasma membrane);GO:0009414(response to water deprivation);GO:0009506(plasmodesma);GO:0016118(carotenoid catabolic process);GO:0016121(carotene catabolic process);GO:0016124(xanthophyll catabolic process);GO:0045549(9-cis-epoxycarotenoid dioxygenase activity);GO:0046872(metal ion binding…	ko00906(Carotenoid biosynthesis)
mtr-MIR2592bj-p5_2ss12TC19AT_2	Bol010225	Bol010225	BSL1	4	723-742	1	serine/threonine-protein phosphatase BSU1	GO:0004721(phosphoprotein phosphatase activity);GO:0004722(protein serine/threonine phosphatase activity);GO:0005515(protein binding);GO:0005634(nucleus);GO:0005829(cytosol);GO:0005886(plasma membrane);GO:0009742(brassinosteroid mediated signaling pathway);GO:0046872(metal ion binding)	ko04075(Plant hormone signal transduction)
mtr-MIR2592bj-p5_2ss12TC19AT_2	Bol030625	Bol030625	BSL1	4	720-739	1	serine/threonine-protein phosphatase BSU1	GO:0004721(phosphoprotein phosphatase activity);GO:0004722(protein serine/threonine phosphatase activity);GO:0005515(protein binding);GO:0005634(nucleus);GO:0005829(cytosol);GO:0005886(plasma membrane);GO:0009742(brassinosteroid mediated signaling pathway);GO:0046872(metal ion binding)	ko04075(Plant hormone signal transduction)
mtr-MIR2592bj-p5_2ss12TC19AT_2	Bol007881	Bol007881	PVA21	4	333-351	1	-	GO:0005198(structural molecule activity);GO:0005783(endoplasmic reticulum);GO:0005789(endoplasmic reticulum membrane);GO:0005886(plasma membrane);GO:0016021(integral component of membrane)
PC-3p-1055363_2	Bol037723	Bol037723	FBL11	4	41-64	1	-
PC-3p-19854_167	Bol017441	Bol017441	-	4	638-657	1	-	GO:0003674(molecular_function);GO:0005634(nucleus);GO:0008150(biological_process);GO:0070461(SAGA-type complex)
PC-3p-447890_3	Bol041202	Bol041202	PUB4	3	786-808	1	T27G7.2	GO:0005739(mitochondrion)	ko04075(Plant hormone signal transduction)
PC-3p-447890_3	Bol041201	Bol041201	PUB4	3	786-808	1	T27G7.2	GO:0005739(mitochondrion)	ko04075(Plant hormone signal transduction)
PC-3p-484667_3	Bol034814	Bol034814	PPR40	4	1105-1125	1	-	GO:0005739(mitochondrion);GO:0006979(response to oxidative stress);GO:0009651(response to salt stress);GO:0009737(response to abscisic acid);GO:0042775(mitochondrial ATP synthesis coupled electron transport)
PC-3p-85341_17	Bol010395	Bol010395	AAPT1	3.5	657-676	1	choline/ethanolaminephosphotransferase 1	GO:0004142(diacylglycerol cholinephosphotransferase activity);GO:0004307(ethanolaminephosphotransferase activity);GO:0005794(Golgi apparatus);GO:0006646(phosphatidylethanolamine biosynthetic process);GO:0008654(phospholipid biosynthetic process);GO:0016021(integral component of membrane);GO:0016780(phosphotransferase activity, for other substituted phosphate groups);GO:0030572(phosphatidyltransfe…	ko00564(Glycerophospholipid metabolism);ko00565(Ether lipid metabolism)
PC-3p-85341_17	Bol031438	Bol031438	AAPT1	4	720-739	1	choline/ethanolaminephosphotransferase 1-like	GO:0004142(diacylglycerol cholinephosphotransferase activity);GO:0004307(ethanolaminephosphotransferase activity);GO:0005794(Golgi apparatus);GO:0006646(phosphatidylethanolamine biosynthetic process);GO:0008654(phospholipid biosynthetic process);GO:0016021(integral component of membrane);GO:0016780(phosphotransferase activity, for other substituted phosphate groups);GO:0030572(phosphatidyltransfe…	ko00564(Glycerophospholipid metabolism);ko00565(Ether lipid metabolism)
PC-3p-85341_17	Bol024480	Bol024480	-	4	252-271	1	-	GO:0003674(molecular_function);GO:0009826(unidimensional cell growth);GO:0031982(vesicle);GO:0048767(root hair elongation)
PC-3p-85341_17	Bol044506	Bol044506	CTR1	4	1000-1020	1	serine/threonine-protein kinase CTR1-like	GO:0004712(protein serine/threonine/tyrosine kinase activity);GO:0005524(ATP binding);GO:0005886(plasma membrane);GO:0006468(protein phosphorylation);GO:0007229(integrin-mediated signaling pathway);GO:0016301(kinase activity)	ko04075(Plant hormone signal transduction)
PC-3p-85341_17	Bol043955	Bol043955	-	4	1912-1930	1	-	GO:0005634(nucleus)
PC-3p-85341_17	Bol019770	Bol019770	CCX1	4	865-883	1	-	GO:0005432(calcium:sodium antiporter activity);GO:0005774(vacuolar membrane);GO:0006812(cation transport);GO:0006813(potassium ion transport);GO:0006814(sodium ion transport);GO:0015297(antiporter activity);GO:0015491(cation:cation antiporter activity);GO:0016021(integral component of membrane);GO:0055085(transmembrane transport)
PC-5p-119107_11	Bol029914	Bol029914	-	4	512-531	1	-	GO:0003674(molecular_function);GO:0005634(nucleus);GO:0008150(biological_process)
PC-5p-20266_161	Bol029227	Bol029227	asd	4	1107-1127	1	aspartate-semialdehyde dehydrogenase-like	GO:0003942(N-acetyl-gamma-glutamyl-phosphate reductase activity);GO:0004073(aspartate-semialdehyde dehydrogenase activity);GO:0005739(mitochondrion);GO:0006520(cellular amino acid metabolic process);GO:0009086(methionine biosynthetic process);GO:0009088(threonine biosynthetic process);GO:0009089(lysine biosynthetic process via diaminopimelate);GO:0009097(isoleucine biosynthetic process);GO:000950…	ko01210(2-Oxocarboxylic acid metabolism);ko01230(Biosynthesis of amino acids);ko00260(Glycine,ko serine and threonine metabolism);ko00270(Cysteine and methionine metabolism);ko00300(Lysine biosynthesis);ko00261(Monobactam biosynthesis)
PC-5p-20266_161	Bol035482	Bol035482	-	4	141-160	1	-	GO:0003674(molecular_function);GO:0005739(mitochondrion);GO:0008150(biological_process);GO:0016021(integral component of membrane)
PC-5p-20266_161	Bol028638	Bol028638	birc7	4	61-80	1	-	GO:0005634(nucleus);GO:0008270(zinc ion binding);GO:0016021(integral component of membrane)
PC-5p-26419_103	Bol036079	Bol036079	KINB1	4	307-326	1	-	GO:0004679(AMP-activated protein kinase activity);GO:0005515(protein binding);GO:0005524(ATP binding);GO:0005737(cytoplasm);GO:0005975(carbohydrate metabolic process);GO:0006633(fatty acid biosynthetic process);GO:0009744(response to sucrose);GO:0016301(kinase activity);GO:0016310(phosphorylation);GO:0019887(protein kinase regulator activity);GO:0042128(nitrate assimilation);GO:0043562(cellular r…
PC-5p-495929_3	Bol033733	Bol033733	At2g37660	4	576-595	1	-	GO:0005507(copper ion binding);GO:0009507(chloroplast);GO:0009570(chloroplast stroma);GO:0009579(thylakoid);GO:0042742(defense response to bacterium);GO:0048046(apoplast)
PC-5p-495929_3	Bol045528	Bol045528	-	4	322-341	1	-	GO:0005634(nucleus);GO:0005737(cytoplasm);GO:0006457(protein folding)
PC-5p-495929_3	Bol006084	Bol006084	-	4	323-343	1	-	GO:0003674(molecular_function);GO:0008150(biological_process);GO:0009507(chloroplast);GO:0016020(membrane);GO:0016021(integral component of membrane)
PC-5p-495929_3	Bol022051	Bol022051	NUP98A	4	1972-1991	1	nuclear pore complex protein NUP98A-like	GO:0005215(transporter activity);GO:0005515(protein binding);GO:0005634(nucleus);GO:0005635(nuclear envelope);GO:0005737(cytoplasm);GO:0006406(mRNA export from nucleus);GO:0031965(nuclear membrane);GO:0051028(mRNA transport);GO:1902446(regulation of shade avoidance)	ko03013(RNA transport)
PC-5p-70200_22	Bol016003	Bol016003	CSP2	4	301-322	1	hypothetical protein	GO:0003676(nucleic acid binding);GO:0003690(double-stranded DNA binding);GO:0003697(single-stranded DNA binding);GO:0003729(mRNA binding);GO:0005634(nucleus);GO:0005730(nucleolus);GO:0005737(cytoplasm);GO:0005829(cytosol);GO:0005886(plasma membrane);GO:0006355(regulation of transcription, DNA-templated);GO:0008270(zinc ion binding);GO:0009269(response to desiccation);GO:0009409(response to cold);…	ko03013(RNA transport)
PC-5p-73787_21	Bol023316	Bol023316	BHLH113	3.5	170-189	1	-	GO:0003700(transcription factor activity, sequence-specific DNA binding);GO:0005634(nucleus);GO:0006355(regulation of transcription, DNA-templated);GO:0009723(response to ethylene);GO:0046983(protein dimerization activity)
PC-5p-73787_21	Bol007667	Bol007667	PUB9	3.5	202-221	1	hypothetical protein	GO:0004842(ubiquitin-protein transferase activity);GO:0005634(nucleus);GO:0005737(cytoplasm);GO:0005886(plasma membrane);GO:0009738(abscisic acid-activated signaling pathway);GO:0016567(protein ubiquitination);GO:0016874(ligase activity);GO:0048527(lateral root development);GO:0070696(transmembrane receptor protein serine/threonine kinase binding);GO:0071215(cellular response to abscisic acid sti…	ko04140(Regulation of autophagy)
PC-5p-73787_21	Bol040377	Bol040377	BRL3	4	1473-1492	1	systemin receptor SR160	GO:0004672(protein kinase activity);GO:0004674(protein serine/threonine kinase activity);GO:0004714(transmembrane receptor protein tyrosine kinase activity);GO:0005496(steroid binding);GO:0005524(ATP binding);GO:0005886(plasma membrane);GO:0016021(integral component of membrane)	ko04075(Plant hormone signal transduction)
PC-5p-90553_16	Bol028922	Bol028922	CYP81D11	3.5	1362-1382	1	cytochrome P450 81D11	GO:0005506(iron ion binding);GO:0005783(endoplasmic reticulum);GO:0016020(membrane);GO:0016021(integral component of membrane);GO:0016709(oxidoreductase activity, acting on paired donors, with incorporation or reduction of molecular oxygen, NAD);GO:0019825(oxygen binding);GO:0020037(heme binding);GO:0042343(indole glucosinolate metabolic process);GO:0044550(secondary metabolite biosynthetic proce…	ko00903(Limonene and pinene degradation);ko00945(Stilbenoid,ko diarylheptanoid and gingerol biosynthesis)
ptc-miR6478_R-2	Bol043695	Bol043695	TPPI	3	714-732	1	probable trehalose-phosphate phosphatase I	GO:0004805(trehalose-phosphatase activity);GO:0005992(trehalose biosynthetic process);GO:0009507(chloroplast)	ko00500(Starch and sucrose metabolism)
ptc-miR6478_R-2	Bol039662	Bol039662	WRKY20	3.5	469-486	1	probable WRKY transcription factor 20	GO:0003700(transcription factor activity, sequence-specific DNA binding);GO:0005634(nucleus);GO:0006351(transcription, DNA-templated);GO:0006355(regulation of transcription, DNA-templated);GO:0009611(response to wounding);GO:0009961(response to 1-aminocyclopropane-1-carboxylic acid);GO:0043565(sequence-specific DNA binding);GO:0045893(positive regulation of transcription, DNA-templated)	ko04626(Plant-pathogen interaction)
ptc-miR6478_R-2	Bol037384	Bol037384	PER34	3.5	95-112	1	peroxidase 34-like	GO:0004601(peroxidase activity);GO:0005576(extracellular region);GO:0005618(cell wall);GO:0005773(vacuole);GO:0005774(vacuolar membrane);GO:0005794(Golgi apparatus);GO:0005829(cytosol);GO:0006952(defense response);GO:0006979(response to oxidative stress);GO:0009416(response to light stimulus);GO:0009505(plant-type cell wall);GO:0009735(response to cytokinin);GO:0009826(unidimensional cell growth)…	ko00940(Phenylpropanoid biosynthesis)
ptc-miR6478_R-2	Bol019334	Bol019334	PER32	3.5	161-178	1	peroxidase 32-like	GO:0004601(peroxidase activity);GO:0005576(extracellular region);GO:0005618(cell wall);GO:0005773(vacuole);GO:0006979(response to oxidative stress);GO:0009735(response to cytokinin);GO:0016020(membrane);GO:0020037(heme binding);GO:0042744(hydrogen peroxide catabolic process);GO:0046872(metal ion binding);GO:0055114(oxidation-reduction process)	ko00940(Phenylpropanoid biosynthesis)
ptc-miR6478_R-2	Bol013794	Bol013794	MSH7	4	3118-3136	1	DNA mismatch repair protein MSH7-like	GO:0000228(nuclear chromosome);GO:0000400(four-way junction DNA binding);GO:0000710(meiotic mismatch repair);GO:0003684(damaged DNA binding);GO:0005515(protein binding);GO:0005524(ATP binding);GO:0005634(nucleus);GO:0006298(mismatch repair);GO:0007131(reciprocal meiotic recombination);GO:0008094(DNA-dependent ATPase activity);GO:0009411(response to UV);GO:0032137(guanine/thymine mispair binding);…	ko03430(Mismatch repair)
ptc-miR6478_R-2	Bol007249	Bol007249	At4g06676	4	133-151	1	60S ribosomal protein L15	GO:0003674(molecular_function);GO:0005739(mitochondrion);GO:0008150(biological_process);GO:0016021(integral component of membrane)	ko03010(Ribosome)
ptc-miR6478_R-2	Bol025369	Bol025369	HOS1	4	2091-2108	1	-	GO:0004842(ubiquitin-protein transferase activity);GO:0005515(protein binding);GO:0005634(nucleus);GO:0005737(cytoplasm);GO:0009409(response to cold);GO:0009966(regulation of signal transduction);GO:0010228(vegetative to reproductive phase transition of meristem);GO:0016567(protein ubiquitination);GO:0016874(ligase activity);GO:0045892(negative regulation of transcription, DNA-templated);GO:00468…
stu-miR408b-3p	Bol036090	Bol036090	AAO	3	617-637	1	L-ascorbate oxidase-like	GO:0005576(extracellular region);GO:0009505(plant-type cell wall);GO:0055114(oxidation-reduction process)	ko00053(Ascorbate and aldarate metabolism)
stu-miR408b-3p	Bol013117	Bol013117	-	3.5	162-183	1	-
stu-miR408b-3p	Bol039403	Bol039403	DENND6A	3.5	1718-1737	1	-	GO:0009507(chloroplast)
stu-miR408b-3p	Bol022243	Bol022243	-	4	162-183	1	-
stu-miR408b-3p	Bol020347	Bol020347	At2g38370	4	857-878	1	-	GO:0003674(molecular_function);GO:0005576(extracellular region)
vvi-miR3630-3p_L-1R+1_1ss2TA	Bol008154	Bol008154	RABA5B	4	504-524	1	protein with unknown function	GO:0003924(GTPase activity);GO:0005525(GTP binding);GO:0005622(intracellular);GO:0005886(plasma membrane);GO:0006886(intracellular protein transport);GO:0006913(nucleocytoplasmic transport);GO:0007264(small GTPase mediated signal transduction)	ko04144(Endocytosis)
vvi-miR3630-3p_L-2R+1	Bol008154	Bol008154	RABA5B	3	504-523	1	protein with unknown function	GO:0003924(GTPase activity);GO:0005525(GTP binding);GO:0005622(intracellular);GO:0005886(plasma membrane);GO:0006886(intracellular protein transport);GO:0006913(nucleocytoplasmic transport);GO:0007264(small GTPase mediated signal transduction)	ko04144(Endocytosis)
vvi-miR3630-3p_L-2R+1	Bol016826	Bol016826	At5g59250	4	1436-1455	1	-	GO:0005351(sugar:proton symporter activity);GO:0005355(glucose transmembrane transporter activity);GO:0005886(plasma membrane);GO:0005887(integral component of plasma membrane);GO:0009507(chloroplast);GO:0009941(chloroplast envelope);GO:0015144(carbohydrate transmembrane transporter activity);GO:0016020(membrane);GO:0031969(chloroplast membrane);GO:0035428(hexose transmembrane transport);GO:00463…
vvi-miR3630-3p_L-2R+1	Bol026923	Bol026923	-	4	69-88	1	-
