# Supplementary material for: Global DNA Methylation and mRNA-miRNA Variations Activated by Heat Shock Boost Early Microspore Embryogenesis in Cabbage (Brassica oleracea)
Source: Int J Mol Sci. 2022 May 5;23(9):5147. doi: 10.3390/ijms23095147 (PMC9103256; doi:10.3390/ijms23095147)
Supplement: Supplementary file 1 [file ijms-23-05147-s001.zip › ijms-1634790-supplementary/Table S7 Integrated methylation among differential methylated regions, microRNA, and mRNA.xlsx]

## Sheet: Sheet1
# Correlation	Methylation_Gene_Information													microRNA_Information						mRNA_Information						GO			KEGG			Annotation
# microRNA : mRNA : Gene	#GeneID	FC(HT32/NT25)	Sig_FC	Regulation	pvalue	Sig_pvalue	chr	strand	start	end	Gene_Info1	Gene_Info2	Gene_Info3	#miRNA	FC(HT32/NT25)	Sig_FC	Regulation	p_value	Sig_p_value	#mRNA	FC(HT32/NT25)	Sig_FC	Regulation	pvalue	Sig_pvalue	GO_list	GO_term	GO_class	KEGG_list	KEGG_term	KEGG_class	#mRNA	Gene_name	Description
ptc-miR6478_R-2 : Bol019334 : Bol019334	Bol019334	0.345455	yes	down	0.0365888	yes	chrC09	+	5880001	5881000	downstream	NA	NA	ptc-miR6478_R-2	0.621097	yes	down	0.039	yes	Bol019334	inf	yes	up	8.4e-09	yes	GO:0005618;GO:0046872;GO:0005773;GO:0009735;GO:0005576;GO:0055114;GO:0004601;GO:0042744;GO:0006979;GO:0020037;GO:0016020	cell wall;metal ion binding;vacuole;response to cytokinin;extracellular region;oxidation-reduction process;peroxidase activity;hydrogen peroxide catabolic process;response to oxidative stress;heme binding;membrane	cellular_component;molecular_function;cellular_component;biological_process;cellular_component;biological_process;molecular_function;biological_process;biological_process;molecular_function;cellular_component	ko00940	Phenylpropanoid biosynthesis	Metabolism	Bol019334	.	Peroxidase superfamily protein
htu-MIR530-p5_2ss7TA19CT : Bol019850 : Bol019850	Bol019850	0.804463	yes	down	0.0443406	yes	chrC09	-	32587001	32588000	promoter	Distal	HCP	htu-MIR530-p5_2ss7TA19CT	3.31981	yes	up	0.0287	yes	Bol019850	3.8756	yes	up	0.022761	yes	GO:0006629;GO:0016298	lipid metabolic process;lipase activity	biological_process;molecular_function	.	.	.	Bol019850	.	alpha/beta-Hydrolases superfamily protein
PC-3p-85341_17 : Bol019770 : Bol019770	Bol019770	1.57671	yes	up	0.00949199	yes	chrC09	+	31878501	31879500	downstream	NA	NA	PC-3p-85341_17	3.73519	yes	up	0.0408	yes	Bol019770	6.58281	yes	up	0.00422495	yes	GO:0016021;GO:0055085;GO:0015297;GO:0005432;GO:0006813;GO:0006814;GO:0006812;GO:0015491;GO:0005774	integral component of membrane;transmembrane transport;antiporter activity;calcium:sodium antiporter activity;potassium ion transport;sodium ion transport;cation transport;cation:cation antiporter activity;vacuolar membrane	cellular_component;biological_process;molecular_function;molecular_function;biological_process;biological_process;biological_process;molecular_function;cellular_component	.	.	.	Bol019770	CAX7	calcium exchanger 7
bna-MIR6028-p3 : Bol012681 : Bol012681	Bol012681	1.12739	yes	up	0.00618396	yes	chrC09	-	6184001	6185000	downstream	NA	NA	bna-MIR6028-p3	0.54355	yes	down	0.0445	yes	Bol012681	8.7961	yes	up	0.00498976	yes	GO:0005634;GO:0005516;GO:0005886	nucleus;calmodulin binding;plasma membrane	cellular_component;molecular_function;cellular_component	.	.	.	Bol012681	.	Protein of unknown function (DUF1645)
mtr-MIR2592bi-p5_2ss8TC19AT_2 : Bol044673 : Bol044673	Bol044673	1.28986	yes	up	5.72e-07	yes	chrC08	-	34139001	34140000	promoter	Distal	HCP	mtr-MIR2592bi-p5_2ss8TC19AT_2	2.6603	yes	up	0.00218	yes	Bol044673	3.29866	yes	up	0.0448653	yes	GO:0009414;GO:0005794;GO:0005737;GO:0016118;GO:0016124;GO:0016121;GO:0005774;GO:0009506;GO:0005773;GO:0005886;GO:0055114;GO:0046872;GO:0045549	response to water deprivation;Golgi apparatus;cytoplasm;carotenoid catabolic process;xanthophyll catabolic process;carotene catabolic process;vacuolar membrane;plasmodesma;vacuole;plasma membrane;oxidation-reduction process;metal ion binding;9-cis-epoxycarotenoid dioxygenase activity	biological_process;cellular_component;cellular_component;biological_process;biological_process;biological_process;cellular_component;cellular_component;cellular_component;cellular_component;biological_process;molecular_function;molecular_function	ko00906	Carotenoid biosynthesis	Metabolism	Bol044673	NCED1	carotenoid cleavage dioxygenase 1
PC-5p-20266_161 : Bol029227 : Bol029227	Bol029227	0.447059	yes	down	5.05e-06	yes	chrC08	-	19471501	19472500	promoter	Distal	HCP	PC-5p-20266_161	0.571687	yes	down	0.0495	yes	Bol029227	0.071893	yes	down	0.0168641	yes	GO:0009507;GO:0005739;GO:0006520;GO:0009088;GO:0016620;GO:0009089;GO:0050661;GO:0009536;GO:0009097;GO:0009086;GO:0055114;GO:0046983;GO:0003942;GO:0051287;GO:0004073;GO:0009570	chloroplast;mitochondrion;cellular amino acid metabolic process;threonine biosynthetic process;oxidoreductase activity, acting on the aldehyde or oxo group of donors, NAD or NADP as acceptor;lysine biosynthetic process via diaminopimelate;NADP binding;plastid;isoleucine biosynthetic process;methionine biosynthetic process;oxidation-reduction process;protein dimerization activity;N-acetyl-gamma-gl…	cellular_component;cellular_component;biological_process;biological_process;molecular_function;biological_process;molecular_function;cellular_component;biological_process;biological_process;biological_process;molecular_function;molecular_function;molecular_function;molecular_function;cellular_component	ko00260;ko00270;ko00300;ko01210;ko01230	Glycine, serine and threonine metabolism;Cysteine and methionine metabolism;Lysine biosynthesis;2-Oxocarboxylic acid metabolism;Biosynthesis of amino acids	Metabolism;Metabolism;Metabolism;Metabolism;Metabolism	Bol029227	.	semialdehyde dehydrogenase family protein
bna-MIR6028-p3 : Bol044765 : Bol044765	Bol044765	0.800658	yes	down	7.86e-06	yes	chrC08	-	35566001	35567000	promoter	Distal	LCP	bna-MIR6028-p3	0.54355	yes	down	0.0445	yes	Bol044765	9.49025	yes	up	0.00992284	yes	GO:0003824;GO:0016021;GO:0005576;GO:0000139;GO:0016757;GO:0016020;GO:0071555;GO:0005794	catalytic activity;integral component of membrane;extracellular region;Golgi membrane;transferase activity, transferring glycosyl groups;membrane;cell wall organization;Golgi apparatus	molecular_function;cellular_component;cellular_component;cellular_component;molecular_function;cellular_component;biological_process;cellular_component	.	.	.	Bol044765	.	Exostosin family protein
mtr-MIR2592bj-p5_2ss12TC19AT_2 : Bol044673 : Bol044673	Bol044673	1.28986	yes	up	5.72e-07	yes	chrC08	-	34139001	34140000	promoter	Distal	HCP	mtr-MIR2592bj-p5_2ss12TC19AT_2	2.6603	yes	up	0.00218	yes	Bol044673	3.29866	yes	up	0.0448653	yes	GO:0009414;GO:0005794;GO:0005737;GO:0016118;GO:0016124;GO:0016121;GO:0005774;GO:0009506;GO:0005773;GO:0005886;GO:0055114;GO:0046872;GO:0045549	response to water deprivation;Golgi apparatus;cytoplasm;carotenoid catabolic process;xanthophyll catabolic process;carotene catabolic process;vacuolar membrane;plasmodesma;vacuole;plasma membrane;oxidation-reduction process;metal ion binding;9-cis-epoxycarotenoid dioxygenase activity	biological_process;cellular_component;cellular_component;biological_process;biological_process;biological_process;cellular_component;cellular_component;cellular_component;cellular_component;biological_process;molecular_function;molecular_function	ko00906	Carotenoid biosynthesis	Metabolism	Bol044673	NCED1	carotenoid cleavage dioxygenase 1
mtr-MIR2592bj-p5_2ss12TC19AT_1 : Bol044673 : Bol044673	Bol044673	1.28986	yes	up	5.72e-07	yes	chrC08	-	34139001	34140000	promoter	Distal	HCP	mtr-MIR2592bj-p5_2ss12TC19AT_1	2.6603	yes	up	0.00218	yes	Bol044673	3.29866	yes	up	0.0448653	yes	GO:0009414;GO:0005794;GO:0005737;GO:0016118;GO:0016124;GO:0016121;GO:0005774;GO:0009506;GO:0005773;GO:0005886;GO:0055114;GO:0046872;GO:0045549	response to water deprivation;Golgi apparatus;cytoplasm;carotenoid catabolic process;xanthophyll catabolic process;carotene catabolic process;vacuolar membrane;plasmodesma;vacuole;plasma membrane;oxidation-reduction process;metal ion binding;9-cis-epoxycarotenoid dioxygenase activity	biological_process;cellular_component;cellular_component;biological_process;biological_process;biological_process;cellular_component;cellular_component;cellular_component;cellular_component;biological_process;molecular_function;molecular_function	ko00906	Carotenoid biosynthesis	Metabolism	Bol044673	NCED1	carotenoid cleavage dioxygenase 1
htu-MIR530-p5_2ss7TA19CT : Bol045794 : Bol045794	Bol045794	0.578275	yes	down	0.00157668	yes	chrC08	+	34576001	34577000	downstream	NA	NA	htu-MIR530-p5_2ss7TA19CT	3.31981	yes	up	0.0287	yes	Bol045794	7.46342	yes	up	0.00205096	yes	GO:0005887;GO:0030553;GO:0071944;GO:0005223;GO:0030552;GO:0042391;GO:0005249;GO:0005516;GO:0046686;GO:0005886	integral component of plasma membrane;cGMP binding;cell periphery;intracellular cGMP-activated cation channel activity;cAMP binding;regulation of membrane potential;voltage-gated potassium channel activity;calmodulin binding;response to cadmium ion;plasma membrane	cellular_component;molecular_function;cellular_component;molecular_function;molecular_function;biological_process;molecular_function;molecular_function;biological_process;cellular_component	ko04626	Plant-pathogen interaction	Organismal Systems	Bol045794	CNGC6	cyclic nucleotide-gated channel 6
mtr-MIR2592bi-p5_2ss8TC19AT_1 : Bol044673 : Bol044673	Bol044673	1.28986	yes	up	5.72e-07	yes	chrC08	-	34139001	34140000	promoter	Distal	HCP	mtr-MIR2592bi-p5_2ss8TC19AT_1	2.6603	yes	up	0.00218	yes	Bol044673	3.29866	yes	up	0.0448653	yes	GO:0009414;GO:0005794;GO:0005737;GO:0016118;GO:0016124;GO:0016121;GO:0005774;GO:0009506;GO:0005773;GO:0005886;GO:0055114;GO:0046872;GO:0045549	response to water deprivation;Golgi apparatus;cytoplasm;carotenoid catabolic process;xanthophyll catabolic process;carotene catabolic process;vacuolar membrane;plasmodesma;vacuole;plasma membrane;oxidation-reduction process;metal ion binding;9-cis-epoxycarotenoid dioxygenase activity	biological_process;cellular_component;cellular_component;biological_process;biological_process;biological_process;cellular_component;cellular_component;cellular_component;cellular_component;biological_process;molecular_function;molecular_function	ko00906	Carotenoid biosynthesis	Metabolism	Bol044673	NCED1	carotenoid cleavage dioxygenase 1
ptc-miR6478_R-2 : Bol037384 : Bol037384	Bol037384	0.624356	yes	down	1.8e-08	yes	chrC08	+	24362501	24363500	downstream	NA	NA	ptc-miR6478_R-2	0.621097	yes	down	0.039	yes	Bol037384	12.4991	yes	up	0.038777	yes	GO:0005794;GO:0072593;GO:0050832;GO:0005773;GO:0052033;GO:0055114;GO:0009416;GO:0005618;GO:0009505;GO:0006952;GO:0005774;GO:0048046;GO:0020037;GO:0009826;GO:0004601;GO:0006979;GO:0042744;GO:0005576;GO:0009735;GO:0005829;GO:0042742;GO:0046872	Golgi apparatus;reactive oxygen species metabolic process;defense response to fungus;vacuole;pathogen-associated molecular pattern dependent induction by symbiont of host innate immune response;oxidation-reduction process;response to light stimulus;cell wall;plant-type cell wall;defense response;vacuolar membrane;apoplast;heme binding;unidimensional cell growth;peroxidase activity;response to oxi…	cellular_component;biological_process;biological_process;cellular_component;biological_process;biological_process;biological_process;cellular_component;cellular_component;biological_process;cellular_component;cellular_component;molecular_function;biological_process;molecular_function;biological_process;biological_process;cellular_component;biological_process;cellular_component;biological_process;…	ko00940	Phenylpropanoid biosynthesis	Metabolism	Bol037384	PRXCB	peroxidase CB
mtr-MIR2592bj-p5_1ss12TC : Bol044673 : Bol044673	Bol044673	1.28986	yes	up	5.72e-07	yes	chrC08	-	34139001	34140000	promoter	Distal	HCP	mtr-MIR2592bj-p5_1ss12TC	4.38648	yes	up	0.0121	yes	Bol044673	3.29866	yes	up	0.0448653	yes	GO:0009414;GO:0005794;GO:0005737;GO:0016118;GO:0016124;GO:0016121;GO:0005774;GO:0009506;GO:0005773;GO:0005886;GO:0055114;GO:0046872;GO:0045549	response to water deprivation;Golgi apparatus;cytoplasm;carotenoid catabolic process;xanthophyll catabolic process;carotene catabolic process;vacuolar membrane;plasmodesma;vacuole;plasma membrane;oxidation-reduction process;metal ion binding;9-cis-epoxycarotenoid dioxygenase activity	biological_process;cellular_component;cellular_component;biological_process;biological_process;biological_process;cellular_component;cellular_component;cellular_component;cellular_component;biological_process;molecular_function;molecular_function	ko00906	Carotenoid biosynthesis	Metabolism	Bol044673	NCED1	carotenoid cleavage dioxygenase 1
htu-MIR530-p5_2ss7TA19CT : Bol045859 : Bol045859	Bol045859	0.225064	yes	down	2.28e-07	yes	chrC08	+	35632001	35633000	downstream	NA	NA	htu-MIR530-p5_2ss7TA19CT	3.31981	yes	up	0.0287	yes	Bol045859	0.197853	yes	down	0.000441732	yes	GO:0005737;GO:0006406;GO:0048046;GO:0005739;GO:0010228;GO:0009506;GO:0003697;GO:0032508;GO:0009735;GO:0000166;GO:0003729;GO:0005829;GO:0009651;GO:0046686;GO:0010043;GO:0005777;GO:0003723;GO:0009507;GO:0010119;GO:0009414;GO:0003676;GO:0000380;GO:0009409;GO:0006970;GO:0005515;GO:0010501;GO:0005634;GO:0007623;GO:0045087;GO:0003690	cytoplasm;mRNA export from nucleus;apoplast;mitochondrion;vegetative to reproductive phase transition of meristem;plasmodesma;single-stranded DNA binding;DNA duplex unwinding;response to cytokinin;nucleotide binding;mRNA binding;cytosol;response to salt stress;response to cadmium ion;response to zinc ion;peroxisome;RNA binding;chloroplast;regulation of stomatal movement;response to water deprivat…	cellular_component;biological_process;cellular_component;cellular_component;biological_process;cellular_component;molecular_function;biological_process;biological_process;molecular_function;molecular_function;cellular_component;biological_process;biological_process;biological_process;cellular_component;molecular_function;cellular_component;biological_process;biological_process;molecular_function;…	ko03040	Spliceosome	Genetic Information Processing	Bol045859	GRP7	cold, circadian rhythm, and rna binding 2
htu-MIR530-p5_2ss7TA19CT : Bol042228 : Bol042228	Bol042228	4.76404	yes	up	1.12e-08	yes	chrC07	-	43803501	43804500	promoter	Distal	ICP	htu-MIR530-p5_2ss7TA19CT	3.31981	yes	up	0.0287	yes	Bol042228	inf	yes	up	8.33e-07	yes	GO:0045793;GO:0005802;GO:0080113;GO:0080050;GO:0010017;GO:0010468;GO:0009960;GO:0006817;GO:0005829;GO:0005634;GO:0016021;GO:0005886	positive regulation of cell size;trans-Golgi network;regulation of seed growth;regulation of seed development;red or far-red light signaling pathway;regulation of gene expression;endosperm development;phosphate ion transport;cytosol;nucleus;integral component of membrane;plasma membrane	biological_process;cellular_component;biological_process;biological_process;biological_process;biological_process;biological_process;biological_process;cellular_component;cellular_component;cellular_component;cellular_component	.	.	.	Bol042228	SHB1	EXS (ERD1/XPR1/SYG1) family protein
bra-miR2111-5p : Bol042860 : Bol042860	Bol042860	1.92967	yes	up	4.5e-10	yes	chrC07	-	32611001	32612000	downstream	NA	NA	bra-miR2111-5p	2.15547	yes	up	0.00703	yes	Bol042860	12.5313	yes	up	0.000143545	yes	GO:0005634	nucleus	cellular_component	.	.	.	Bol042860	.	Galactose oxidase/kelch repeat superfamily protein
mtr-MIR2592bj-p5_1ss12TC : Bol007881 : Bol007881	Bol007881	3.56989	yes	up	3.86e-06	yes	chrC07	-	29174001	29175000	promoter	Distal	ICP	mtr-MIR2592bj-p5_1ss12TC	4.38648	yes	up	0.0121	yes	Bol007881	0.105744	yes	down	0.0103528	yes	GO:0005783;GO:0016021;GO:0005886;GO:0005198;GO:0005789	endoplasmic reticulum;integral component of membrane;plasma membrane;structural molecule activity;endoplasmic reticulum membrane	cellular_component;cellular_component;cellular_component;molecular_function;cellular_component	.	.	.	Bol007881	.	Plant VAMP (vesicle-associated membrane protein) family protein
bol-miR172a : Bol018627 : Bol018627	Bol018627	0.704126	yes	down	4.79e-17	yes	chrC07	-	47582501	47583500	promoter	Distal	HCP	bol-miR172a	0.605587	yes	down	0.0299	yes	Bol018627	14.9458	yes	up	0.0101403	yes	GO:0048461;GO:0010227;GO:0048316;GO:0080187	flower structural organization;floral organ abscission;seed development;floral organ senescence	biological_process;biological_process;biological_process;biological_process	ko04075	Plant hormone signal transduction	Environmental Information Processing	Bol018627	AP2	ethylene-responsive transcription factor 1B-like
PC-5p-70200_22 : Bol016003 : Bol016003	Bol016003	0.185841	yes	down	0.00442514	yes	chrC07	-	3976501	3977500	promoter	Distal	ICP	PC-5p-70200_22	2.25991	yes	up	0.0187	yes	Bol016003	3.7989	yes	up	0.0151124	yes	GO:0032508;GO:0003697;GO:0005829;GO:0006355;GO:0003729;GO:0005730;GO:0048316;GO:0009737;GO:0009631;GO:0005737;GO:0048443;GO:0010228;GO:0005634;GO:0009269;GO:0005886;GO:0003690;GO:0008270;GO:0009414;GO:0043457;GO:0003676;GO:0009409	DNA duplex unwinding;single-stranded DNA binding;cytosol;regulation of transcription, DNA-templated;mRNA binding;nucleolus;seed development;response to abscisic acid;cold acclimation;cytoplasm;stamen development;vegetative to reproductive phase transition of meristem;nucleus;response to desiccation;plasma membrane;double-stranded DNA binding;zinc ion binding;response to water deprivation;regulati…	biological_process;molecular_function;cellular_component;biological_process;molecular_function;cellular_component;biological_process;biological_process;biological_process;cellular_component;biological_process;biological_process;cellular_component;biological_process;cellular_component;molecular_function;molecular_function;biological_process;biological_process;molecular_function;biological_process	ko03013	RNA transport	Genetic Information Processing	Bol016003	GRP2B	glycine-rich protein 2B
htu-MIR530-p5_2ss7TA19CT : Bol016979 : Bol016979	Bol016979	3.60976	yes	up	5.67e-06	yes	chrC07	+	37536001	37537000	downstream	NA	NA	htu-MIR530-p5_2ss7TA19CT	3.31981	yes	up	0.0287	yes	Bol016979	0.385937	yes	down	0.0306188	yes	GO:0005634	nucleus	cellular_component	.	.	.	Bol016979	.	.
htu-MIR530-p5_2ss7TA19CT : Bol042216 : Bol042216	Bol042216	1.13409	yes	up	0.0415958	yes	chrC07	+	43751001	43752000	downstream	NA	NA	htu-MIR530-p5_2ss7TA19CT	3.31981	yes	up	0.0287	yes	Bol042216	0.421172	yes	down	0.0477626	yes	GO:0005634;GO:0006355;GO:0005829;GO:0009507;GO:0005730;GO:0016592	nucleus;regulation of transcription, DNA-templated;cytosol;chloroplast;nucleolus;mediator complex	cellular_component;biological_process;cellular_component;cellular_component;cellular_component;cellular_component	.	.	.	Bol042216	.	DNA-binding storekeeper protein-related transcriptional regulator
mtr-MIR2592bi-p5_2ss8TC19AT_2 : Bol007881 : Bol007881	Bol007881	3.56989	yes	up	3.86e-06	yes	chrC07	-	29174001	29175000	promoter	Distal	ICP	mtr-MIR2592bi-p5_2ss8TC19AT_2	2.6603	yes	up	0.00218	yes	Bol007881	0.105744	yes	down	0.0103528	yes	GO:0005783;GO:0016021;GO:0005886;GO:0005198;GO:0005789	endoplasmic reticulum;integral component of membrane;plasma membrane;structural molecule activity;endoplasmic reticulum membrane	cellular_component;cellular_component;cellular_component;molecular_function;cellular_component	.	.	.	Bol007881	.	Plant VAMP (vesicle-associated membrane protein) family protein
mtr-MIR2592bj-p5_2ss12TC19AT_2 : Bol007881 : Bol007881	Bol007881	3.56989	yes	up	3.86e-06	yes	chrC07	-	29174001	29175000	promoter	Distal	ICP	mtr-MIR2592bj-p5_2ss12TC19AT_2	2.6603	yes	up	0.00218	yes	Bol007881	0.105744	yes	down	0.0103528	yes	GO:0005783;GO:0016021;GO:0005886;GO:0005198;GO:0005789	endoplasmic reticulum;integral component of membrane;plasma membrane;structural molecule activity;endoplasmic reticulum membrane	cellular_component;cellular_component;cellular_component;molecular_function;cellular_component	.	.	.	Bol007881	.	Plant VAMP (vesicle-associated membrane protein) family protein
mtr-MIR2592bi-p5_2ss8TC19AT_3 : Bol007881 : Bol007881	Bol007881	3.56989	yes	up	3.86e-06	yes	chrC07	-	29174001	29175000	promoter	Distal	ICP	mtr-MIR2592bi-p5_2ss8TC19AT_3	2.6603	yes	up	0.00218	yes	Bol007881	0.105744	yes	down	0.0103528	yes	GO:0005783;GO:0016021;GO:0005886;GO:0005198;GO:0005789	endoplasmic reticulum;integral component of membrane;plasma membrane;structural molecule activity;endoplasmic reticulum membrane	cellular_component;cellular_component;cellular_component;molecular_function;cellular_component	.	.	.	Bol007881	.	Plant VAMP (vesicle-associated membrane protein) family protein
htu-MIR530-p5_2ss7TA19CT : Bol017014 : Bol017014	Bol017014	1.06709	yes	up	0.0226	yes	chrC07	+	37311501	37312500	downstream	NA	NA	htu-MIR530-p5_2ss7TA19CT	3.31981	yes	up	0.0287	yes	Bol017014	0.154163	yes	down	0.00666343	yes	GO:0009507;GO:0006662;GO:0055114;GO:0000103;GO:0006457;GO:0045454;GO:0015035;GO:0016671;GO:0034599	chloroplast;glycerol ether metabolic process;oxidation-reduction process;sulfate assimilation;protein folding;cell redox homeostasis;protein disulfide oxidoreductase activity;oxidoreductase activity, acting on a sulfur group of donors, disulfide as acceptor;cellular response to oxidative stress	cellular_component;biological_process;biological_process;biological_process;biological_process;biological_process;molecular_function;molecular_function;biological_process	.	.	.	Bol017014	ACHT5	atypical CYS HIS rich thioredoxin 5
mtr-MIR2592ay-p5_2ss6AG17CG_1 : Bol024060 : Bol024060	Bol024060	0.849375	yes	down	3.19e-06	yes	chrC06	+	8539501	8540500	downstream	NA	NA	mtr-MIR2592ay-p5_2ss6AG17CG_1	2.51516	yes	up	0.0476	yes	Bol024060	0.262564	yes	down	0.0439364	yes	GO:0005739	mitochondrion	cellular_component	.	.	.	Bol024060	.	.
aly-miR156h-3p_L+1R+2_1ss11CA : Bol023905 : Bol023905	Bol023905	0.614012	yes	down	0.006935	yes	chrC06	+	7231001	7232000	downstream	NA	NA	aly-miR156h-3p_L+1R+2_1ss11CA	5.72545	yes	up	0.0228	yes	Bol023905	0.172568	yes	down	5.45e-05	yes	GO:0005773;GO:0009507	vacuole;chloroplast	cellular_component;cellular_component	.	.	.	Bol023905	.	TRAF-like family protein
PC-5p-73787_21 : Bol007667 : Bol007667	Bol007667	1.89011	yes	up	0.0222118	yes	chrC05	-	32167001	32168000	promoter	Intermediate	LCP	PC-5p-73787_21	0.247264	yes	down	0.00504	yes	Bol007667	4.58993	yes	up	0.00178029	yes	GO:0005737;GO:0070696;GO:0016567;GO:0009738;GO:0016874;GO:0005634;GO:0071215;GO:0048527;GO:0005886;GO:0004842	cytoplasm;transmembrane receptor protein serine/threonine kinase binding;protein ubiquitination;abscisic acid-activated signaling pathway;ligase activity;nucleus;cellular response to abscisic acid stimulus;lateral root development;plasma membrane;ubiquitin-protein transferase activity	cellular_component;molecular_function;biological_process;biological_process;molecular_function;cellular_component;biological_process;biological_process;cellular_component;molecular_function	ko04140	Regulation of autophagy	Cellular Processes	Bol007667	PUB9	plant U-box 9
bol-miR172a : Bol033287 : Bol033287	Bol033287	1.42135	yes	up	3.18e-08	yes	chrC04	+	32516501	32517500	downstream	NA	NA	bol-miR172a	0.605587	yes	down	0.0299	yes	Bol033287	8.22819	yes	up	0.0256998	yes	GO:0015103;GO:0016020;GO:0005774;GO:0005385;GO:0005737;GO:0006829;GO:0015562;GO:0016021;GO:0005773;GO:0046872;GO:0061088;GO:0010043	inorganic anion transmembrane transporter activity;membrane;vacuolar membrane;zinc ion transmembrane transporter activity;cytoplasm;zinc ion transport;efflux transmembrane transporter activity;integral component of membrane;vacuole;metal ion binding;regulation of sequestering of zinc ion;response to zinc ion	molecular_function;cellular_component;cellular_component;molecular_function;cellular_component;biological_process;molecular_function;cellular_component;cellular_component;molecular_function;biological_process;biological_process	.	.	.	Bol033287	MTPB1	metal tolerance protein B1
htu-MIR530-p5_2ss7TA19CT : Bol010698 : Bol010698	Bol010698	21.8	yes	up	3.56e-06	yes	chrC03	+	19873001	19874000	downstream	NA	NA	htu-MIR530-p5_2ss7TA19CT	3.31981	yes	up	0.0287	yes	Bol010698	0.357138	yes	down	0.0431658	yes	GO:0042128;GO:0005737;GO:0006468;GO:0009738;GO:0004672;GO:0010260;GO:0003006;GO:0009594;GO:0005524;GO:0010182;GO:0000152;GO:0035556;GO:0006633;GO:0010050;GO:0005515;GO:0005634;GO:0004674;GO:0080022;GO:0005975	nitrate assimilation;cytoplasm;protein phosphorylation;abscisic acid-activated signaling pathway;protein kinase activity;animal organ senescence;developmental process involved in reproduction;detection of nutrient;ATP binding;sugar mediated signaling pathway;nuclear ubiquitin ligase complex;intracellular signal transduction;fatty acid biosynthetic process;vegetative phase change;protein binding;n…	biological_process;cellular_component;biological_process;biological_process;molecular_function;biological_process;biological_process;biological_process;molecular_function;biological_process;cellular_component;biological_process;biological_process;biological_process;molecular_function;cellular_component;molecular_function;biological_process;biological_process	ko04075	Plant hormone signal transduction	Environmental Information Processing	Bol010698	SNRK1.1	SNF1 kinase homolog 10
ath-miR164c-5p_R-1 : Bol035641 : Bol035641	Bol035641	1.55515	yes	up	3.8e-12	yes	chrC03	-	36676501	36677500	promoter	Intermediate	LCP	ath-miR164c-5p_R-1	2.30639	yes	up	0.0109	yes	Bol035641	0.332487	yes	down	0.0482731	yes	GO:0016887;GO:0007018;GO:0005871;GO:0003777	ATPase activity;microtubule-based movement;kinesin complex;microtubule motor activity	molecular_function;biological_process;cellular_component;molecular_function	ko04144	Endocytosis	Cellular Processes	Bol035641	.	kinesin motor protein-related
mdm-miR408a_L-1R+1 : Bol020347 : Bol020347	Bol020347	0.923895	yes	down	0.0147414	yes	chrC03	-	10298001	10299000	promoter	Distal	HCP	mdm-miR408a_L-1R+1	1.6463	yes	up	0.0379	yes	Bol020347	2.75668	yes	up	0.0477496	yes	GO:0005576	extracellular region	cellular_component	.	.	.	Bol020347	.	Plant protein of unknown function (DUF827)
stu-miR408b-3p : Bol020347 : Bol020347	Bol020347	0.923895	yes	down	0.0147414	yes	chrC03	-	10298001	10299000	promoter	Distal	HCP	stu-miR408b-3p	1.6463	yes	up	0.0379	yes	Bol020347	2.75668	yes	up	0.0477496	yes	GO:0005576	extracellular region	cellular_component	.	.	.	Bol020347	.	Plant protein of unknown function (DUF827)
bra-miR164b-5p_R-1 : Bol035641 : Bol035641	Bol035641	1.55515	yes	up	3.8e-12	yes	chrC03	-	36676501	36677500	promoter	Intermediate	LCP	bra-miR164b-5p_R-1	2.30639	yes	up	0.0109	yes	Bol035641	0.332487	yes	down	0.0482731	yes	GO:0016887;GO:0007018;GO:0005871;GO:0003777	ATPase activity;microtubule-based movement;kinesin complex;microtubule motor activity	molecular_function;biological_process;cellular_component;molecular_function	ko04144	Endocytosis	Cellular Processes	Bol035641	.	kinesin motor protein-related
aly-miR408-3p_L-1R+1 : Bol020347 : Bol020347	Bol020347	0.923895	yes	down	0.0147414	yes	chrC03	-	10298001	10299000	promoter	Distal	HCP	aly-miR408-3p_L-1R+1	1.6463	yes	up	0.0379	yes	Bol020347	2.75668	yes	up	0.0477496	yes	GO:0005576	extracellular region	cellular_component	.	.	.	Bol020347	.	Plant protein of unknown function (DUF827)
bna-MIR6028-p3 : Bol039221 : Bol039221	Bol039221	1.24915	yes	up	0.000266839	yes	chrC02	+	19231501	19232500	downstream	NA	NA	bna-MIR6028-p3	0.54355	yes	down	0.0445	yes	Bol039221	17.6139	yes	up	0.000839121	yes	GO:0005634;GO:0016021	nucleus;integral component of membrane	cellular_component;cellular_component	.	.	.	Bol039221	.	HSP20-like chaperones superfamily protein
bna-MIR6028-p3 : Bol024133 : Bol024133	Bol024133	0.917737	yes	down	0.000145408	yes	chrC02	-	29453001	29454000	promoter	Distal	ICP	bna-MIR6028-p3	0.54355	yes	down	0.0445	yes	Bol024133	3.56576	yes	up	0.0471585	yes	GO:0043531;GO:0005524;GO:0007165;GO:0006952	ADP binding;ATP binding;signal transduction;defense response	molecular_function;molecular_function;biological_process;biological_process	.	.	.	Bol024133	.	Disease resistance protein (TIR-NBS-LRR class) family
mtr-MIR2592bi-p5_2ss8TC19AT_1 : Bol021292 : Bol021292	Bol021292	inf	yes	up	2.73e-08	yes	chrC02	-	3909501	3910500	intron	first intron	NA	mtr-MIR2592bi-p5_2ss8TC19AT_1	2.6603	yes	up	0.00218	yes	Bol021292	0.101425	yes	down	1.42e-06	yes	GO:0005829;GO:0004356;GO:0005524;GO:0009399;GO:0005515;GO:0006542;GO:0005737;GO:0042128	cytosol;glutamate-ammonia ligase activity;ATP binding;nitrogen fixation;protein binding;glutamine biosynthetic process;cytoplasm;nitrate assimilation	cellular_component;molecular_function;molecular_function;biological_process;molecular_function;biological_process;cellular_component;biological_process	ko00250;ko01230;ko00910;ko00630	Alanine, aspartate and glutamate metabolism;Biosynthesis of amino acids;Nitrogen metabolism;Glyoxylate and dicarboxylate metabolism	Metabolism;Metabolism;Metabolism;Metabolism	Bol021292	GLN1;4	glutamine synthetase 1;4
mtr-MIR2592bj-p5_2ss12TC19AT_1 : Bol021292 : Bol021292	Bol021292	inf	yes	up	2.73e-08	yes	chrC02	-	3909501	3910500	intron	first intron	NA	mtr-MIR2592bj-p5_2ss12TC19AT_1	2.6603	yes	up	0.00218	yes	Bol021292	0.101425	yes	down	1.42e-06	yes	GO:0005829;GO:0004356;GO:0005524;GO:0009399;GO:0005515;GO:0006542;GO:0005737;GO:0042128	cytosol;glutamate-ammonia ligase activity;ATP binding;nitrogen fixation;protein binding;glutamine biosynthetic process;cytoplasm;nitrate assimilation	cellular_component;molecular_function;molecular_function;biological_process;molecular_function;biological_process;cellular_component;biological_process	ko00250;ko01230;ko00910;ko00630	Alanine, aspartate and glutamate metabolism;Biosynthesis of amino acids;Nitrogen metabolism;Glyoxylate and dicarboxylate metabolism	Metabolism;Metabolism;Metabolism;Metabolism	Bol021292	GLN1;4	glutamine synthetase 1;4
htu-MIR530-p5_2ss7TA19CT : Bol039221 : Bol039221	Bol039221	1.24915	yes	up	0.000266839	yes	chrC02	+	19231501	19232500	downstream	NA	NA	htu-MIR530-p5_2ss7TA19CT	3.31981	yes	up	0.0287	yes	Bol039221	17.6139	yes	up	0.000839121	yes	GO:0005634;GO:0016021	nucleus;integral component of membrane	cellular_component;cellular_component	.	.	.	Bol039221	.	HSP20-like chaperones superfamily protein
mtr-MIR2592bj-p5_1ss12TC : Bol021292 : Bol021292	Bol021292	inf	yes	up	2.73e-08	yes	chrC02	-	3909501	3910500	intron	first intron	NA	mtr-MIR2592bj-p5_1ss12TC	4.38648	yes	up	0.0121	yes	Bol021292	0.101425	yes	down	1.42e-06	yes	GO:0005829;GO:0004356;GO:0005524;GO:0009399;GO:0005515;GO:0006542;GO:0005737;GO:0042128	cytosol;glutamate-ammonia ligase activity;ATP binding;nitrogen fixation;protein binding;glutamine biosynthetic process;cytoplasm;nitrate assimilation	cellular_component;molecular_function;molecular_function;biological_process;molecular_function;biological_process;cellular_component;biological_process	ko00250;ko01230;ko00910;ko00630	Alanine, aspartate and glutamate metabolism;Biosynthesis of amino acids;Nitrogen metabolism;Glyoxylate and dicarboxylate metabolism	Metabolism;Metabolism;Metabolism;Metabolism	Bol021292	GLN1;4	glutamine synthetase 1;4
htu-MIR530-p5_2ss7TA19CT : Bol011792 : Bol011792	Bol011792	0.927592	yes	down	0.0469111	yes	chrC02	+	21557501	21558500	downstream	NA	NA	htu-MIR530-p5_2ss7TA19CT	3.31981	yes	up	0.0287	yes	Bol011792	4.47666	yes	up	0.0447877	yes	GO:0005739;GO:0006096;GO:0046835;GO:0009651;GO:0005524;GO:0004396;GO:0005829;GO:0005515;GO:0001678;GO:0006970;GO:0009409;GO:0009536;GO:0008865;GO:0004340;GO:0080147;GO:0019158;GO:0031307;GO:0005536	mitochondrion;glycolytic process;carbohydrate phosphorylation;response to salt stress;ATP binding;hexokinase activity;cytosol;protein binding;cellular glucose homeostasis;response to osmotic stress;response to cold;plastid;fructokinase activity;glucokinase activity;root hair cell development;mannokinase activity;integral component of mitochondrial outer membrane;glucose binding	cellular_component;biological_process;biological_process;biological_process;molecular_function;molecular_function;cellular_component;molecular_function;biological_process;biological_process;biological_process;cellular_component;molecular_function;molecular_function;biological_process;molecular_function;cellular_component;molecular_function	ko00500;ko00010;ko00052;ko01200;ko00524;ko00520;ko00051	Starch and sucrose metabolism;Glycolysis / Gluconeogenesis;Galactose metabolism;Carbon metabolism;Butirosin and neomycin biosynthesis;Amino sugar and nucleotide sugar metabolism;Fructose and mannose metabolism	Metabolism;Metabolism;Metabolism;Metabolism;Metabolism;Metabolism;Metabolism	Bol011792	HKL1	hexokinase-like 1
PC-3p-85341_17 : Bol024480 : Bol024480	Bol024480	0.375727	yes	down	0.000363669	yes	chrC02	+	1815001	1816000	downstream	NA	NA	PC-3p-85341_17	3.73519	yes	up	0.0408	yes	Bol024480	7.36708	yes	up	0.0111226	yes	GO:0048767;GO:0009826;GO:0031982	root hair elongation;unidimensional cell growth;vesicle	biological_process;biological_process;cellular_component	.	.	.	Bol024480	.	Pollen Ole e 1 allergen and extensin family protein
bna-MIR6028-p3 : Bol014910 : Bol014910	Bol014910	0.558156	yes	down	0.00100595	yes	chrC01	-	10147001	10148000	promoter	Distal	HCP	bna-MIR6028-p3	0.54355	yes	down	0.0445	yes	Bol014910	0.274828	yes	down	0.00449736	yes	GO:0005634	nucleus	cellular_component	.	.	.	Bol014910	.	ARM repeat superfamily protein
bra-miR162-3p : Bol009553 : Bol009553	Bol009553	1.07849	yes	up	0.0153243	yes	chrC01	+	10932001	10933000	downstream	NA	NA	bra-miR162-3p	0.44472	yes	down	0.0214	yes	Bol009553	-inf	yes	down	0.000207138	yes	GO:0009532;GO:0005739;GO:0005622;GO:0005524;GO:0009579;GO:0046686;GO:0016032;GO:0009408;GO:0009507;GO:0051082;GO:0045036;GO:0009409;GO:0009570;GO:0005515;GO:0005634;GO:0009941;GO:0006457;GO:0005623	plastid stroma;mitochondrion;intracellular;ATP binding;thylakoid;response to cadmium ion;viral process;response to heat;chloroplast;unfolded protein binding;protein targeting to chloroplast;response to cold;chloroplast stroma;protein binding;nucleus;chloroplast envelope;protein folding;cell	cellular_component;cellular_component;cellular_component;molecular_function;cellular_component;biological_process;biological_process;biological_process;cellular_component;molecular_function;biological_process;biological_process;cellular_component;molecular_function;cellular_component;cellular_component;biological_process;cellular_component	ko04141;ko04144;ko03040	Protein processing in endoplasmic reticulum;Endocytosis;Spliceosome	Genetic Information Processing;Cellular Processes;Genetic Information Processing	Bol009553	cpHsc70-1	chloroplast heat shock protein 70-1

## Sheet: Sheet2
Methylation_Gene_Information										microRNA_Information						mRNA_Information						GO			KEGG	Annotation
#GeneID	FC(HT32/RT25)	Regulation	pvalue	Sig_pvalue	chr	strand	start	end	Gene_Info1	#miRNA	FC(HT32/RT25)	Sig_FC	Regulation	p_value	Sig_p_value	#mRNA	FC(HT32/RT25)	Sig_FC	Regulation	pvalue	Sig_pvalue	GO_list	GO_term	GO_class	KEGG_list	#mRNA	Gene_name	Description
Bol042228	4.76404	up	1.12e-08	yes	chrC07	-	43803501	43804500	promoter	htu-MIR530-p5_2ss7TA19CT	3.31981	yes	up	0.0287	yes	Bol042228	inf	yes	up	8.33e-07	yes	GO:0045793;GO:0005802;GO:0080113;GO:0080050;GO:0010017;GO:0010468;GO:0009960;GO:0006817;GO:0005829;GO:0005634;GO:0016021;GO:0005886	positive regulation of cell size;trans-Golgi network;regulation of seed growth;regulation of seed development;red or far-red light signaling pathway;regulation of gene expression;endosperm development;phosphate ion transport;cytosol;nucleus;integral component of membrane;plasma membrane	biological_process;cellular_component;biological_process;biological_process;biological_process;biological_process;biological_process;biological_process;cellular_component;cellular_component;cellular_component;cellular_component	.	Bol042228	SHB1	EXS (ERD1/XPR1/SYG1) family protein
Bol039221	1.24915	up	0.000266839	yes	chrC02	+	19231501	19232500	downstream	bna-MIR6028-p3	0.54355	yes	down	0.0445	yes	Bol039221	17.6139	yes	up	0.000839121	yes	GO:0005634;GO:0016021	nucleus;integral component of membrane	cellular_component;cellular_component	.	Bol039221	.	HSP20-like chaperones superfamily protein
Bol042860	1.92967	up	4.5e-10	yes	chrC07	-	32611001	32612000	downstream	bra-miR2111-5p	2.15547	yes	up	0.00703	yes	Bol042860	12.5313	yes	up	0.000143545	yes	GO:0005634	nucleus	cellular_component	.	Bol042860	.	Galactose oxidase/kelch repeat superfamily protein
Bol024133	0.917737	down	0.000145408	yes	chrC02	-	29453001	29454000	promoter	bna-MIR6028-p3	0.54355	yes	down	0.0445	yes	Bol024133	3.56576	yes	up	0.0471585	yes	GO:0043531;GO:0005524;GO:0007165;GO:0006952	ADP binding;ATP binding;signal transduction;defense response	molecular_function;molecular_function;biological_process;biological_process	.	Bol024133	.	Disease resistance protein (TIR-NBS-LRR class) family
Bol044673	1.28986	up	5.72e-07	yes	chrC08	-	34139001	34140000	promoter	mtr-MIR2592bi-p5_2ss8TC19AT_2	2.6603	yes	up	0.00218	yes	Bol044673	3.29866	yes	up	0.0448653	yes	GO:0009414;GO:0005794;GO:0005737;GO:0016118;GO:0016124;GO:0016121;GO:0005774;GO:0009506;GO:0005773;GO:0005886;GO:0055114;GO:0046872;GO:0045549	response to water deprivation;Golgi apparatus;cytoplasm;carotenoid catabolic process;xanthophyll catabolic process;carotene catabolic process;vacuolar membrane;plasmodesma;vacuole;plasma membrane;oxidation-reduction process;metal ion binding;9-cis-epoxycarotenoid dioxygenase activity	biological_process;cellular_component;cellular_component;biological_process;biological_process;biological_process;cellular_component;cellular_component;cellular_component;cellular_component;biological_process;molecular_function;molecular_function	ko00906	Bol044673	NCED1	carotenoid cleavage dioxygenase 1
Bol021292	inf	up	2.73e-08	yes	chrC02	-	3909501	3910500	intron	mtr-MIR2592bi-p5_2ss8TC19AT_1	2.6603	yes	up	0.00218	yes	Bol021292	0.101425	yes	down	1.42e-06	yes	GO:0005829;GO:0004356;GO:0005524;GO:0009399;GO:0005515;GO:0006542;GO:0005737;GO:0042128	cytosol;glutamate-ammonia ligase activity;ATP binding;nitrogen fixation;protein binding;glutamine biosynthetic process;cytoplasm;nitrate assimilation	cellular_component;molecular_function;molecular_function;biological_process;molecular_function;biological_process;cellular_component;biological_process	ko00250;ko01230;ko00910;ko00630	Bol021292	GLN1;4	glutamine synthetase 1;4
Bol029227	0.447059	down	5.05e-06	yes	chrC08	-	19471501	19472500	promoter	PC-5p-20266_161	0.571687	yes	down	0.0495	yes	Bol029227	0.071893	yes	down	0.0168641	yes	GO:0009507;GO:0005739;GO:0006520;GO:0009088;GO:0016620;GO:0009089;GO:0050661;GO:0009536;GO:0009097;GO:0009086;GO:0055114;GO:0046983;GO:0003942;GO:0051287;GO:0004073;GO:0009570	chloroplast;mitochondrion;cellular amino acid metabolic process;threonine biosynthetic process;oxidoreductase activity, acting on the aldehyde or oxo group of donors, NAD or NADP as acceptor;lysine biosynthetic process via diaminopimelate;NADP binding;plastid;isoleucine biosynthetic process;methionine biosynthetic process;oxidation-reduction process;protein dimerization activity;N-acetyl-gamma-gl…	cellular_component;cellular_component;biological_process;biological_process;molecular_function;biological_process;molecular_function;cellular_component;biological_process;biological_process;biological_process;molecular_function;molecular_function;molecular_function;molecular_function;cellular_component	ko00260;ko00270;ko00300;ko01210;ko01230	Bol029227	.	semialdehyde dehydrogenase family protein
Bol007881	3.56989	up	3.86e-06	yes	chrC07	-	29174001	29175000	promoter	mtr-MIR2592bj-p5_1ss12TC	4.38648	yes	up	0.0121	yes	Bol007881	0.105744	yes	down	0.0103528	yes	GO:0005783;GO:0016021;GO:0005886;GO:0005198;GO:0005789	endoplasmic reticulum;integral component of membrane;plasma membrane;structural molecule activity;endoplasmic reticulum membrane	cellular_component;cellular_component;cellular_component;molecular_function;cellular_component	.	Bol007881	.	Plant VAMP (vesicle-associated membrane protein) family protein
Bol010698	21.8	up	3.56e-06	yes	chrC03	+	19873001	19874000	downstream	htu-MIR530-p5_2ss7TA19CT	3.31981	yes	up	0.0287	yes	Bol010698	0.357138	yes	down	0.0431658	yes	GO:0042128;GO:0005737;GO:0006468;GO:0009738;GO:0004672;GO:0010260;GO:0003006;GO:0009594;GO:0005524;GO:0010182;GO:0000152;GO:0035556;GO:0006633;GO:0010050;GO:0005515;GO:0005634;GO:0004674;GO:0080022;GO:0005975	nitrate assimilation;cytoplasm;protein phosphorylation;abscisic acid-activated signaling pathway;protein kinase activity;animal organ senescence;developmental process involved in reproduction;detection of nutrient;ATP binding;sugar mediated signaling pathway;nuclear ubiquitin ligase complex;intracellular signal transduction;fatty acid biosynthetic process;vegetative phase change;protein binding;n…	biological_process;cellular_component;biological_process;biological_process;molecular_function;biological_process;biological_process;biological_process;molecular_function;biological_process;cellular_component;biological_process;biological_process;biological_process;molecular_function;cellular_component;molecular_function;biological_process;biological_process	ko04075	Bol010698	SNRK1.1	SNF1 kinase homolog 10
Bol019334	0.345455	down	0.0365888	yes	chrC09	+	5880001	5881000	downstream	ptc-miR6478_R-2	0.621097	yes	down	0.039	yes	Bol019334	inf	yes	up	8.4e-09	yes	GO:0005618;GO:0046872;GO:0005773;GO:0009735;GO:0005576;GO:0055114;GO:0004601;GO:0042744;GO:0006979;GO:0020037;GO:0016020	cell wall;metal ion binding;vacuole;response to cytokinin;extracellular region;oxidation-reduction process;peroxidase activity;hydrogen peroxide catabolic process;response to oxidative stress;heme binding;membrane	cellular_component;molecular_function;cellular_component;biological_process;cellular_component;biological_process;molecular_function;biological_process;biological_process;molecular_function;cellular_component	ko00940	Bol019334	.	Peroxidase superfamily protein
Bol021292	inf	up	2.73e-08	yes	chrC02	-	3909501	3910500	intron	mtr-MIR2592bj-p5_2ss12TC19AT_1	2.6603	yes	up	0.00218	yes	Bol021292	0.101425	yes	down	1.42e-06	yes	GO:0005829;GO:0004356;GO:0005524;GO:0009399;GO:0005515;GO:0006542;GO:0005737;GO:0042128	cytosol;glutamate-ammonia ligase activity;ATP binding;nitrogen fixation;protein binding;glutamine biosynthetic process;cytoplasm;nitrate assimilation	cellular_component;molecular_function;molecular_function;biological_process;molecular_function;biological_process;cellular_component;biological_process	ko00250;ko01230;ko00910;ko00630	Bol021292	GLN1;4	glutamine synthetase 1;4
Bol018627	0.704126	down	4.79e-17	yes	chrC07	-	47582501	47583500	promoter	bol-miR172a	0.605587	yes	down	0.0299	yes	Bol018627	14.9458	yes	up	0.0101403	yes	GO:0048461;GO:0010227;GO:0048316;GO:0080187	flower structural organization;floral organ abscission;seed development;floral organ senescence	biological_process;biological_process;biological_process;biological_process	ko04075	Bol018627	FLO2	Integrase-type DNA-binding superfamily protein
Bol016003	0.185841	down	0.00442514	yes	chrC07	-	3976501	3977500	promoter	PC-5p-70200_22	2.25991	yes	up	0.0187	yes	Bol016003	3.7989	yes	up	0.0151124	yes	GO:0032508;GO:0003697;GO:0005829;GO:0006355;GO:0003729;GO:0005730;GO:0048316;GO:0009737;GO:0009631;GO:0005737;GO:0048443;GO:0010228;GO:0005634;GO:0009269;GO:0005886;GO:0003690;GO:0008270;GO:0009414;GO:0043457;GO:0003676;GO:0009409	DNA duplex unwinding;single-stranded DNA binding;cytosol;regulation of transcription, DNA-templated;mRNA binding;nucleolus;seed development;response to abscisic acid;cold acclimation;cytoplasm;stamen development;vegetative to reproductive phase transition of meristem;nucleus;response to desiccation;plasma membrane;double-stranded DNA binding;zinc ion binding;response to water deprivation;regulati…	biological_process;molecular_function;cellular_component;biological_process;molecular_function;cellular_component;biological_process;biological_process;biological_process;cellular_component;biological_process;biological_process;cellular_component;biological_process;cellular_component;molecular_function;molecular_function;biological_process;biological_process;molecular_function;biological_process	ko03013	Bol016003	GRP2B	glycine-rich protein 2B
Bol044765	0.800658	down	7.86e-06	yes	chrC08	-	35566001	35567000	promoter	bna-MIR6028-p3	0.54355	yes	down	0.0445	yes	Bol044765	9.49025	yes	up	0.00992284	yes	GO:0003824;GO:0016021;GO:0005576;GO:0000139;GO:0016757;GO:0016020;GO:0071555;GO:0005794	catalytic activity;integral component of membrane;extracellular region;Golgi membrane;transferase activity, transferring glycosyl groups;membrane;cell wall organization;Golgi apparatus	molecular_function;cellular_component;cellular_component;cellular_component;molecular_function;cellular_component;biological_process;cellular_component	.	Bol044765	.	Exostosin family protein
Bol039221	1.24915	up	0.000266839	yes	chrC02	+	19231501	19232500	downstream	htu-MIR530-p5_2ss7TA19CT	3.31981	yes	up	0.0287	yes	Bol039221	17.6139	yes	up	0.000839121	yes	GO:0005634;GO:0016021	nucleus;integral component of membrane	cellular_component;cellular_component	.	Bol039221	.	HSP20-like chaperones superfamily protein
Bol044673	1.28986	up	5.72e-07	yes	chrC08	-	34139001	34140000	promoter	mtr-MIR2592bj-p5_2ss12TC19AT_2	2.6603	yes	up	0.00218	yes	Bol044673	3.29866	yes	up	0.0448653	yes	GO:0009414;GO:0005794;GO:0005737;GO:0016118;GO:0016124;GO:0016121;GO:0005774;GO:0009506;GO:0005773;GO:0005886;GO:0055114;GO:0046872;GO:0045549	response to water deprivation;Golgi apparatus;cytoplasm;carotenoid catabolic process;xanthophyll catabolic process;carotene catabolic process;vacuolar membrane;plasmodesma;vacuole;plasma membrane;oxidation-reduction process;metal ion binding;9-cis-epoxycarotenoid dioxygenase activity	biological_process;cellular_component;cellular_component;biological_process;biological_process;biological_process;cellular_component;cellular_component;cellular_component;cellular_component;biological_process;molecular_function;molecular_function	ko00906	Bol044673	NCED1	carotenoid cleavage dioxygenase 1
Bol014910	0.558156	down	0.00100595	yes	chrC01	-	10147001	10148000	promoter	bna-MIR6028-p3	0.54355	yes	down	0.0445	yes	Bol014910	0.274828	yes	down	0.00449736	yes	GO:0005634	nucleus	cellular_component	.	Bol014910	.	ARM repeat superfamily protein
Bol019850	0.804463	down	0.0443406	yes	chrC09	-	32587001	32588000	promoter	htu-MIR530-p5_2ss7TA19CT	3.31981	yes	up	0.0287	yes	Bol019850	3.8756	yes	up	0.022761	yes	GO:0006629;GO:0016298	lipid metabolic process;lipase activity	biological_process;molecular_function	.	Bol019850	.	alpha/beta-Hydrolases superfamily protein
Bol035641	1.55515	up	3.8e-12	yes	chrC03	-	36676501	36677500	promoter	ath-miR164c-5p_R-1	2.30639	yes	up	0.0109	yes	Bol035641	0.332487	yes	down	0.0482731	yes	GO:0016887;GO:0007018;GO:0005871;GO:0003777	ATPase activity;microtubule-based movement;kinesin complex;microtubule motor activity	molecular_function;biological_process;cellular_component;molecular_function	ko04144	Bol035641	.	P-loop containing nucleoside triphosphate hydrolases superfamily protein
Bol021292	inf	up	2.73e-08	yes	chrC02	-	3909501	3910500	intron	mtr-MIR2592bj-p5_1ss12TC	4.38648	yes	up	0.0121	yes	Bol021292	0.101425	yes	down	1.42e-06	yes	GO:0005829;GO:0004356;GO:0005524;GO:0009399;GO:0005515;GO:0006542;GO:0005737;GO:0042128	cytosol;glutamate-ammonia ligase activity;ATP binding;nitrogen fixation;protein binding;glutamine biosynthetic process;cytoplasm;nitrate assimilation	cellular_component;molecular_function;molecular_function;biological_process;molecular_function;biological_process;cellular_component;biological_process	ko00250;ko01230;ko00910;ko00630	Bol021292	GLN1;4	glutamine synthetase 1;4
Bol016979	3.60976	up	5.67e-06	yes	chrC07	+	37536001	37537000	downstream	htu-MIR530-p5_2ss7TA19CT	3.31981	yes	up	0.0287	yes	Bol016979	0.385937	yes	down	0.0306188	yes	GO:0005634	nucleus	cellular_component	.	Bol016979	.	.
Bol042216	1.13409	up	0.0415958	yes	chrC07	+	43751001	43752000	downstream	htu-MIR530-p5_2ss7TA19CT	3.31981	yes	up	0.0287	yes	Bol042216	0.421172	yes	down	0.0477626	yes	GO:0005634;GO:0006355;GO:0005829;GO:0009507;GO:0005730;GO:0016592	nucleus;regulation of transcription, DNA-templated;cytosol;chloroplast;nucleolus;mediator complex	cellular_component;biological_process;cellular_component;cellular_component;cellular_component;cellular_component	.	Bol042216	.	DNA-binding storekeeper protein-related transcriptional regulator
Bol020347	0.923895	down	0.0147414	yes	chrC03	-	10298001	10299000	promoter	mdm-miR408a_L-1R+1	1.6463	yes	up	0.0379	yes	Bol020347	2.75668	yes	up	0.0477496	yes	GO:0005576	extracellular region	cellular_component	.	Bol020347	.	Plant protein of unknown function (DUF827)
Bol044673	1.28986	up	5.72e-07	yes	chrC08	-	34139001	34140000	promoter	mtr-MIR2592bj-p5_2ss12TC19AT_1	2.6603	yes	up	0.00218	yes	Bol044673	3.29866	yes	up	0.0448653	yes	GO:0009414;GO:0005794;GO:0005737;GO:0016118;GO:0016124;GO:0016121;GO:0005774;GO:0009506;GO:0005773;GO:0005886;GO:0055114;GO:0046872;GO:0045549	response to water deprivation;Golgi apparatus;cytoplasm;carotenoid catabolic process;xanthophyll catabolic process;carotene catabolic process;vacuolar membrane;plasmodesma;vacuole;plasma membrane;oxidation-reduction process;metal ion binding;9-cis-epoxycarotenoid dioxygenase activity	biological_process;cellular_component;cellular_component;biological_process;biological_process;biological_process;cellular_component;cellular_component;cellular_component;cellular_component;biological_process;molecular_function;molecular_function	ko00906	Bol044673	NCED1	carotenoid cleavage dioxygenase 1
Bol007881	3.56989	up	3.86e-06	yes	chrC07	-	29174001	29175000	promoter	mtr-MIR2592bi-p5_2ss8TC19AT_2	2.6603	yes	up	0.00218	yes	Bol007881	0.105744	yes	down	0.0103528	yes	GO:0005783;GO:0016021;GO:0005886;GO:0005198;GO:0005789	endoplasmic reticulum;integral component of membrane;plasma membrane;structural molecule activity;endoplasmic reticulum membrane	cellular_component;cellular_component;cellular_component;molecular_function;cellular_component	.	Bol007881	.	Plant VAMP (vesicle-associated membrane protein) family protein
Bol045794	0.578275	down	0.00157668	yes	chrC08	+	34576001	34577000	downstream	htu-MIR530-p5_2ss7TA19CT	3.31981	yes	up	0.0287	yes	Bol045794	7.46342	yes	up	0.00205096	yes	GO:0005887;GO:0030553;GO:0071944;GO:0005223;GO:0030552;GO:0042391;GO:0005249;GO:0005516;GO:0046686;GO:0005886	integral component of plasma membrane;cGMP binding;cell periphery;intracellular cGMP-activated cation channel activity;cAMP binding;regulation of membrane potential;voltage-gated potassium channel activity;calmodulin binding;response to cadmium ion;plasma membrane	cellular_component;molecular_function;cellular_component;molecular_function;molecular_function;biological_process;molecular_function;molecular_function;biological_process;cellular_component	ko04626	Bol045794	CNGC6	cyclic nucleotide-gated channel 6
Bol007881	3.56989	up	3.86e-06	yes	chrC07	-	29174001	29175000	promoter	mtr-MIR2592bj-p5_2ss12TC19AT_2	2.6603	yes	up	0.00218	yes	Bol007881	0.105744	yes	down	0.0103528	yes	GO:0005783;GO:0016021;GO:0005886;GO:0005198;GO:0005789	endoplasmic reticulum;integral component of membrane;plasma membrane;structural molecule activity;endoplasmic reticulum membrane	cellular_component;cellular_component;cellular_component;molecular_function;cellular_component	.	Bol007881	.	Plant VAMP (vesicle-associated membrane protein) family protein
Bol044673	1.28986	up	5.72e-07	yes	chrC08	-	34139001	34140000	promoter	mtr-MIR2592bi-p5_2ss8TC19AT_1	2.6603	yes	up	0.00218	yes	Bol044673	3.29866	yes	up	0.0448653	yes	GO:0009414;GO:0005794;GO:0005737;GO:0016118;GO:0016124;GO:0016121;GO:0005774;GO:0009506;GO:0005773;GO:0005886;GO:0055114;GO:0046872;GO:0045549	response to water deprivation;Golgi apparatus;cytoplasm;carotenoid catabolic process;xanthophyll catabolic process;carotene catabolic process;vacuolar membrane;plasmodesma;vacuole;plasma membrane;oxidation-reduction process;metal ion binding;9-cis-epoxycarotenoid dioxygenase activity	biological_process;cellular_component;cellular_component;biological_process;biological_process;biological_process;cellular_component;cellular_component;cellular_component;cellular_component;biological_process;molecular_function;molecular_function	ko00906	Bol044673	NCED1	carotenoid cleavage dioxygenase 1
Bol009553	1.07849	up	0.0153243	yes	chrC01	+	10932001	10933000	downstream	bra-miR162-3p	0.44472	yes	down	0.0214	yes	Bol009553	-inf	yes	down	0.000207138	yes	GO:0009532;GO:0005739;GO:0005622;GO:0005524;GO:0009579;GO:0046686;GO:0016032;GO:0009408;GO:0009507;GO:0051082;GO:0045036;GO:0009409;GO:0009570;GO:0005515;GO:0005634;GO:0009941;GO:0006457;GO:0005623	plastid stroma;mitochondrion;intracellular;ATP binding;thylakoid;response to cadmium ion;viral process;response to heat;chloroplast;unfolded protein binding;protein targeting to chloroplast;response to cold;chloroplast stroma;protein binding;nucleus;chloroplast envelope;protein folding;cell	cellular_component;cellular_component;cellular_component;molecular_function;cellular_component;biological_process;biological_process;biological_process;cellular_component;molecular_function;biological_process;biological_process;cellular_component;molecular_function;cellular_component;cellular_component;biological_process;cellular_component	ko04141;ko04144;ko03040	Bol009553	cpHsc70-1	chloroplast heat shock protein 70-1
Bol024060	0.849375	down	3.19e-06	yes	chrC06	+	8539501	8540500	downstream	mtr-MIR2592ay-p5_2ss6AG17CG_1	2.51516	yes	up	0.0476	yes	Bol024060	0.262564	yes	down	0.0439364	yes	GO:0005739	mitochondrion	cellular_component	.	Bol024060	.	.
Bol007881	3.56989	up	3.86e-06	yes	chrC07	-	29174001	29175000	promoter	mtr-MIR2592bi-p5_2ss8TC19AT_3	2.6603	yes	up	0.00218	yes	Bol007881	0.105744	yes	down	0.0103528	yes	GO:0005783;GO:0016021;GO:0005886;GO:0005198;GO:0005789	endoplasmic reticulum;integral component of membrane;plasma membrane;structural molecule activity;endoplasmic reticulum membrane	cellular_component;cellular_component;cellular_component;molecular_function;cellular_component	.	Bol007881	.	Plant VAMP (vesicle-associated membrane protein) family protein
Bol033287	1.42135	up	3.18e-08	yes	chrC04	+	32516501	32517500	downstream	bol-miR172a	0.605587	yes	down	0.0299	yes	Bol033287	8.22819	yes	up	0.0256998	yes	GO:0015103;GO:0016020;GO:0005774;GO:0005385;GO:0005737;GO:0006829;GO:0015562;GO:0016021;GO:0005773;GO:0046872;GO:0061088;GO:0010043	inorganic anion transmembrane transporter activity;membrane;vacuolar membrane;zinc ion transmembrane transporter activity;cytoplasm;zinc ion transport;efflux transmembrane transporter activity;integral component of membrane;vacuole;metal ion binding;regulation of sequestering of zinc ion;response to zinc ion	molecular_function;cellular_component;cellular_component;molecular_function;cellular_component;biological_process;molecular_function;cellular_component;cellular_component;molecular_function;biological_process;biological_process	.	Bol033287	MTPB1	metal tolerance protein B1
Bol020347	0.923895	down	0.0147414	yes	chrC03	-	10298001	10299000	promoter	stu-miR408b-3p	1.6463	yes	up	0.0379	yes	Bol020347	2.75668	yes	up	0.0477496	yes	GO:0005576	extracellular region	cellular_component	.	Bol020347	.	Plant protein of unknown function (DUF827)
Bol019770	1.57671	up	0.00949199	yes	chrC09	+	31878501	31879500	downstream	PC-3p-85341_17	3.73519	yes	up	0.0408	yes	Bol019770	6.58281	yes	up	0.00422495	yes	GO:0016021;GO:0055085;GO:0015297;GO:0005432;GO:0006813;GO:0006814;GO:0006812;GO:0015491;GO:0005774	integral component of membrane;transmembrane transport;antiporter activity;calcium:sodium antiporter activity;potassium ion transport;sodium ion transport;cation transport;cation:cation antiporter activity;vacuolar membrane	cellular_component;biological_process;molecular_function;molecular_function;biological_process;biological_process;biological_process;molecular_function;cellular_component	.	Bol019770	CAX7	calcium exchanger 7
Bol037384	0.624356	down	1.8e-08	yes	chrC08	+	24362501	24363500	downstream	ptc-miR6478_R-2	0.621097	yes	down	0.039	yes	Bol037384	12.4991	yes	up	0.038777	yes	GO:0005794;GO:0072593;GO:0050832;GO:0005773;GO:0052033;GO:0055114;GO:0009416;GO:0005618;GO:0009505;GO:0006952;GO:0005774;GO:0048046;GO:0020037;GO:0009826;GO:0004601;GO:0006979;GO:0042744;GO:0005576;GO:0009735;GO:0005829;GO:0042742;GO:0046872	Golgi apparatus;reactive oxygen species metabolic process;defense response to fungus;vacuole;pathogen-associated molecular pattern dependent induction by symbiont of host innate immune response;oxidation-reduction process;response to light stimulus;cell wall;plant-type cell wall;defense response;vacuolar membrane;apoplast;heme binding;unidimensional cell growth;peroxidase activity;response to oxi…	cellular_component;biological_process;biological_process;cellular_component;biological_process;biological_process;biological_process;cellular_component;cellular_component;biological_process;cellular_component;cellular_component;molecular_function;biological_process;molecular_function;biological_process;biological_process;cellular_component;biological_process;cellular_component;biological_process;…	ko00940	Bol037384	PRXCB	peroxidase CB
Bol044673	1.28986	up	5.72e-07	yes	chrC08	-	34139001	34140000	promoter	mtr-MIR2592bj-p5_1ss12TC	4.38648	yes	up	0.0121	yes	Bol044673	3.29866	yes	up	0.0448653	yes	GO:0009414;GO:0005794;GO:0005737;GO:0016118;GO:0016124;GO:0016121;GO:0005774;GO:0009506;GO:0005773;GO:0005886;GO:0055114;GO:0046872;GO:0045549	response to water deprivation;Golgi apparatus;cytoplasm;carotenoid catabolic process;xanthophyll catabolic process;carotene catabolic process;vacuolar membrane;plasmodesma;vacuole;plasma membrane;oxidation-reduction process;metal ion binding;9-cis-epoxycarotenoid dioxygenase activity	biological_process;cellular_component;cellular_component;biological_process;biological_process;biological_process;cellular_component;cellular_component;cellular_component;cellular_component;biological_process;molecular_function;molecular_function	ko00906	Bol044673	NCED1	carotenoid cleavage dioxygenase 1
Bol012681	1.12739	up	0.00618396	yes	chrC09	-	6184001	6185000	downstream	bna-MIR6028-p3	0.54355	yes	down	0.0445	yes	Bol012681	8.7961	yes	up	0.00498976	yes	GO:0005634;GO:0005516;GO:0005886	nucleus;calmodulin binding;plasma membrane	cellular_component;molecular_function;cellular_component	.	Bol012681	.	Protein of unknown function (DUF1645)
Bol017014	1.06709	up	0.0226	yes	chrC07	+	37311501	37312500	downstream	htu-MIR530-p5_2ss7TA19CT	3.31981	yes	up	0.0287	yes	Bol017014	0.154163	yes	down	0.00666343	yes	GO:0009507;GO:0006662;GO:0055114;GO:0000103;GO:0006457;GO:0045454;GO:0015035;GO:0016671;GO:0034599	chloroplast;glycerol ether metabolic process;oxidation-reduction process;sulfate assimilation;protein folding;cell redox homeostasis;protein disulfide oxidoreductase activity;oxidoreductase activity, acting on a sulfur group of donors, disulfide as acceptor;cellular response to oxidative stress	cellular_component;biological_process;biological_process;biological_process;biological_process;biological_process;molecular_function;molecular_function;biological_process	.	Bol017014	ACHT5	atypical CYS HIS rich thioredoxin 5
Bol023905	0.614012	down	0.006935	yes	chrC06	+	7231001	7232000	downstream	aly-miR156h-3p_L+1R+2_1ss11CA	5.72545	yes	up	0.0228	yes	Bol023905	0.172568	yes	down	5.45e-05	yes	GO:0005773;GO:0009507	vacuole;chloroplast	cellular_component;cellular_component	.	Bol023905	.	TRAF-like family protein
Bol011792	0.927592	down	0.0469111	yes	chrC02	+	21557501	21558500	downstream	htu-MIR530-p5_2ss7TA19CT	3.31981	yes	up	0.0287	yes	Bol011792	4.47666	yes	up	0.0447877	yes	GO:0005739;GO:0006096;GO:0046835;GO:0009651;GO:0005524;GO:0004396;GO:0005829;GO:0005515;GO:0001678;GO:0006970;GO:0009409;GO:0009536;GO:0008865;GO:0004340;GO:0080147;GO:0019158;GO:0031307;GO:0005536	mitochondrion;glycolytic process;carbohydrate phosphorylation;response to salt stress;ATP binding;hexokinase activity;cytosol;protein binding;cellular glucose homeostasis;response to osmotic stress;response to cold;plastid;fructokinase activity;glucokinase activity;root hair cell development;mannokinase activity;integral component of mitochondrial outer membrane;glucose binding	cellular_component;biological_process;biological_process;biological_process;molecular_function;molecular_function;cellular_component;molecular_function;biological_process;biological_process;biological_process;cellular_component;molecular_function;molecular_function;biological_process;molecular_function;cellular_component;molecular_function	ko00500;ko00010;ko00052;ko01200;ko00524;ko00520;ko00051	Bol011792	HKL1	hexokinase-like 1
Bol045859	0.225064	down	2.28e-07	yes	chrC08	+	35632001	35633000	downstream	htu-MIR530-p5_2ss7TA19CT	3.31981	yes	up	0.0287	yes	Bol045859	0.197853	yes	down	0.000441732	yes	GO:0005737;GO:0006406;GO:0048046;GO:0005739;GO:0010228;GO:0009506;GO:0003697;GO:0032508;GO:0009735;GO:0000166;GO:0003729;GO:0005829;GO:0009651;GO:0046686;GO:0010043;GO:0005777;GO:0003723;GO:0009507;GO:0010119;GO:0009414;GO:0003676;GO:0000380;GO:0009409;GO:0006970;GO:0005515;GO:0010501;GO:0005634;GO:0007623;GO:0045087;GO:0003690	cytoplasm;mRNA export from nucleus;apoplast;mitochondrion;vegetative to reproductive phase transition of meristem;plasmodesma;single-stranded DNA binding;DNA duplex unwinding;response to cytokinin;nucleotide binding;mRNA binding;cytosol;response to salt stress;response to cadmium ion;response to zinc ion;peroxisome;RNA binding;chloroplast;regulation of stomatal movement;response to water deprivat…	cellular_component;biological_process;cellular_component;cellular_component;biological_process;cellular_component;molecular_function;biological_process;biological_process;molecular_function;molecular_function;cellular_component;biological_process;biological_process;biological_process;cellular_component;molecular_function;cellular_component;biological_process;biological_process;molecular_function;…	ko03040	Bol045859	GRP7	cold, circadian rhythm, and rna binding 2
Bol035641	1.55515	up	3.8e-12	yes	chrC03	-	36676501	36677500	promoter	bra-miR164b-5p_R-1	2.30639	yes	up	0.0109	yes	Bol035641	0.332487	yes	down	0.0482731	yes	GO:0016887;GO:0007018;GO:0005871;GO:0003777	ATPase activity;microtubule-based movement;kinesin complex;microtubule motor activity	molecular_function;biological_process;cellular_component;molecular_function	ko04144	Bol035641	.	P-loop containing nucleoside triphosphate hydrolases superfamily protein
Bol007667	1.89011	up	0.0222118	yes	chrC05	-	32167001	32168000	promoter	PC-5p-73787_21	0.247264	yes	down	0.00504	yes	Bol007667	4.58993	yes	up	0.00178029	yes	GO:0005737;GO:0070696;GO:0016567;GO:0009738;GO:0016874;GO:0005634;GO:0071215;GO:0048527;GO:0005886;GO:0004842	cytoplasm;transmembrane receptor protein serine/threonine kinase binding;protein ubiquitination;abscisic acid-activated signaling pathway;ligase activity;nucleus;cellular response to abscisic acid stimulus;lateral root development;plasma membrane;ubiquitin-protein transferase activity	cellular_component;molecular_function;biological_process;biological_process;molecular_function;cellular_component;biological_process;biological_process;cellular_component;molecular_function	ko04140	Bol007667	PUB9	plant U-box 9
Bol020347	0.923895	down	0.0147414	yes	chrC03	-	10298001	10299000	promoter	aly-miR408-3p_L-1R+1	1.6463	yes	up	0.0379	yes	Bol020347	2.75668	yes	up	0.0477496	yes	GO:0005576	extracellular region	cellular_component	.	Bol020347	.	Plant protein of unknown function (DUF827)
Bol024480	0.375727	down	0.000363669	yes	chrC02	+	1815001	1816000	downstream	PC-3p-85341_17	3.73519	yes	up	0.0408	yes	Bol024480	7.36708	yes	up	0.0111226	yes	GO:0048767;GO:0009826;GO:0031982	root hair elongation;unidimensional cell growth;vesicle	biological_process;biological_process;cellular_component	.	Bol024480	.	Pollen Ole e 1 allergen and extensin family protein
hypermethylated
24
		down	up
hypomethylated（低）	miRNA	4	6
	gene	5	11
hypermethylated(高)	miRNA	4	11
	gene	8	8
高甲基化，15个miRNAM,
di 10个miRNA
